# Supplementary material for: Distinct microRNA and protein profiles of extracellular vesicles secreted from myotubes from morbidly obese donors with type 2 diabetes in response to electrical pulse stimulation
Source: Front Physiol. 2023 Mar 30;14:1143966. doi: 10.3389/fphys.2023.1143966 (PMC10098097; doi:10.3389/fphys.2023.1143966)
Supplement: Supplementary file 1 [file Table2.xlsx]

## Sheet: A) EXO identifications
Protein IDs	Majority protein IDs	Peptide counts (all)	Peptide counts (razor+unique)	Peptide counts (unique)	Protein names	Gene names	Fasta headers	Number of proteins	Peptides	Razor + unique peptides	Unique peptides	Peptides Saba1	Peptides Saba10	Peptides Saba11	Peptides Saba12	Peptides Saba2	Peptides Saba3	Peptides Saba4	Peptides Saba5	Peptides Saba6	Peptides Saba7	Peptides Saba8	Peptides Saba9	Razor + unique peptides Saba1	Razor + unique peptides Saba10	Razor + unique peptides Saba11	Razor + unique peptides Saba12	Razor + unique peptides Saba2	Razor + unique peptides Saba3	Razor + unique peptides Saba4	Razor + unique peptides Saba5	Razor + unique peptides Saba6	Razor + unique peptides Saba7	Razor + unique peptides Saba8	Razor + unique peptides Saba9	Unique peptides Saba1	Unique peptides Saba10	Unique peptides Saba11	Unique peptides Saba12	Unique peptides Saba2	Unique peptides Saba3	Unique peptides Saba4	Unique peptides Saba5	Unique peptides Saba6	Unique peptides Saba7	Unique peptides Saba8	Unique peptides Saba9	Sequence coverage [%]	Unique + razor sequence coverage [%]
A0A0C4DH25;P01619	A0A0C4DH25;P01619	1;1	1;1	1;1	Ig kappa chain V-III region B6	IGKV3D-20	;	2	1	1	1	1	0	0	0	1	1	0	0	0	0	0	1	1	0	0	0	1	1	0	0	0	0	0	1	1	0	0	0	1	1	0	0	0	0	0	1	13.8	13.8
A1L4H1	A1L4H1	7	7	7	Soluble scavenger receptor cysteine-rich domain-containing protein SSC5D	SSC5D		1	7	7	7	7	2	3	6	2	1	1	4	3	7	3	5	7	2	3	6	2	1	1	4	3	7	3	5	7	2	3	6	2	1	1	4	3	7	3	5	7.2	7.2
A5YM72;Q7Z6Z7	A5YM72	3;1	3;1	3;1	Carnosine synthase 1	CARNS1		2	3	3	3	2	0	2	2	3	2	0	2	3	0	3	2	2	0	2	2	3	2	0	2	3	0	3	2	2	0	2	2	3	2	0	2	3	0	3	2	4.8	4.8
A6NCS4	A6NCS4	1	1	1	Homeobox protein Nkx-2.6	NKX2-6		1	1	1	1	1	1	1	1	1	1	1	1	1	1	1	1	1	1	1	1	1	1	1	1	1	1	1	1	1	1	1	1	1	1	1	1	1	1	1	1	4.3	4.3
Q5JPF3;A6QL64;Q8N2N9	Q5JPF3;A6QL64;Q8N2N9	2;2;1	2;2;1	2;2;1	Ankyrin repeat domain-containing protein 36C;Ankyrin repeat domain-containing protein 36A;Ankyrin repeat domain-containing protein 36B	ANKRD36C;ANKRD36;ANKRD36B	;;	3	2	2	2	1	1	1	1	1	2	1	1	2	1	1	1	1	1	1	1	1	2	1	1	2	1	1	1	1	1	1	1	1	2	1	1	2	1	1	1	0.8	0.8
CON__A2I7N0	CON__A2I7N0	19	11	5				1	19	11	5	18	19	19	17	15	19	17	17	19	17	17	16	10	11	11	10	7	11	9	9	11	9	9	8	4	5	5	5	2	5	4	4	5	3	4	2	44	26
CON__A2I7N1	CON__A2I7N1	16	3	3				1	16	3	3	16	16	16	15	14	16	14	15	13	16	15	16	3	3	3	3	2	3	2	3	1	3	3	3	3	3	3	3	2	3	2	3	1	3	3	3	35	9.5
CON__A2I7N3	CON__A2I7N3	14	2	2				1	14	2	2	14	12	14	12	13	14	14	14	12	14	12	13	2	1	2	1	2	2	2	2	1	2	1	1	2	1	2	1	2	2	2	2	1	2	1	1	29.3	4.6
CON__ENSEMBL:ENSBTAP00000006074	CON__ENSEMBL:ENSBTAP00000006074	18	8	8				1	18	8	8	13	16	17	16	15	17	16	16	17	15	16	18	6	7	8	8	7	7	7	8	7	6	8	8	6	7	8	8	7	7	7	8	7	6	8	8	29	15
CON__ENSEMBL:ENSBTAP00000007350	CON__ENSEMBL:ENSBTAP00000007350	92	92	27				1	92	92	27	83	89	89	87	89	86	90	84	82	80	84	87	83	89	89	87	89	86	90	84	82	80	84	87	23	27	27	25	27	26	27	26	25	24	24	26	65.7	65.7
CON__ENSEMBL:ENSBTAP00000011227	CON__ENSEMBL:ENSBTAP00000011227	3	2	2				1	3	2	2	2	3	3	3	2	2	3	2	2	3	2	1	2	2	2	2	2	2	2	2	2	2	2	1	2	2	2	2	2	2	2	2	2	2	2	1	39.4	39.4
CON__ENSEMBL:ENSBTAP00000013050;Q9UK55	CON__ENSEMBL:ENSBTAP00000013050	13;1	13;1	13;1				2	13	13	13	9	12	10	11	9	8	10	11	11	9	9	10	9	12	10	11	9	8	10	11	11	9	9	10	9	12	10	11	9	8	10	11	11	9	9	10	40.3	40.3
CON__ENSEMBL:ENSBTAP00000014147	CON__ENSEMBL:ENSBTAP00000014147	5	5	5				1	5	5	5	5	5	5	5	5	4	5	4	5	4	5	4	5	5	5	5	5	4	5	4	5	4	5	4	5	5	5	5	5	4	5	4	5	4	5	4	53.1	53.1
CON__ENSEMBL:ENSBTAP00000016046	CON__ENSEMBL:ENSBTAP00000016046	21	21	11				1	21	21	11	18	19	21	21	18	16	20	19	18	19	19	18	18	19	21	21	18	16	20	19	18	19	19	18	10	10	11	11	9	10	10	10	10	10	10	10	37.4	37.4
CON__ENSEMBL:ENSBTAP00000016285;Q96PD5	CON__ENSEMBL:ENSBTAP00000016285	7;1	7;1	7;1				2	7	7	7	6	6	6	6	4	7	5	6	6	6	4	5	6	6	6	6	4	7	5	6	6	6	4	5	6	6	6	6	4	7	5	6	6	6	4	5	24.9	24.9
CON__ENSEMBL:ENSBTAP00000018229;P02774	CON__ENSEMBL:ENSBTAP00000018229	36;7	36;7	5;0				2	36	36	5	33	34	33	36	27	33	33	29	35	34	29	31	33	34	33	36	27	33	33	29	35	34	29	31	4	5	5	5	4	5	5	5	5	5	5	4	68.2	68.2
CON__ENSEMBL:ENSBTAP00000018574;P05546	CON__ENSEMBL:ENSBTAP00000018574	23;2	23;2	23;2				2	23	23	23	22	22	23	22	22	21	21	22	21	21	22	22	22	22	23	22	22	21	21	22	21	21	22	22	22	22	23	22	22	21	21	22	21	21	22	22	56.2	56.2
CON__ENSEMBL:ENSBTAP00000023055;Q04756	CON__ENSEMBL:ENSBTAP00000023055	8;2	8;2	8;2				2	8	8	8	6	8	7	7	6	6	7	5	7	8	7	6	6	8	7	7	6	6	7	5	7	8	7	6	6	8	7	7	6	6	7	5	7	8	7	6	15.1	15.1
CON__ENSEMBL:ENSBTAP00000023402	CON__ENSEMBL:ENSBTAP00000023402	9	9	9				1	9	9	9	8	9	9	9	9	9	9	8	7	8	8	9	8	9	9	9	9	9	9	8	7	8	8	9	8	9	9	9	9	9	9	8	7	8	8	9	23.1	23.1
CON__ENSEMBL:ENSBTAP00000024146	CON__ENSEMBL:ENSBTAP00000024146	106	106	96				1	106	106	96	99	104	105	104	101	102	105	102	101	100	105	100	99	104	105	104	101	102	105	102	101	100	105	100	89	94	95	94	91	92	95	92	92	90	95	90	77.4	77.4
CON__ENSEMBL:ENSBTAP00000024462	CON__ENSEMBL:ENSBTAP00000024462	15	2	2				1	15	2	2	13	14	15	15	11	13	14	13	13	15	11	13	1	2	2	2	1	1	2	1	1	2	1	1	1	2	2	2	1	1	2	1	1	2	1	1	54.9	8.8
CON__ENSEMBL:ENSBTAP00000024466	CON__ENSEMBL:ENSBTAP00000024466	16	16	3				1	16	16	3	15	15	16	16	12	15	15	15	15	16	12	15	15	15	16	16	12	15	15	15	15	16	12	15	3	3	3	3	2	3	3	3	3	3	2	3	64.1	64.1
CON__ENSEMBL:ENSBTAP00000025008;Q9H4B7	CON__ENSEMBL:ENSBTAP00000025008;Q9H4B7	11;6	6;1	6;1	Tubulin beta-1 chain	TUBB1	;	2	11	6	6	5	7	9	8	8	8	8	9	8	6	9	7	2	4	6	3	5	4	5	5	4	4	5	3	2	4	6	3	5	4	5	5	4	4	5	3	27.2	21.6
CON__ENSEMBL:ENSBTAP00000031360	CON__ENSEMBL:ENSBTAP00000031360	4	4	4				1	4	4	4	4	4	3	4	3	3	3	3	4	3	3	3	4	4	3	4	3	3	3	3	4	3	3	3	4	4	3	4	3	3	3	3	4	3	3	3	15.5	15.5
CON__ENSEMBL:ENSBTAP00000031900;P00450	CON__ENSEMBL:ENSBTAP00000031900	14;1	14;1	14;1				2	14	14	14	13	13	12	11	12	12	13	11	12	12	14	13	13	13	12	11	12	12	13	11	12	12	14	13	13	13	12	11	12	12	13	11	12	12	14	13	20.8	20.8
CON__ENSEMBL:ENSBTAP00000032840	CON__ENSEMBL:ENSBTAP00000032840	36	36	33				1	36	36	33	30	32	35	28	34	33	31	32	25	26	34	31	30	32	35	28	34	33	31	32	25	26	34	31	28	29	32	26	31	30	29	29	23	24	31	29	51.2	51.2
CON__ENSEMBL:ENSBTAP00000033053	CON__ENSEMBL:ENSBTAP00000033053	3	2	2				1	3	2	2	2	3	2	3	1	2	2	2	2	3	2	2	2	2	1	2	1	2	1	2	2	2	2	2	2	2	1	2	1	2	1	2	2	2	2	2	34.5	34.5
CON__ENSEMBL:ENSBTAP00000034412	CON__ENSEMBL:ENSBTAP00000034412	7	7	7				1	7	7	7	4	6	7	4	7	7	4	7	4	4	6	7	4	6	7	4	7	7	4	7	4	4	6	7	4	6	7	4	7	7	4	7	4	4	6	7	29.1	29.1
CON__ENSEMBL:ENSBTAP00000037665	CON__ENSEMBL:ENSBTAP00000037665	16	16	16				1	16	16	16	15	16	15	14	15	14	15	15	16	15	13	15	15	16	15	14	15	14	15	15	16	15	13	15	15	16	15	14	15	14	15	15	16	15	13	15	37.4	37.4
CON__ENSEMBL:ENSBTAP00000038329	CON__ENSEMBL:ENSBTAP00000038329	2	1	1				1	2	1	1	2	2	2	2	2	2	2	2	2	2	2	2	1	1	1	1	1	1	1	1	1	1	1	1	1	1	1	1	1	1	1	1	1	1	1	1	27.5	15
CON__O43790;O43790;CON__Q14533;Q14533;CON__Q6NT21;CON__P78385;P78385;A6NCN2;CON__Q9NSB4;Q9NSB4	CON__O43790;O43790;CON__Q14533;Q14533;CON__Q6NT21;CON__P78385;P78385	12;12;11;11;9;9;9;5;1;1	11;11;10;10;8;8;8;5;1;1	5;5;4;4;3;3;3;2;0;0	Keratin, type II cuticular Hb6;Keratin, type II cuticular Hb1;Keratin, type II cuticular Hb3	KRT86;KRT81;KRT83	;;;;;;	10	12	11	5	1	1	1	1	12	7	7	1	1	4	1	10	0	0	0	0	11	6	6	0	0	3	0	9	0	0	0	0	5	2	2	0	0	2	0	3	29.4	28
CON__P00735;P00734	CON__P00735	30;6	30;6	30;6				2	30	30	30	27	26	30	24	28	29	24	29	26	28	28	29	27	26	30	24	28	29	24	29	26	28	28	29	27	26	30	24	28	29	24	29	26	28	28	29	51.4	51.4
CON__P00761	CON__P00761	11	11	11				1	11	11	11	11	11	11	10	11	11	11	11	11	11	11	11	11	11	11	10	11	11	11	11	11	11	11	11	11	11	11	10	11	11	11	11	11	11	11	11	58.9	58.9
CON__P00978;P02760	CON__P00978	15;1	15;1	15;1				2	15	15	15	14	14	13	14	14	15	12	13	13	11	13	12	14	14	13	14	14	15	12	13	13	11	13	12	14	14	13	14	14	15	12	13	13	11	13	12	37.5	37.5
CON__P01030	CON__P01030	82	18	18				1	82	18	18	76	78	78	77	76	75	79	74	72	69	74	75	17	16	17	16	15	15	17	17	15	13	15	15	17	16	17	16	15	15	17	17	15	13	15	15	59.9	16.9
CON__P01045-1	CON__P01045-1	17	4	3				1	17	4	3	17	16	17	17	17	16	17	16	16	15	15	17	4	4	4	4	4	4	4	4	4	4	4	4	3	3	3	3	3	3	3	3	3	3	3	3	28.9	6.5
CON__P01966;P02008	CON__P01966	9;1	9;1	5;0				2	9	9	5	9	9	9	9	9	9	9	9	9	9	8	9	9	9	9	9	9	9	9	9	9	9	8	9	5	5	5	5	5	5	5	5	5	5	5	5	85.9	85.9
CON__P02070	CON__P02070	8	4	4				1	8	4	4	7	7	7	7	8	7	7	8	7	7	8	8	3	3	3	3	4	3	3	4	3	3	4	4	3	3	3	3	4	3	3	4	3	3	4	4	60	35.9
CON__P02533;P02533;CON__Q6IFX2;CON__A2A4G1;CON__Q61782;CON__Q9D312;CON__Q8N1A0;Q8N1A0	CON__P02533;P02533	37;37;17;8;7;4;1;1	33;33;16;4;7;4;1;1	12;12;4;0;2;0;0;0	Keratin, type I cytoskeletal 14	KRT14	;	8	37	33	12	8	28	33	23	32	34	29	33	9	32	35	32	5	24	29	19	28	30	25	29	7	28	31	28	3	7	10	6	10	11	7	10	3	10	11	9	73.1	67.8
CON__P02535-1	CON__P02535-1	11	1	1				1	11	1	1	6	7	9	7	8	10	7	9	5	9	11	10	0	0	1	0	0	0	0	0	0	0	1	0	0	0	1	0	0	0	0	0	0	0	1	0	19.1	4
CON__P02538;P02538;CON__O95678;O95678;CON__Q8VED5	CON__P02538;P02538	39;39;13;13;9	21;21;3;3;2	2;2;0;0;0	Keratin, type II cytoskeletal 6A	KRT6A	;	5	39	21	2	10	29	35	22	36	38	26	34	11	31	37	31	3	14	19	8	19	20	13	19	3	17	19	16	0	1	2	1	2	2	1	1	0	1	2	2	58.5	37.4
CON__P02584	CON__P02584	6	6	4				1	6	6	4	4	5	6	6	6	6	5	6	5	4	5	5	4	5	6	6	6	6	5	6	5	4	5	5	3	3	4	4	4	4	3	4	3	3	4	3	59.3	59.3
CON__P02662	CON__P02662	3	3	3				1	3	3	3	2	2	2	2	3	2	2	2	2	2	3	2	2	2	2	2	3	2	2	2	2	2	3	2	2	2	2	2	3	2	2	2	2	2	3	2	20.6	20.6
CON__P02666	CON__P02666	2	2	2				1	2	2	2	1	1	1	1	2	1	1	2	1	1	2	1	1	1	1	1	2	1	1	2	1	1	2	1	1	1	1	1	2	1	1	2	1	1	2	1	12.4	12.4
CON__P02668	CON__P02668	2	2	2				1	2	2	2	1	1	2	0	2	2	2	2	1	2	2	2	1	1	2	0	2	2	2	2	1	2	2	2	1	1	2	0	2	2	2	2	1	2	2	2	16.6	16.6
CON__P02672	CON__P02672	18	18	18				1	18	18	18	15	13	17	14	17	13	11	17	12	14	17	16	15	13	17	14	17	13	11	17	12	14	17	16	15	13	17	14	17	13	11	17	12	14	17	16	33.8	33.8
CON__P02676;P02675	CON__P02676	14;2	14;2	14;2				2	14	14	14	11	13	13	11	12	10	9	13	9	11	12	12	11	13	13	11	12	10	9	13	9	11	12	12	11	13	13	11	12	10	9	13	9	11	12	12	30.1	30.1
CON__P02754	CON__P02754	2	2	2				1	2	2	2	0	1	2	0	2	2	2	2	1	1	2	2	0	1	2	0	2	2	2	2	1	1	2	2	0	1	2	0	2	2	2	2	1	1	2	2	21	21
CON__P02768-1;P02768	CON__P02768-1;P02768	39;39	32;32	32;32	Serum albumin	ALB	;	2	39	32	32	38	9	15	11	24	29	12	16	10	12	23	27	31	2	8	4	17	22	5	9	3	5	16	20	31	2	8	4	17	22	5	9	3	5	16	20	66.7	60.3
CON__P02769	CON__P02769	98	98	91				1	98	98	91	91	93	87	97	87	93	94	83	94	97	80	90	91	93	87	97	87	93	94	83	94	97	80	90	84	86	80	90	80	86	87	76	87	90	73	83	87	87
CON__P04258	CON__P04258	19	8	8				1	19	8	8	16	15	17	17	14	15	14	18	16	14	13	16	8	8	7	8	7	7	7	7	8	5	5	8	8	8	7	8	7	7	7	7	8	5	5	8	18.3	7.4
CON__P06868;P00747	CON__P06868	51;5	51;5	51;5				2	51	51	51	43	46	46	48	47	47	42	45	46	50	43	46	43	46	46	48	47	47	42	45	46	50	43	46	43	46	46	48	47	47	42	45	46	50	43	46	74.6	74.6
CON__P07224	CON__P07224	9	9	8				1	9	9	8	7	8	6	7	5	7	8	4	8	8	4	5	7	8	6	7	5	7	8	4	8	8	4	5	6	7	5	6	4	6	7	3	7	7	4	4	12.9	12.9
CON__P07477;Q8NHM4;P07478;P07477	CON__P07477;Q8NHM4;P07478;P07477	1;1;1;1	1;1;1;1	1;1;1;1	Putative trypsin-6;Trypsin-2;Trypsin-1;Alpha-trypsin chain 1;Alpha-trypsin chain 2	PRSS3P2;PRSS2;PRSS1	;;;	4	1	1	1	1	1	1	1	1	1	1	1	1	1	1	1	1	1	1	1	1	1	1	1	1	1	1	1	1	1	1	1	1	1	1	1	1	1	1	1	8.1	8.1
CON__P08727;P08727	CON__P08727;P08727	10;10	1;1	1;1	Keratin, type I cytoskeletal 19	KRT19	;	2	10	1	1	3	8	8	6	9	10	9	8	2	9	10	9	0	0	0	0	0	1	0	0	0	0	1	1	0	0	0	0	0	1	0	0	0	0	1	1	16.2	2.2
CON__P08779;P08779;CON__Q9Z2K1;CON__Q3ZAW8	CON__P08779;P08779	37;37;15;15	19;19;4;4	19;19;4;4	Keratin, type I cytoskeletal 16	KRT16	;	4	37	19	19	5	28	33	23	29	33	24	33	8	31	37	31	0	12	15	9	12	16	8	15	3	15	19	13	0	12	15	9	12	16	8	15	3	15	19	13	70.6	46.7
CON__P12763;P02765	CON__P12763	23;4	23;4	23;4				2	23	23	23	20	21	21	22	18	22	20	21	22	21	20	19	20	21	21	22	18	22	20	21	22	21	20	19	20	21	21	22	18	22	20	21	22	21	20	19	57.4	57.4
CON__P13645;P13645;CON__Q7Z3Y7;Q7Z3Y7;CON__Q148H6;CON__P05784;CON__Q7Z3Z0;CON__Q7Z3Y8;CON__Q2M2I5;Q7Z3Z0;Q7Z3Y8;Q2M2I5;CON__A2AB72;CON__Q7Z3Y9;CON__O76014;P05783;O76014;Q7Z3Y9	CON__P13645;P13645	39;39;4;4;3;2;2;2;2;2;2;2;1;1;1;1;1;1	38;38;4;4;3;1;2;2;2;2;2;2;1;1;1;1;1;1	28;28;2;2;1;0;1;1;0;1;1;0;0;0;0;0;0;0	Keratin, type I cytoskeletal 10	KRT10	;	18	39	38	28	27	35	36	27	37	39	32	37	22	33	39	35	26	34	35	26	36	38	31	36	22	32	38	34	20	26	26	18	27	28	23	26	17	22	28	24	61.7	61.7
CON__P13646-1	CON__P13646-1	19	14	2				1	19	14	2	2	5	5	4	6	19	5	5	1	7	17	15	0	0	0	0	1	14	0	0	0	2	12	10	0	0	0	0	0	2	0	0	0	0	1	2	39.1	31.4
CON__P13647;P13647	CON__P13647;P13647	40;40	29;29	6;6	Keratin, type II cytoskeletal 5	KRT5	;	2	40	29	6	8	30	35	25	35	38	28	33	12	32	39	34	3	20	25	17	25	27	20	24	7	24	28	25	2	6	6	5	6	6	6	6	3	5	6	6	55.8	45.9
CON__P15497;P02647	CON__P15497	44;1	44;1	44;1				2	44	44	44	42	42	39	39	39	40	36	42	42	43	34	41	42	42	39	39	39	40	36	42	42	43	34	41	42	42	39	39	39	40	36	42	42	43	34	41	77.7	77.7
CON__P17690;P02749	CON__P17690	15;2	15;2	15;2				2	15	15	15	15	14	15	13	12	14	14	14	14	14	13	15	15	14	15	13	12	14	14	14	14	14	13	15	15	14	15	13	12	14	14	14	14	14	13	15	55.7	55.7
CON__P17697	CON__P17697	17	17	17				1	17	17	17	15	14	15	15	16	16	16	17	16	16	17	15	15	14	15	15	16	16	16	17	16	16	17	15	15	14	15	15	16	16	16	17	16	16	17	15	38.3	38.3
CON__P19013;P19013	CON__P19013;P19013	18;18	16;16	12;12	Keratin, type II cytoskeletal 4	KRT4	;	2	18	16	12	2	2	5	2	3	16	2	3	2	2	14	8	0	0	3	0	1	14	0	1	0	0	12	6	0	0	3	0	1	10	0	1	0	0	9	4	37.2	35.7
CON__P20930;P20930	CON__P20930;P20930	4;4	4;4	4;4	Filaggrin	FLG	;	2	4	4	4	2	1	3	0	3	4	0	1	0	0	2	3	2	1	3	0	3	4	0	1	0	0	2	3	2	1	3	0	3	4	0	1	0	0	2	3	3.9	3.9
CON__P28800;P08697	CON__P28800	25;2	25;2	25;2				2	25	25	25	21	24	23	22	22	25	23	25	24	22	21	23	21	24	23	22	22	25	23	25	24	22	21	23	21	24	23	22	22	25	23	25	24	22	21	23	51.4	51.4
CON__P34955	CON__P34955	36	36	36				1	36	36	36	35	35	35	35	31	34	36	32	36	35	31	34	35	35	35	35	31	34	36	32	36	35	31	34	35	35	35	35	31	34	36	32	36	35	31	34	58.7	58.7
CON__P35908	CON__P35908	52	52	1				1	52	52	1	27	46	46	32	45	52	41	45	22	47	50	46	27	46	46	32	45	52	41	45	22	47	50	46	1	1	1	1	1	1	1	1	0	1	1	1	84.7	84.7
CON__P41361;P01008	CON__P41361	30;7	30;7	30;7				2	30	30	30	27	28	27	27	24	28	27	29	26	26	24	25	27	28	27	27	24	28	27	29	26	26	24	25	27	28	27	27	24	28	27	29	26	26	24	25	57.2	57.2
CON__P50448	CON__P50448	13	13	12				1	13	13	12	13	13	12	12	12	12	12	12	11	13	12	12	13	13	12	12	12	12	12	12	11	13	12	12	12	12	11	11	11	11	11	11	10	12	11	11	26.9	26.9
CON__P78386;P78386	CON__P78386;P78386	11;11	5;5	4;4	Keratin, type II cuticular Hb5	KRT85	;	2	11	5	4	1	1	1	1	11	5	7	1	1	3	2	8	0	0	0	0	5	1	3	0	0	1	1	2	0	0	0	0	4	0	2	0	0	0	0	1	26.8	16
CON__P81644	CON__P81644	6	6	6				1	6	6	6	6	5	6	5	6	6	4	6	6	6	6	6	6	5	6	5	6	6	4	6	6	6	6	6	6	5	6	5	6	6	4	6	6	6	6	6	37	37
CON__Q03247	CON__Q03247	15	11	11				1	15	11	11	13	14	15	15	14	13	12	15	14	13	14	14	9	10	11	11	10	9	9	11	10	9	10	10	9	10	11	11	10	9	9	11	10	9	10	10	45.6	33.9
CON__Q04695;Q04695;CON__P19001;CON__Q99PS0	CON__Q04695;Q04695	27;27;7;1	12;12;1;1	6;6;1;0	Keratin, type I cytoskeletal 17	KRT17	;	4	27	12	6	4	20	22	11	21	24	20	22	4	20	25	23	0	7	8	1	8	10	7	8	0	7	11	9	0	5	3	0	3	6	5	4	0	5	6	4	53	29.2
CON__Q05443	CON__Q05443	13	7	7				1	13	7	7	12	11	13	12	11	13	12	12	12	12	12	12	6	6	7	6	6	7	7	7	6	7	6	7	6	6	7	6	6	7	7	7	6	7	6	7	42.4	28.4
CON__Q05B55	CON__Q05B55	9	9	9				1	9	9	9	8	9	9	8	9	9	9	9	9	9	8	9	8	9	9	8	9	9	9	9	9	9	8	9	8	9	9	8	9	9	9	9	9	9	8	9	40	40
CON__Q0IIK2;CON__Q29443;P02787	CON__Q0IIK2;CON__Q29443	72;71;2	72;71;2	67;66;0			;	3	72	72	67	70	69	67	72	64	68	69	67	70	68	66	66	70	69	67	72	64	68	69	67	70	68	66	66	65	64	63	67	59	63	64	62	65	63	61	61	85.7	85.7
CON__Q0V8M9;Q06033	CON__Q0V8M9	32;6	32;6	32;6				2	32	32	32	27	24	30	28	29	28	25	27	30	28	28	29	27	24	30	28	29	28	25	27	30	28	28	29	27	24	30	28	29	28	25	27	30	28	28	29	42.6	42.6
CON__Q0VCM5;P19827	CON__Q0VCM5	29;5	29;5	29;5				2	29	29	29	24	24	27	26	27	26	24	27	26	26	27	25	24	24	27	26	27	26	24	27	26	26	27	25	24	24	27	26	27	26	24	27	26	26	27	25	44.5	44.5
CON__Q9UE12;CON__Q15323;Q15323;CON__Q6NTB9;CON__O76009;O76009;CON__Q9D646;CON__A2A5Y0;CON__Q497I4;CON__REFSEQ:XP_986630;CON__Q14532;Q14532;CON__Q92764;Q92764;CON__Q6IFU5;CON__O76015;CON__O76013;Q6A162;O76015;O76013	CON__Q9UE12;CON__Q15323;Q15323;CON__Q6NTB9;CON__O76009;O76009	12;12;12;8;8;8;5;5;5;5;4;4;3;3;2;2;2;2;2;2	10;10;10;7;7;7;5;4;3;4;3;3;2;2;1;1;1;1;1;1	3;3;3;1;1;1;1;1;0;1;1;1;0;0;0;0;0;0;0;0	Keratin, type I cuticular Ha1;Keratin, type I cuticular Ha3-I	KRT31;KRT33A	;;;;;	20	12	10	3	1	1	1	1	12	7	8	1	1	5	3	9	0	0	0	0	10	5	7	0	0	4	1	8	0	0	0	0	3	1	3	0	0	1	0	1	33.9	30.5
CON__Q1A7A4;P01031	CON__Q1A7A4	37;5	37;5	37;5				2	37	37	37	34	31	33	30	33	30	30	30	31	31	26	33	34	31	33	30	33	30	30	30	31	31	26	33	34	31	33	30	33	30	30	30	31	31	26	33	29.5	29.5
CON__Q1RMK2	CON__Q1RMK2	16	16	15				1	16	16	15	14	15	15	14	14	15	15	14	13	16	12	15	14	15	15	14	14	15	15	14	13	16	12	15	14	14	14	13	14	15	14	14	13	15	12	15	42	42
CON__Q1RMN8	CON__Q1RMN8	5	5	5				1	5	5	5	5	5	5	5	5	5	5	5	5	5	5	5	5	5	5	5	5	5	5	5	5	5	5	5	5	5	5	5	5	5	5	5	5	5	5	5	28.6	28.6
CON__Q28065;P04003	CON__Q28065	11;1	11;1	11;1				2	11	11	11	8	11	11	9	10	10	9	11	9	8	11	9	8	11	11	9	10	10	9	11	9	8	11	9	8	11	11	9	10	10	9	11	9	8	11	9	20.2	20.2
CON__Q28085	CON__Q28085	34	34	34				1	34	34	34	28	29	32	28	30	29	29	28	24	29	28	28	28	29	32	28	30	29	29	28	24	29	28	28	28	29	32	28	30	29	29	28	24	29	28	28	34.5	34.5
CON__Q28107;P12259	CON__Q28107	20;3	20;3	20;3				2	20	20	20	14	13	18	13	16	16	12	17	14	13	13	16	14	13	18	13	16	16	12	17	14	13	13	16	14	13	18	13	16	16	12	17	14	13	13	16	13	13
CON__Q28194	CON__Q28194	34	7	7				1	34	7	7	33	30	33	26	31	30	30	31	29	29	27	33	6	7	7	5	7	5	6	7	6	6	6	6	6	7	7	5	7	5	6	7	6	6	6	6	30.7	8.1
CON__Q29RQ1;P10643	CON__Q29RQ1	21;2	21;2	21;2				2	21	21	21	12	17	21	15	17	17	14	18	16	14	17	17	12	17	21	15	17	17	14	18	16	14	17	17	12	17	21	15	17	17	14	18	16	14	17	17	31.6	31.6
CON__Q2HJF0	CON__Q2HJF0	14	11	11				1	14	11	11	11	14	10	13	4	11	13	9	13	12	7	11	8	11	7	10	1	8	10	6	10	9	4	8	8	11	7	10	1	8	10	6	10	9	4	8	29.7	26.5
CON__Q2KIF2	CON__Q2KIF2	16	16	16				1	16	16	16	14	14	15	14	13	14	14	14	14	16	14	15	14	14	15	14	13	14	14	14	14	16	14	15	14	14	15	14	13	14	14	14	14	16	14	15	46.5	46.5
CON__Q2KIG3	CON__Q2KIG3	6	6	6				1	6	6	6	5	6	4	5	5	5	5	5	6	5	5	4	5	6	4	5	5	5	5	5	6	5	5	4	5	6	4	5	5	5	5	5	6	5	5	4	18.9	18.9
CON__Q2KIH2	CON__Q2KIH2	6	6	6				1	6	6	6	5	2	5	4	5	4	4	6	4	4	2	6	5	2	5	4	5	4	4	6	4	4	2	6	5	2	5	4	5	4	4	6	4	4	2	6	25.1	25.1
CON__Q2KIS7;P05452	CON__Q2KIS7;P05452	6;3	6;3	6;3	Tetranectin	CLEC3B	;	2	6	6	6	6	6	5	6	4	6	4	4	6	6	4	6	6	6	5	6	4	6	4	4	6	6	4	6	6	6	5	6	4	6	4	4	6	6	4	6	39.1	39.1
CON__Q2KIT0	CON__Q2KIT0	4	4	4				1	4	4	4	4	4	4	4	4	4	4	4	3	4	4	4	4	4	4	4	4	4	4	4	3	4	4	4	4	4	4	4	4	4	4	4	3	4	4	4	31.4	31.4
CON__Q2KIU3	CON__Q2KIU3	5	5	5				1	5	5	5	5	4	4	5	5	5	4	5	5	5	5	5	5	4	4	5	5	5	4	5	5	5	5	5	5	4	4	5	5	5	4	5	5	5	5	5	40	40
CON__Q2KJ62	CON__Q2KJ62	25	25	1				1	25	25	1	23	21	23	24	24	22	22	22	22	21	19	23	23	21	23	24	24	22	22	22	22	21	19	23	1	0	1	1	1	1	0	0	1	1	1	0	38	38
CON__Q2KJ83;P15169	CON__Q2KJ83	6;1	6;1	6;1				2	6	6	6	3	4	6	3	5	5	2	6	3	4	5	6	3	4	6	3	5	5	2	6	3	4	5	6	3	4	6	3	5	5	2	6	3	4	5	6	20.8	20.8
CON__Q2KJC7	CON__Q2KJC7	21	4	4				1	21	4	4	20	15	21	18	12	18	10	18	16	20	12	21	4	3	4	4	3	2	1	4	4	3	3	4	4	3	4	4	3	2	1	4	4	3	3	4	35.2	9.4
CON__Q2KJF1;P04217	CON__Q2KJF1	20;1	20;1	20;1				2	20	20	20	20	20	20	20	19	19	20	20	20	18	19	19	20	20	20	20	19	19	20	20	20	18	19	19	20	20	20	20	19	19	20	20	20	18	19	19	57.7	57.7
CON__Q2TBQ1	CON__Q2TBQ1	9	9	9				1	9	9	9	6	7	8	6	7	7	6	7	6	6	8	8	6	7	8	6	7	7	6	7	6	6	8	8	6	7	8	6	7	7	6	7	6	6	8	8	19.5	19.5
CON__Q2UVX4	CON__Q2UVX4	118	118	107				1	118	118	107	101	107	112	109	103	103	104	105	111	107	103	105	101	107	112	109	103	103	104	105	111	107	103	105	91	97	101	99	92	93	95	95	100	97	93	94	73.4	73.4
CON__Q32PI4;P05156	CON__Q32PI4	22;2	22;2	22;2				2	22	22	22	16	21	18	20	17	18	19	18	19	17	17	17	16	21	18	20	17	18	19	18	19	17	17	17	16	21	18	20	17	18	19	18	19	17	17	17	39.8	39.8
CON__Q32PJ2;P06727	CON__Q32PJ2	12;1	12;1	12;1				2	12	12	12	11	10	12	9	11	8	9	8	9	9	9	11	11	10	12	9	11	8	9	8	9	9	9	11	11	10	12	9	11	8	9	8	9	9	9	11	40	40
CON__Q3KUS7	CON__Q3KUS7	35	35	35				1	35	35	35	34	33	33	31	33	32	32	31	32	31	34	32	34	33	33	31	33	32	32	31	32	31	34	32	34	33	33	31	33	32	32	31	32	31	34	32	49.5	49.5
CON__Q3MHH8	CON__Q3MHH8	11	11	8				1	11	11	8	10	9	10	10	11	8	8	10	9	8	9	10	10	9	10	10	11	8	8	10	9	8	9	10	7	6	7	7	8	5	5	7	6	6	6	7	31.3	31.3
CON__Q3MHN2;P02748	CON__Q3MHN2	11;2	11;2	11;2				2	11	11	11	11	11	11	8	9	10	10	11	10	9	9	10	11	11	11	8	9	10	10	11	10	9	9	10	11	11	11	8	9	10	10	11	10	9	9	10	21.5	21.5
CON__Q3MHN5	CON__Q3MHN5	35	4	4				1	35	4	4	33	33	32	35	27	32	32	28	34	33	28	31	4	4	4	4	4	4	4	4	4	4	4	4	4	4	4	4	4	4	4	4	4	4	4	4	70.3	9.1
CON__Q3SX09;P68871;P02042;P69892;P69891;P02100	CON__Q3SX09	16;2;2;1;1;1	16;2;2;1;1;1	12;1;1;0;0;0				6	16	16	12	14	13	14	14	16	15	13	15	15	12	14	16	14	13	14	14	16	15	13	15	15	12	14	16	10	9	10	10	12	11	9	11	11	8	10	12	64.7	64.7
CON__Q3SX14	CON__Q3SX14	42	42	19				1	42	42	19	37	34	38	37	35	35	35	37	37	39	36	37	37	34	38	37	35	35	35	37	37	39	36	37	16	14	17	15	15	14	15	16	16	16	16	16	55.4	55.4
CON__Q3SZ57;P02771	CON__Q3SZ57	47;8	47;8	47;8				2	47	47	47	41	44	45	44	45	42	46	44	42	45	46	46	41	44	45	44	45	42	46	44	42	45	46	46	41	44	45	44	45	42	46	44	42	45	46	46	76.1	76.1
CON__Q3SZH5	CON__Q3SZH5	17	17	17				1	17	17	17	14	15	16	15	15	16	16	17	15	16	16	16	14	15	16	15	15	16	16	17	15	16	16	16	14	15	16	15	15	16	16	17	15	16	16	16	59.2	59.2
CON__Q3SZR3	CON__Q3SZR3	16	16	16				1	16	16	16	16	16	15	15	16	16	16	14	16	16	16	16	16	16	15	15	16	16	16	14	16	16	16	16	16	16	15	15	16	16	16	14	16	16	16	16	54	54
CON__Q3SZV7	CON__Q3SZV7	25	25	25				1	25	25	25	21	24	23	25	17	21	23	19	24	22	18	23	21	24	23	25	17	21	23	19	24	22	18	23	21	24	23	25	17	21	23	19	24	22	18	23	61.5	61.5
CON__Q3T052;Q14624	CON__Q3T052	40;2	40;2	40;2				2	40	40	40	36	37	39	36	36	37	35	39	35	35	39	38	36	37	39	36	36	37	35	39	35	35	39	38	36	37	39	36	36	37	35	39	35	35	39	38	56.7	56.7
CON__Q3Y5Z3	CON__Q3Y5Z3	7	7	7				1	7	7	7	7	7	7	7	6	6	7	5	7	7	5	6	7	7	7	7	6	6	7	5	7	7	5	6	7	7	7	7	6	6	7	5	7	7	5	6	32.9	32.9
CON__Q3ZBD7	CON__Q3ZBD7	8	2	2				1	8	2	2	6	8	6	8	8	8	8	5	8	8	7	7	1	2	1	2	2	2	2	1	2	2	2	2	1	2	1	2	2	2	2	1	2	2	2	2	20.8	4.8
CON__Q3ZBS7;P04004	CON__Q3ZBS7	12;2	12;2	12;2				2	12	12	12	10	11	9	11	12	11	8	9	11	10	12	11	10	11	9	11	12	11	8	9	11	10	12	11	10	11	9	11	12	11	8	9	11	10	12	11	27.5	27.5
CON__Q58D62	CON__Q58D62	21	21	21				1	21	21	21	20	20	19	21	20	21	20	20	21	21	21	21	20	20	19	21	20	21	20	20	21	21	21	21	20	20	19	21	20	21	20	20	21	21	21	21	64.6	64.6
CON__Q5D862;Q5D862	CON__Q5D862;Q5D862	7;7	7;7	7;7	Filaggrin-2	FLG2	;	2	7	7	7	2	2	6	3	6	7	3	5	1	5	6	6	2	2	6	3	6	7	3	5	1	5	6	6	2	2	6	3	6	7	3	5	1	5	6	6	6.3	6.3
CON__Q6KB66-1;Q6KB66;CON__Q0VBK2	CON__Q6KB66-1;Q6KB66	5;5;2	5;5;2	5;5;2	Keratin, type II cytoskeletal 80	KRT80	;	3	5	5	5	0	1	4	1	3	5	2	1	1	4	5	2	0	1	4	1	3	5	2	1	1	4	5	2	0	1	4	1	3	5	2	1	1	4	5	2	16.2	16.2
CON__Q6T181;P04278	CON__Q6T181	11;1	11;1	11;1				2	11	11	11	9	11	11	10	11	10	11	9	11	10	10	11	9	11	11	10	11	10	11	9	11	10	10	11	9	11	11	10	11	10	11	9	11	10	10	11	42.1	42.1
CON__Q8N1N4-2;CON__Q7RTT2;Q8N1N4	CON__Q8N1N4-2;CON__Q7RTT2;Q8N1N4	12;12;12	10;10;10	9;9;9	Keratin, type II cytoskeletal 78	KRT78	;;	3	12	10	9	1	6	12	5	10	11	8	5	1	10	12	6	0	4	10	3	8	9	6	3	0	8	10	4	0	4	9	3	7	8	5	3	0	7	9	4	24.6	21.7
CON__Q86YZ3;Q86YZ3	CON__Q86YZ3;Q86YZ3	10;10	10;10	10;10	Hornerin	HRNR	;	2	10	10	10	3	5	10	6	10	10	10	10	5	10	9	10	3	5	10	6	10	10	10	10	5	10	9	10	3	5	10	6	10	10	10	10	5	10	9	10	13.6	13.6
CON__Q95121	CON__Q95121	20	20	16				1	20	20	16	18	16	20	18	19	20	17	20	17	18	19	20	18	16	20	18	19	20	17	20	17	18	19	20	14	12	16	14	15	16	14	16	13	14	15	16	57.7	57.7
CON__Q95M17;Q9BZP6	CON__Q95M17	10;1	10;1	10;1				2	10	10	10	9	10	9	10	10	9	9	8	10	8	10	10	9	10	9	10	10	9	9	8	10	8	10	10	9	10	9	10	10	9	9	8	10	8	10	10	29.7	29.7
CON__Q9N2I2	CON__Q9N2I2	15	15	15				1	15	15	15	13	11	14	12	14	14	14	13	13	12	13	13	13	11	14	12	14	14	14	13	13	12	13	13	13	11	14	12	14	14	14	13	13	12	13	13	39.4	39.4
CON__Q9TRI1;P19823	CON__Q9TRI1	35;8	35;8	35;8				2	35	35	35	32	32	33	32	33	32	33	31	34	34	32	32	32	32	33	32	33	32	33	31	34	34	32	32	32	32	33	32	33	32	33	31	34	34	32	32	42.5	42.5
CON__Q9TT36;P05543	CON__Q9TT36	16;3	16;3	16;3				2	16	16	16	13	16	16	15	14	15	14	14	14	16	13	15	13	16	16	15	14	15	14	14	14	16	13	15	13	16	16	15	14	15	14	14	14	16	13	15	46.7	46.7
CON__Q9TTE1	CON__Q9TTE1	24	24	14				1	24	24	14	22	21	20	21	21	21	22	22	21	22	22	20	22	21	20	21	21	21	22	22	21	22	22	20	12	11	10	12	11	11	12	12	12	12	12	10	66.7	66.7
CON__REFSEQ:XP_001252647	CON__REFSEQ:XP_001252647	18	14	5				1	18	14	5	18	16	18	16	17	18	18	18	16	17	16	17	14	12	14	13	13	14	14	14	13	13	12	13	5	4	5	4	5	5	5	5	4	4	4	4	40.8	34.5
CON__REFSEQ:XP_585019;P43652	CON__REFSEQ:XP_585019	30;1	30;1	30;1				2	30	30	30	25	28	28	26	29	29	28	28	29	26	27	29	25	28	28	26	29	29	28	28	29	26	27	29	25	28	28	26	29	29	28	28	29	26	27	29	51.8	51.8
E9PAV3	E9PAV3	17	17	17	Nascent polypeptide-associated complex subunit alpha, muscle-specific form	NACA		1	17	17	17	7	5	14	17	16	4	2	9	12	8	16	12	7	5	14	17	16	4	2	9	12	8	16	12	7	5	14	17	16	4	2	9	12	8	16	12	18.4	18.4
O00148;Q13838	O00148;Q13838	3;3	3;3	3;3	ATP-dependent RNA helicase DDX39A;Spliceosome RNA helicase DDX39B	DDX39A;DDX39B	;	2	3	3	3	2	2	2	1	2	2	1	3	2	3	2	1	2	2	2	1	2	2	1	3	2	3	2	1	2	2	2	1	2	2	1	3	2	3	2	1	7.3	7.3
O00231	O00231	4	4	4	26S proteasome non-ATPase regulatory subunit 11	PSMD11		1	4	4	4	2	2	2	2	3	2	2	3	2	2	3	3	2	2	2	2	3	2	2	3	2	2	3	3	2	2	2	2	3	2	2	3	2	2	3	3	10.2	10.2
O00232	O00232	2	2	2	26S proteasome non-ATPase regulatory subunit 12	PSMD12		1	2	2	2	1	1	1	2	1	1	1	1	1	1	1	1	1	1	1	2	1	1	1	1	1	1	1	1	1	1	1	2	1	1	1	1	1	1	1	1	4.8	4.8
O00299	O00299	5	5	5	Chloride intracellular channel protein 1	CLIC1		1	5	5	5	5	4	4	4	5	4	4	3	3	5	5	5	5	4	4	4	5	4	4	3	3	5	5	5	5	4	4	4	5	4	4	3	3	5	5	5	32	32
O00391	O00391	13	13	13	Sulfhydryl oxidase 1	QSOX1		1	13	13	13	12	10	11	12	8	11	8	9	12	12	9	11	12	10	11	12	8	11	8	9	12	12	9	11	12	10	11	12	8	11	8	9	12	12	9	11	25.3	25.3
O00410	O00410	5	5	5	Importin-5	IPO5		1	5	5	5	4	4	2	3	3	3	1	0	5	4	1	4	4	4	2	3	3	3	1	0	5	4	1	4	4	4	2	3	3	3	1	0	5	4	1	4	5.9	5.9
O00418	O00418	1	1	1	Eukaryotic elongation factor 2 kinase	EEF2K		1	1	1	1	0	0	0	1	0	0	0	0	1	0	0	0	0	0	0	1	0	0	0	0	1	0	0	0	0	0	0	1	0	0	0	0	1	0	0	0	1.8	1.8
O00462	O00462	8	8	7	Beta-mannosidase	MANBA		1	8	8	7	8	2	8	7	3	8	3	5	6	8	2	8	8	2	8	7	3	8	3	5	6	8	2	8	7	2	7	6	2	7	2	4	5	7	1	7	10.9	10.9
O00469	O00469	14	14	14	Procollagen-lysine,2-oxoglutarate 5-dioxygenase 2	PLOD2		1	14	14	14	9	10	11	10	11	11	12	10	11	12	13	13	9	10	11	10	11	11	12	10	11	12	13	13	9	10	11	10	11	11	12	10	11	12	13	13	27.1	27.1
O00487	O00487	1	1	1	26S proteasome non-ATPase regulatory subunit 14	PSMD14		1	1	1	1	1	1	1	1	1	1	0	0	1	1	1	1	1	1	1	1	1	1	0	0	1	1	1	1	1	1	1	1	1	1	0	0	1	1	1	1	8.4	8.4
O00499;Q9UBW5;P49418	O00499	12;1;1	12;1;1	12;1;1	Myc box-dependent-interacting protein 1	BIN1		3	12	12	12	10	4	11	12	12	9	2	7	12	11	10	11	10	4	11	12	12	9	2	7	12	11	10	11	10	4	11	12	12	9	2	7	12	11	10	11	32.5	32.5
O00560	O00560	6	6	6	Syntenin-1	SDCBP		1	6	6	6	6	2	5	6	5	6	0	5	4	5	5	6	6	2	5	6	5	6	0	5	4	5	5	6	6	2	5	6	5	6	0	5	4	5	5	6	31.5	31.5
O00754	O00754	11	11	11	Lysosomal alpha-mannosidase;Lysosomal alpha-mannosidase A peptide;Lysosomal alpha-mannosidase B peptide;Lysosomal alpha-mannosidase C peptide;Lysosomal alpha-mannosidase D peptide;Lysosomal alpha-mannosidase E peptide	MAN2B1		1	11	11	11	7	6	10	10	9	8	9	10	11	11	9	8	7	6	10	10	9	8	9	10	11	11	9	8	7	6	10	10	9	8	9	10	11	11	9	8	17.2	17.2
O00764	O00764	1	1	1	Pyridoxal kinase	PDXK		1	1	1	1	1	0	1	1	0	1	1	0	1	1	1	1	1	0	1	1	0	1	1	0	1	1	1	1	1	0	1	1	0	1	1	0	1	1	1	1	6.7	6.7
O14498	O14498	5	5	5	Immunoglobulin superfamily containing leucine-rich repeat protein	ISLR		1	5	5	5	5	1	3	3	1	3	2	2	3	3	1	3	5	1	3	3	1	3	2	2	3	3	1	3	5	1	3	3	1	3	2	2	3	3	1	3	17.5	17.5
O14558	O14558	7	7	7	Heat shock protein beta-6	HSPB6		1	7	7	7	6	5	6	7	6	4	4	3	6	5	3	2	6	5	6	7	6	4	4	3	6	5	3	2	6	5	6	7	6	4	4	3	6	5	3	2	70.6	70.6
O14773	O14773	4	4	4	Tripeptidyl-peptidase 1	TPP1		1	4	4	4	3	4	3	4	3	4	2	3	4	4	2	4	3	4	3	4	3	4	2	3	4	4	2	4	3	4	3	4	3	4	2	3	4	4	2	4	13	13
O14786	O14786	7	7	7	Neuropilin-1	NRP1		1	7	7	7	7	7	6	7	7	6	6	6	7	6	6	7	7	7	6	7	7	6	6	6	7	6	6	7	7	7	6	7	7	6	6	6	7	6	6	7	13	13
O14793	O14793	5	5	5	Growth/differentiation factor 8	MSTN		1	5	5	5	3	0	3	4	3	5	0	4	5	4	3	5	3	0	3	4	3	5	0	4	5	4	3	5	3	0	3	4	3	5	0	4	5	4	3	5	18.9	18.9
O14818;Q8TAA3	O14818	11;5	11;5	11;5	Proteasome subunit alpha type-7	PSMA7		2	11	11	11	10	11	10	10	11	10	10	6	11	11	11	11	10	11	10	10	11	10	10	6	11	11	11	11	10	11	10	10	11	10	10	6	11	11	11	11	51.2	51.2
P19105;O14950;P24844	P19105;O14950	3;3;1	3;3;1	3;3;1	Myosin regulatory light chain 12A;Myosin regulatory light chain 12B	MYL12A;MYL12B	;	3	3	3	3	3	2	1	1	1	2	1	2	2	3	2	2	3	2	1	1	1	2	1	2	2	3	2	2	3	2	1	1	1	2	1	2	2	3	2	2	17.5	17.5
O14958	O14958	3	3	3	Calsequestrin-2	CASQ2		1	3	3	3	3	1	1	1	2	2	0	1	3	3	2	3	3	1	1	1	2	2	0	1	3	3	2	3	3	1	1	1	2	2	0	1	3	3	2	3	8.5	8.5
O15031	O15031	3	3	3	Plexin-B2	PLXNB2		1	3	3	3	2	1	2	2	2	3	1	2	3	1	2	3	2	1	2	2	2	3	1	2	3	1	2	3	2	1	2	2	2	3	1	2	3	1	2	3	2.3	2.3
O15067	O15067	2	2	2	Phosphoribosylformylglycinamidine synthase	PFAS		1	2	2	2	0	0	0	1	0	0	0	0	2	0	1	0	0	0	0	1	0	0	0	0	2	0	1	0	0	0	0	1	0	0	0	0	2	0	1	0	2.2	2.2
O15075	O15075	1	1	1	Serine/threonine-protein kinase DCLK1	DCLK1		1	1	1	1	0	1	1	1	1	1	0	0	1	1	1	1	0	1	1	1	1	1	0	0	1	1	1	1	0	1	1	1	1	1	0	0	1	1	1	1	1.5	1.5
O15143	O15143	3	3	3	Actin-related protein 2/3 complex subunit 1B	ARPC1B		1	3	3	3	3	2	2	2	3	0	3	0	2	3	2	2	3	2	2	2	3	0	3	0	2	3	2	2	3	2	2	2	3	0	3	0	2	3	2	2	12.9	12.9
O15144	O15144	6	6	6	Actin-related protein 2/3 complex subunit 2	ARPC2		1	6	6	6	6	6	5	5	6	4	6	5	4	6	6	5	6	6	5	5	6	4	6	5	4	6	6	5	6	6	5	5	6	4	6	5	4	6	6	5	33	33
O15145	O15145	4	4	4	Actin-related protein 2/3 complex subunit 3	ARPC3		1	4	4	4	4	3	3	3	4	3	3	3	4	4	4	3	4	3	3	3	4	3	3	3	4	4	4	3	4	3	3	3	4	3	3	3	4	4	4	3	23.6	23.6
O15230	O15230	34	34	34	Laminin subunit alpha-5	LAMA5		1	34	34	34	14	2	29	23	27	22	2	32	20	14	31	24	14	2	29	23	27	22	2	32	20	14	31	24	14	2	29	23	27	22	2	32	20	14	31	24	13.5	13.5
O15460	O15460	1	1	1	Prolyl 4-hydroxylase subunit alpha-2	P4HA2		1	1	1	1	0	0	0	0	1	1	0	0	1	1	1	0	0	0	0	0	1	1	0	0	1	1	1	0	0	0	0	0	1	1	0	0	1	1	1	0	3.6	3.6
O15511	O15511	2	2	2	Actin-related protein 2/3 complex subunit 5	ARPC5		1	2	2	2	1	2	0	2	2	1	1	1	2	2	2	2	1	2	0	2	2	1	1	1	2	2	2	2	1	2	0	2	2	1	1	1	2	2	2	2	16.6	16.6
O43242	O43242	2	2	2	26S proteasome non-ATPase regulatory subunit 3	PSMD3		1	2	2	2	2	1	2	2	2	2	1	1	2	1	2	2	2	1	2	2	2	2	1	1	2	1	2	2	2	1	2	2	2	2	1	1	2	1	2	2	5.8	5.8
O43286	O43286	1	1	1	Beta-1,4-galactosyltransferase 5	B4GALT5		1	1	1	1	1	1	1	1	1	1	1	1	1	1	1	1	1	1	1	1	1	1	1	1	1	1	1	1	1	1	1	1	1	1	1	1	1	1	1	1	2.1	2.1
O43399	O43399	1	1	1	Tumor protein D54	TPD52L2		1	1	1	1	0	1	0	1	1	1	1	0	1	1	1	0	0	1	0	1	1	1	1	0	1	1	1	0	0	1	0	1	1	1	1	0	1	1	1	0	14.6	14.6
O43493	O43493	2	2	2	Trans-Golgi network integral membrane protein 2	TGOLN2		1	2	2	2	2	1	2	2	2	2	2	1	2	2	2	1	2	1	2	2	2	2	2	1	2	2	2	1	2	1	2	2	2	2	2	1	2	2	2	1	5.8	5.8
O43707;Q9H254	O43707	68;1	68;1	45;1	Alpha-actinin-4	ACTN4		2	68	68	45	61	60	58	63	57	59	57	57	65	65	54	54	61	60	58	63	57	59	57	57	65	65	54	54	40	38	37	41	38	40	37	38	43	43	35	36	76.2	76.2
O43776	O43776	7	7	7	Asparagine--tRNA ligase, cytoplasmic	NARS		1	7	7	7	3	4	4	7	5	3	1	2	5	2	6	6	3	4	4	7	5	3	1	2	5	2	6	6	3	4	4	7	5	3	1	2	5	2	6	6	17	17
O43827	O43827	4	4	4	Angiopoietin-related protein 7	ANGPTL7		1	4	4	4	2	0	2	1	1	4	0	2	1	2	1	4	2	0	2	1	1	4	0	2	1	2	1	4	2	0	2	1	1	4	0	2	1	2	1	4	13.9	13.9
O43852	O43852	17	17	17	Calumenin	CALU		1	17	17	17	16	12	16	15	16	17	16	17	16	16	17	17	16	12	16	15	16	17	16	17	16	16	17	17	16	12	16	15	16	17	16	17	16	16	17	17	58.1	58.1
O60502	O60502	2	2	2	Protein O-GlcNAcase	MGEA5		1	2	2	2	0	0	0	2	1	1	0	0	1	1	2	2	0	0	0	2	1	1	0	0	1	1	2	2	0	0	0	2	1	1	0	0	1	1	2	2	3.5	3.5
O60506	O60506	2	2	2	Heterogeneous nuclear ribonucleoprotein Q	SYNCRIP		1	2	2	2	0	0	1	2	2	0	1	0	2	2	2	0	0	0	1	2	2	0	1	0	2	2	2	0	0	0	1	2	2	0	1	0	2	2	2	0	5.5	5.5
O60568	O60568	7	7	7	Procollagen-lysine,2-oxoglutarate 5-dioxygenase 3	PLOD3		1	7	7	7	6	5	6	7	4	7	3	6	6	7	4	7	6	5	6	7	4	7	3	6	6	7	4	7	6	5	6	7	4	7	3	6	6	7	4	7	12.2	12.2
O60662	O60662	27	27	27	Kelch-like protein 41	KLHL41		1	27	27	27	22	13	26	27	25	20	4	18	26	24	22	23	22	13	26	27	25	20	4	18	26	24	22	23	22	13	26	27	25	20	4	18	26	24	22	23	48.3	48.3
O60664	O60664	17	17	17	Perilipin-3	PLIN3		1	17	17	17	11	8	13	17	15	14	8	9	16	9	13	12	11	8	13	17	15	14	8	9	16	9	13	12	11	8	13	17	15	14	8	9	16	9	13	12	64.1	64.1
O60687	O60687	8	8	8	Sushi repeat-containing protein SRPX2	SRPX2		1	8	8	8	5	4	7	6	6	6	3	7	6	6	7	7	5	4	7	6	6	6	3	7	6	6	7	7	5	4	7	6	6	6	3	7	6	6	7	7	21.9	21.9
O60784	O60784	2	2	2	Target of Myb protein 1	TOM1		1	2	2	2	0	0	0	2	1	1	0	0	2	0	0	0	0	0	0	2	1	1	0	0	2	0	0	0	0	0	0	2	1	1	0	0	2	0	0	0	7.9	7.9
Q99880;Q99879;Q99877;Q93079;Q8N257;Q5QNW6;Q16778;P62807;P58876;P57053;P33778;P23527;P06899;O60814;Q96A08	Q99880;Q99879;Q99877;Q93079;Q8N257;Q5QNW6;Q16778;P62807;P58876;P57053;P33778;P23527;P06899;O60814;Q96A08	2;2;2;2;2;2;2;2;2;2;2;2;2;2;1	2;2;2;2;2;2;2;2;2;2;2;2;2;2;1	2;2;2;2;2;2;2;2;2;2;2;2;2;2;1	Histone H2B type 1-L;Histone H2B type 1-M;Histone H2B type 1-N;Histone H2B type 1-H;Histone H2B type 3-B;Histone H2B type 2-F;Histone H2B type 2-E;Histone H2B type 1-C/E/F/G/I;Histone H2B type 1-D;Histone H2B type F-S;Histone H2B type 1-B;Histone H2B type 1-O;Histone H2B type 1-J;Histone H2B type 1-K;Histone H2B type 1-A	HIST1H2BL;HIST1H2BM;HIST1H2BN;HIST1H2BH;HIST3H2BB;HIST2H2BF;HIST2H2BE;HIST1H2BC;HIST1H2BD;H2BFS;HIST1H2BB;HIST1H2BO;HIST1H2BJ;HIST1H2BK;HIST1H2BA	;;;;;;;;;;;;;;	15	2	2	2	2	2	2	2	2	2	2	1	2	2	2	2	2	2	2	2	2	2	2	1	2	2	2	2	2	2	2	2	2	2	2	1	2	2	2	2	19	19
O60888	O60888	4	4	4	Protein CutA	CUTA		1	4	4	4	3	4	2	4	3	3	3	2	4	4	4	3	3	4	2	4	3	3	3	2	4	4	4	3	3	4	2	4	3	3	3	2	4	4	4	3	40.8	40.8
O75083	O75083	5	5	5	WD repeat-containing protein 1	WDR1		1	5	5	5	5	5	5	5	5	4	4	4	4	4	4	4	5	5	5	5	5	4	4	4	4	4	4	4	5	5	5	5	5	4	4	4	4	4	4	4	11.9	11.9
O75112	O75112	3	3	3	LIM domain-binding protein 3	LDB3		1	3	3	3	2	0	2	3	2	0	0	0	2	1	2	2	2	0	2	3	2	0	0	0	2	1	2	2	2	0	2	3	2	0	0	0	2	1	2	2	6.1	6.1
O75116;Q13464	O75116;Q13464	2;1	2;1	2;1	Rho-associated protein kinase 2;Rho-associated protein kinase 1	ROCK2;ROCK1	;	2	2	2	2	2	2	2	2	2	2	2	2	2	2	2	2	2	2	2	2	2	2	2	2	2	2	2	2	2	2	2	2	2	2	2	2	2	2	2	2	1.4	1.4
O75144	O75144	1	1	1	ICOS ligand	ICOSLG		1	1	1	1	1	1	1	1	1	1	1	1	1	1	1	1	1	1	1	1	1	1	1	1	1	1	1	1	1	1	1	1	1	1	1	1	1	1	1	1	3.3	3.3
O75147	O75147	4	4	4	Obscurin-like protein 1	OBSL1		1	4	4	4	1	1	1	3	3	2	1	1	2	1	2	3	1	1	1	3	3	2	1	1	2	1	2	3	1	1	1	3	3	2	1	1	2	1	2	3	2.8	2.8
O75326	O75326	14	14	14	Semaphorin-7A	SEMA7A		1	14	14	14	9	10	6	10	6	13	11	5	13	12	8	9	9	10	6	10	6	13	11	5	13	12	8	9	9	10	6	10	6	13	11	5	13	12	8	9	27.2	27.2
O75340	O75340	2	2	2	Programmed cell death protein 6	PDCD6		1	2	2	2	1	0	0	1	1	1	0	1	1	1	1	2	1	0	0	1	1	1	0	1	1	1	1	2	1	0	0	1	1	1	0	1	1	1	1	2	12.6	12.6
O75369	O75369	28	21	21	Filamin-B	FLNB		1	28	21	21	16	25	11	10	13	10	20	10	9	26	20	11	9	18	4	3	6	3	15	3	2	19	13	4	9	18	4	3	6	3	15	3	2	19	13	4	15	12.3
O75390	O75390	5	5	5	Citrate synthase, mitochondrial	CS		1	5	5	5	5	2	5	5	3	5	1	2	4	4	4	5	5	2	5	5	3	5	1	2	4	4	4	5	5	2	5	5	3	5	1	2	4	4	4	5	17.2	17.2
O75874	O75874	5	5	5	Isocitrate dehydrogenase [NADP] cytoplasmic	IDH1		1	5	5	5	5	4	4	5	4	4	4	3	4	5	4	3	5	4	4	5	4	4	4	3	4	5	4	3	5	4	4	5	4	4	4	3	4	5	4	3	13.8	13.8
O75882	O75882	5	5	5	Attractin	ATRN		1	5	5	5	3	0	4	2	5	4	2	5	3	5	5	3	3	0	4	2	5	4	2	5	3	5	5	3	3	0	4	2	5	4	2	5	3	5	5	3	4.1	4.1
O75915	O75915	2	2	2	PRA1 family protein 3	ARL6IP5		1	2	2	2	2	1	2	2	2	2	0	2	2	2	2	2	2	1	2	2	2	2	0	2	2	2	2	2	2	1	2	2	2	2	0	2	2	2	2	2	16	16
O76061	O76061	4	4	4	Stanniocalcin-2	STC2		1	4	4	4	4	2	4	4	4	3	3	4	3	3	2	3	4	2	4	4	4	3	3	4	3	3	2	3	4	2	4	4	4	3	3	4	3	3	2	3	20.5	20.5
O94979	O94979	3	3	3	Protein transport protein Sec31A	SEC31A		1	3	3	3	1	2	3	2	3	1	0	1	1	2	3	3	1	2	3	2	3	1	0	1	1	2	3	3	1	2	3	2	3	1	0	1	1	2	3	3	3.7	3.7
O94985	O94985	26	26	26	Calsyntenin-1;Soluble Alc-alpha;CTF1-alpha	CLSTN1		1	26	26	26	21	18	21	23	21	22	16	23	23	25	20	24	21	18	21	23	21	22	16	23	23	25	20	24	21	18	21	23	21	22	16	23	23	25	20	24	32.6	32.6
O95084	O95084	3	3	3	Serine protease 23	PRSS23		1	3	3	3	2	1	2	2	1	2	0	2	2	3	1	2	2	1	2	2	1	2	0	2	2	3	1	2	2	1	2	2	1	2	0	2	2	3	1	2	12.5	12.5
O95302	O95302	3	3	3	Peptidyl-prolyl cis-trans isomerase FKBP9	FKBP9		1	3	3	3	1	2	1	1	2	3	1	2	2	3	2	2	1	2	1	1	2	3	1	2	2	3	2	2	1	2	1	1	2	3	1	2	2	3	2	2	4.6	4.6
O95394	O95394	1	1	1	Phosphoacetylglucosamine mutase	PGM3		1	1	1	1	0	1	0	1	1	1	0	0	1	1	1	1	0	1	0	1	1	1	0	0	1	1	1	1	0	1	0	1	1	1	0	0	1	1	1	1	2.4	2.4
O95445	O95445	2	2	2	Apolipoprotein M	APOM		1	2	2	2	1	1	2	1	2	2	1	2	1	1	2	2	1	1	2	1	2	2	1	2	1	1	2	2	1	1	2	1	2	2	1	2	1	1	2	2	7.4	7.4
O95479	O95479	2	2	2	GDH/6PGL endoplasmic bifunctional protein;Glucose 1-dehydrogenase;6-phosphogluconolactonase	H6PD		1	2	2	2	0	1	1	1	1	2	0	2	1	1	0	2	0	1	1	1	1	2	0	2	1	1	0	2	0	1	1	1	1	2	0	2	1	1	0	2	3.4	3.4
O95497	O95497	3	3	3	Pantetheinase	VNN1		1	3	3	3	1	2	2	2	1	2	3	3	1	2	2	2	1	2	2	2	1	2	3	3	1	2	2	2	1	2	2	2	1	2	3	3	1	2	2	2	6.8	6.8
O95498	O95498	1	1	1	Vascular non-inflammatory molecule 2	VNN2		1	1	1	1	1	1	1	1	1	1	1	1	1	1	1	1	1	1	1	1	1	1	1	1	1	1	1	1	1	1	1	1	1	1	1	1	1	1	1	1	2.7	2.7
O95782;O94973	O95782;O94973	2;1	2;1	2;1	AP-2 complex subunit alpha-1;AP-2 complex subunit alpha-2	AP2A1;AP2A2	;	2	2	2	2	2	2	1	1	1	0	1	0	2	1	0	2	2	2	1	1	1	0	1	0	2	1	0	2	2	2	1	1	1	0	1	0	2	1	0	2	2.1	2.1
O95816	O95816	2	2	2	BAG family molecular chaperone regulator 2	BAG2		1	2	2	2	1	0	1	2	1	1	0	0	1	2	2	2	1	0	1	2	1	1	0	0	1	2	2	2	1	0	1	2	1	1	0	0	1	2	2	2	9.5	9.5
O95817	O95817	6	6	6	BAG family molecular chaperone regulator 3	BAG3		1	6	6	6	2	3	4	4	4	4	0	3	5	4	2	5	2	3	4	4	4	4	0	3	5	4	2	5	2	3	4	4	4	4	0	3	5	4	2	5	15.3	15.3
O95965	O95965	13	13	13	Integrin beta-like protein 1	ITGBL1		1	13	13	13	13	6	9	13	5	10	5	9	12	12	5	7	13	6	9	13	5	10	5	9	12	12	5	7	13	6	9	13	5	10	5	9	12	12	5	7	29.1	29.1
O95967	O95967	7	7	7	EGF-containing fibulin-like extracellular matrix protein 2	EFEMP2		1	7	7	7	4	6	6	5	5	5	4	6	5	7	5	5	4	6	6	5	5	5	4	6	5	7	5	5	4	6	6	5	5	5	4	6	5	7	5	5	23.5	23.5
P00338	P00338	22	22	21	L-lactate dehydrogenase A chain	LDHA		1	22	22	21	19	19	17	21	19	18	17	17	20	22	19	19	19	19	17	21	19	18	17	17	20	22	19	19	18	18	16	20	18	17	16	16	19	21	18	18	75.9	75.9
P00352;P05091;P30837;O94788	P00352	28;3;2;2	28;3;2;2	26;1;0;0	Retinal dehydrogenase 1	ALDH1A1		4	28	28	26	27	24	27	28	26	28	23	28	27	27	28	28	27	24	27	28	26	28	23	28	27	27	28	28	26	23	25	26	24	26	21	26	25	25	26	26	61.1	61.1
P00367;P49448	P00367;P49448	22;14	22;14	22;14	Glutamate dehydrogenase 1, mitochondrial;Glutamate dehydrogenase 2, mitochondrial	GLUD1;GLUD2	;	2	22	22	22	18	19	20	16	20	19	19	17	15	20	20	19	18	19	20	16	20	19	19	17	15	20	20	19	18	19	20	16	20	19	19	17	15	20	20	19	44.8	44.8
P00390	P00390	11	11	11	Glutathione reductase, mitochondrial	GSR		1	11	11	11	8	8	8	9	7	8	8	8	10	9	7	7	8	8	8	9	7	8	8	8	10	9	7	7	8	8	8	9	7	8	8	8	10	9	7	7	33.1	33.1
P00441	P00441	4	4	4	Superoxide dismutase [Cu-Zn]	SOD1		1	4	4	4	2	1	2	3	4	2	3	3	3	2	4	3	2	1	2	3	4	2	3	3	3	2	4	3	2	1	2	3	4	2	3	3	3	2	4	3	48.1	48.1
P00488	P00488	28	28	28	Coagulation factor XIII A chain	F13A1		1	28	28	28	19	14	19	27	19	7	7	14	25	26	18	11	19	14	19	27	19	7	7	14	25	26	18	11	19	14	19	27	19	7	7	14	25	26	18	11	39.3	39.3
P00491	P00491	3	3	3	Purine nucleoside phosphorylase	PNP		1	3	3	3	2	3	1	3	0	1	3	1	2	2	1	2	2	3	1	3	0	1	3	1	2	2	1	2	2	3	1	3	0	1	3	1	2	2	1	2	13.5	13.5
P00492	P00492	3	3	3	Hypoxanthine-guanine phosphoribosyltransferase	HPRT1		1	3	3	3	1	1	0	2	2	1	1	0	3	3	1	1	1	1	0	2	2	1	1	0	3	3	1	1	1	1	0	2	2	1	1	0	3	3	1	1	24.8	24.8
P00505	P00505	4	4	4	Aspartate aminotransferase, mitochondrial	GOT2		1	4	4	4	4	4	3	4	1	3	3	0	4	4	2	4	4	4	3	4	1	3	3	0	4	4	2	4	4	4	3	4	1	3	3	0	4	4	2	4	9.3	9.3
P00558;P07205	P00558	19;4	19;4	19;4	Phosphoglycerate kinase 1	PGK1		2	19	19	19	11	11	13	18	15	14	9	13	16	16	14	12	11	11	13	18	15	14	9	13	16	16	14	12	11	11	13	18	15	14	9	13	16	16	14	12	68.1	68.1
P00568;Q9Y6K8	P00568	6;1	6;1	6;1	Adenylate kinase isoenzyme 1	AK1		2	6	6	6	4	1	3	6	5	2	1	4	6	3	4	4	4	1	3	6	5	2	1	4	6	3	4	4	4	1	3	6	5	2	1	4	6	3	4	4	40.7	40.7
P00736;Q9NZP8	P00736	36;1	36;1	36;1	Complement C1r subcomponent;Complement C1r subcomponent heavy chain;Complement C1r subcomponent light chain	C1R		2	36	36	36	32	28	33	34	30	34	29	31	34	31	29	35	32	28	33	34	30	34	29	31	34	31	29	35	32	28	33	34	30	34	29	31	34	31	29	35	57.9	57.9
P00738;P00739	P00738;P00739	3;2	3;2	3;2	Haptoglobin;Haptoglobin alpha chain;Haptoglobin beta chain;Haptoglobin-related protein	HP;HPR	;	2	3	3	3	3	0	1	0	1	1	0	1	0	1	0	1	3	0	1	0	1	1	0	1	0	1	0	1	3	0	1	0	1	1	0	1	0	1	0	1	9.6	9.6
P00740	P00740	1	1	1	Coagulation factor IX;Coagulation factor IXa light chain;Coagulation factor IXa heavy chain	F9		1	1	1	1	0	1	0	0	1	1	0	0	1	1	1	1	0	1	0	0	1	1	0	0	1	1	1	1	0	1	0	0	1	1	0	0	1	1	1	1	2.6	2.6
P00742	P00742	2	2	2	Coagulation factor X;Factor X light chain;Factor X heavy chain;Activated factor Xa heavy chain	F10		1	2	2	2	2	2	2	2	2	2	2	2	1	2	2	2	2	2	2	2	2	2	2	2	1	2	2	2	2	2	2	2	2	2	2	2	1	2	2	2	3.7	3.7
P00750	P00750	8	8	8	Tissue-type plasminogen activator;Tissue-type plasminogen activator chain A;Tissue-type plasminogen activator chain B	PLAT		1	8	8	8	7	2	7	5	7	8	1	8	5	7	7	8	7	2	7	5	7	8	1	8	5	7	7	8	7	2	7	5	7	8	1	8	5	7	7	8	18	18
P00751	P00751	11	11	11	Complement factor B;Complement factor B Ba fragment;Complement factor B Bb fragment	CFB		1	11	11	11	11	10	9	10	6	5	6	6	11	11	5	6	11	10	9	10	6	5	6	6	11	11	5	6	11	10	9	10	6	5	6	6	11	11	5	6	19.6	19.6
P00966	P00966	7	7	7	Argininosuccinate synthase	ASS1		1	7	7	7	4	4	5	6	6	6	3	5	6	4	7	5	4	4	5	6	6	6	3	5	6	4	7	5	4	4	5	6	6	6	3	5	6	4	7	5	21.4	21.4
P01011	P01011	2	2	2	Alpha-1-antichymotrypsin;Alpha-1-antichymotrypsin His-Pro-less	SERPINA3		1	2	2	2	2	2	0	2	0	2	2	0	2	2	0	1	2	2	0	2	0	2	2	0	2	2	0	1	2	2	0	2	0	2	2	0	2	2	0	1	6.6	6.6
P01019	P01019	3	3	3	Angiotensinogen;Angiotensin-1;Angiotensin-2;Angiotensin-3;Angiotensin-4;Angiotensin 1-9;Angiotensin 1-7;Angiotensin 1-5;Angiotensin 1-4	AGT		1	3	3	3	2	1	2	2	1	3	1	2	2	2	2	3	2	1	2	2	1	3	1	2	2	2	2	3	2	1	2	2	1	3	1	2	2	2	2	3	10.1	10.1
P01023	P01023	76	67	62	Alpha-2-macroglobulin	A2M		1	76	67	62	64	46	73	72	68	64	49	73	74	66	64	69	55	37	64	63	59	55	40	64	66	57	55	60	51	34	59	58	55	51	37	59	61	54	52	55	61.5	57.8
P01024	P01024	36	25	25	Complement C3;Complement C3 beta chain;C3-beta-c;Complement C3 alpha chain;C3a anaphylatoxin;Acylation stimulating protein;Complement C3b alpha chain;Complement C3c alpha chain fragment 1;Complement C3dg fragment;Complement C3g fragment;Complement C3d fragment;Complement C3f fragment;Complement C3c alpha chain fragment 2	C3		1	36	25	25	33	31	34	32	26	23	30	34	31	35	23	27	23	21	23	22	15	13	21	24	20	25	13	16	23	21	23	22	15	13	21	24	20	25	13	16	28.1	22.9
P01033	P01033	7	7	7	Metalloproteinase inhibitor 1	TIMP1		1	7	7	7	7	7	6	6	4	6	6	6	6	6	5	6	7	7	6	6	4	6	6	6	6	6	5	6	7	7	6	6	4	6	6	6	6	6	5	6	47.8	47.8
P01034	P01034	1	1	1	Cystatin-C	CST3		1	1	1	1	1	1	1	1	1	1	0	1	1	1	1	1	1	1	1	1	1	1	0	1	1	1	1	1	1	1	1	1	1	1	0	1	1	1	1	1	11.6	11.6
P01036;P01037;P09228	P01036	3;1;1	3;1;1	3;1;1	Cystatin-S	CST4		3	3	3	3	1	0	0	0	3	0	0	0	0	0	3	1	1	0	0	0	3	0	0	0	0	0	3	1	1	0	0	0	3	0	0	0	0	0	3	1	26.2	26.2
P01040	P01040	2	2	2	Cystatin-A;Cystatin-A, N-terminally processed	CSTA		1	2	2	2	0	0	1	0	1	2	0	2	0	0	2	0	0	0	1	0	1	2	0	2	0	0	2	0	0	0	1	0	1	2	0	2	0	0	2	0	39.8	39.8
P01130	P01130	4	4	4	Low-density lipoprotein receptor	LDLR		1	4	4	4	4	2	3	3	4	4	3	3	4	4	3	4	4	2	3	3	4	4	3	3	4	4	3	4	4	2	3	3	4	4	3	3	4	4	3	4	6.2	6.2
P01344	P01344	3	3	3	Insulin-like growth factor II;Insulin-like growth factor II;Insulin-like growth factor II Ala-25 Del;Preptin	IGF2		1	3	3	3	3	2	3	3	2	2	3	2	3	2	1	3	3	2	3	3	2	2	3	2	3	2	1	3	3	2	3	3	2	2	3	2	3	2	1	3	18.3	18.3
P01591	P01591	5	5	5	Immunoglobulin J chain	IGJ		1	5	5	5	5	2	1	1	5	1	1	1	0	1	0	4	5	2	1	1	5	1	1	1	0	1	0	4	5	2	1	1	5	1	1	1	0	1	0	4	37.1	37.1
P01833	P01833	6	6	6	Polymeric immunoglobulin receptor;Secretory component	PIGR		1	6	6	6	6	0	0	0	5	0	0	0	0	0	0	5	6	0	0	0	5	0	0	0	0	0	0	5	6	0	0	0	5	0	0	0	0	0	0	5	11	11
P01834;P0DOX7	P01834;P0DOX7	5;4	5;4	5;4	Ig kappa chain C region	IGKC	;	2	5	5	5	5	0	0	0	2	1	0	0	0	0	3	3	5	0	0	0	2	1	0	0	0	0	3	3	5	0	0	0	2	1	0	0	0	0	3	3	79.4	79.4
P0DOX5;P01857	P0DOX5;P01857	9;9	9;9	4;4	Ig gamma-1 chain C region	IGHG1	;	2	9	9	4	9	1	1	1	4	5	1	1	1	1	7	4	9	1	1	1	4	5	1	1	1	1	7	4	4	0	0	0	3	1	0	0	0	0	3	1	26.1	26.1
P01860;P01861;P01859	P01860;P01861;P01859	6;4;3	1;1;1	1;1;1	Ig gamma-3 chain C region;Ig gamma-4 chain C region;Ig gamma-2 chain C region	IGHG3;IGHG4;IGHG2	;;	3	6	1	1	6	1	1	1	2	4	1	1	1	1	5	4	1	0	0	0	1	0	0	0	0	0	1	1	1	0	0	0	1	0	0	0	0	0	1	1	17.8	3.2
P01876	P01876	10	10	7	Ig alpha-1 chain C region	IGHA1		1	10	10	7	10	2	1	0	9	1	0	3	0	1	5	7	10	2	1	0	9	1	0	3	0	1	5	7	7	1	0	0	6	0	0	1	0	0	2	4	41.9	41.9
P01877;P0DOX2	P01877;P0DOX2	5;4	2;2	2;2	Ig alpha-2 chain C region	IGHA2	;	2	5	2	2	5	1	1	0	4	1	0	2	0	1	4	4	2	0	0	0	1	0	0	0	0	0	1	1	2	0	0	0	1	0	0	0	0	0	1	1	24.4	9.4
P02452;CON__Q862S4	P02452	78;3	78;3	75;3	Collagen alpha-1(I) chain	COL1A1		2	78	78	75	74	63	76	69	66	75	68	74	72	74	66	71	74	63	76	69	66	75	68	74	72	74	66	71	72	61	73	67	64	73	66	72	70	71	63	69	75.2	75.2
P02458	P02458	6	1	1	Collagen alpha-1(II) chain;Collagen alpha-1(II) chain;Chondrocalcin	COL2A1		1	6	1	1	5	3	6	5	3	5	4	5	5	5	5	4	1	1	1	1	1	1	1	1	1	0	1	1	1	1	1	1	1	1	1	1	1	0	1	1	5	0.7
P02461	P02461	46	46	35	Collagen alpha-1(III) chain	COL3A1		1	46	46	35	40	27	41	40	36	36	37	44	35	37	32	36	40	27	41	40	36	36	37	44	35	37	32	36	32	20	31	31	29	28	30	33	27	28	24	28	44.1	44.1
P02462;P29400	P02462	6;1	6;1	6;1	Collagen alpha-1(IV) chain;Arresten	COL4A1		2	6	6	6	6	3	5	3	4	6	2	5	5	6	4	4	6	3	5	3	4	6	2	5	5	6	4	4	6	3	5	3	4	6	2	5	5	6	4	4	7.2	7.2
P02511	P02511	17	17	17	Alpha-crystallin B chain	CRYAB		1	17	17	17	11	13	14	17	14	12	9	12	17	15	13	12	11	13	14	17	14	12	9	12	17	15	13	12	11	13	14	17	14	12	9	12	17	15	13	12	90.9	90.9
P02545;Q03252	P02545	31;1	31;1	30;0	Prelamin-A/C;Lamin-A/C	LMNA		2	31	31	30	24	20	25	25	27	23	12	23	26	31	26	25	24	20	25	25	27	23	12	23	26	31	26	25	23	19	24	24	26	23	11	22	25	30	25	24	49.7	49.7
P02585	P02585	1	1	1	Troponin C, skeletal muscle	TNNC2		1	1	1	1	0	0	0	1	0	0	0	0	1	0	0	0	0	0	0	1	0	0	0	0	1	0	0	0	0	0	0	1	0	0	0	0	1	0	0	0	7.5	7.5
P02649	P02649	28	28	24	Apolipoprotein E	APOE		1	28	28	24	22	15	26	27	23	28	13	25	28	23	24	27	22	15	26	27	23	28	13	25	28	23	24	27	18	11	22	23	19	24	10	21	24	19	20	23	75.1	75.1
P02656	P02656	1	1	1	Apolipoprotein C-III	APOC3		1	1	1	1	1	1	1	1	1	1	1	1	1	1	1	1	1	1	1	1	1	1	1	1	1	1	1	1	1	1	1	1	1	1	1	1	1	1	1	1	16.2	16.2
P02671	P02671	2	2	2	Fibrinogen alpha chain;Fibrinopeptide A;Fibrinogen alpha chain	FGA		1	2	2	2	1	2	1	1	1	1	2	1	1	1	1	1	1	2	1	1	1	1	2	1	1	1	1	1	1	2	1	1	1	1	2	1	1	1	1	1	2.7	2.7
P02751	P02751	112	112	112	Fibronectin;Anastellin;Ugl-Y1;Ugl-Y2;Ugl-Y3	FN1		1	112	112	112	105	96	107	101	107	110	93	109	103	103	103	106	105	96	107	101	107	110	93	109	103	103	103	106	105	96	107	101	107	110	93	109	103	103	103	106	60.8	60.8
P02753	P02753	2	2	2	Retinol-binding protein 4;Plasma retinol-binding protein(1-182);Plasma retinol-binding protein(1-181);Plasma retinol-binding protein(1-179);Plasma retinol-binding protein(1-176)	RBP4		1	2	2	2	1	2	2	2	2	1	2	2	2	2	2	1	1	2	2	2	2	1	2	2	2	2	2	1	1	2	2	2	2	1	2	2	2	2	2	1	10	10
P02786	P02786	2	2	2	Transferrin receptor protein 1;Transferrin receptor protein 1, serum form	TFRC		1	2	2	2	1	0	2	2	1	1	0	2	2	1	1	2	1	0	2	2	1	1	0	2	2	1	1	2	1	0	2	2	1	1	0	2	2	1	1	2	3.6	3.6
P02788	P02788	4	2	2	Lactotransferrin;Lactoferricin-H;Kaliocin-1;Lactoferroxin-A;Lactoferroxin-B;Lactoferroxin-C	LTF		1	4	2	2	4	4	1	2	3	2	2	2	2	3	2	3	2	2	0	0	1	0	0	0	0	1	0	1	2	2	0	0	1	0	0	0	0	1	0	1	7	4.1
P02795;CON__P67983;Q8N339;P80297;P04732;P13640	P02795;CON__P67983;Q8N339;P80297;P04732;P13640	3;2;2;2;2;2	3;2;2;2;2;2	3;2;2;2;2;2	Metallothionein-2;Metallothionein-1M;Metallothionein-1X;Metallothionein-1E;Metallothionein-1G	MT2A;MT1M;MT1X;MT1E;MT1G	;;;;;	6	3	3	3	1	2	2	2	2	2	3	2	2	2	2	2	1	2	2	2	2	2	3	2	2	2	2	2	1	2	2	2	2	2	3	2	2	2	2	2	54.1	54.1
P02814	P02814	1	1	1	Submaxillary gland androgen-regulated protein 3B;Peptide P-A;Peptide D1A	SMR3B		1	1	1	1	0	0	0	0	1	0	0	0	1	0	1	0	0	0	0	0	1	0	0	0	1	0	1	0	0	0	0	0	1	0	0	0	1	0	1	0	26.6	26.6
P03952	P03952	2	2	2	Plasma kallikrein;Plasma kallikrein heavy chain;Plasma kallikrein light chain	KLKB1		1	2	2	2	2	2	2	1	2	2	1	0	1	1	2	2	2	2	2	1	2	2	1	0	1	1	2	2	2	2	2	1	2	2	1	0	1	1	2	2	1.4	1.4
P04040	P04040	23	23	23	Catalase	CAT		1	23	23	23	18	19	19	21	20	19	21	15	18	17	21	16	18	19	19	21	20	19	21	15	18	17	21	16	18	19	19	21	20	19	21	15	18	17	21	16	52.8	52.8
P04062	P04062	1	1	1	Glucosylceramidase	GBA		1	1	1	1	0	1	1	1	1	1	0	1	1	1	1	1	0	1	1	1	1	1	0	1	1	1	1	1	0	1	1	1	1	1	0	1	1	1	1	1	4.3	4.3
P04075	P04075	32	32	29	Fructose-bisphosphate aldolase A	ALDOA		1	32	32	29	29	25	29	31	28	29	27	27	31	31	29	28	29	25	29	31	28	29	27	27	31	31	29	28	27	23	26	28	26	28	26	26	29	28	26	25	87.6	87.6
P04083	P04083	8	8	8	Annexin A1	ANXA1		1	8	8	8	6	7	7	8	7	8	4	6	6	7	6	7	6	7	7	8	7	8	4	6	6	7	6	7	6	7	7	8	7	8	4	6	6	7	6	7	28	28
P04114	P04114	7	4	4	Apolipoprotein B-100;Apolipoprotein B-48	APOB		1	7	4	4	5	6	7	5	6	7	5	6	5	4	6	6	3	3	4	3	3	4	3	3	3	2	3	4	3	3	4	3	3	4	3	3	3	2	3	4	1.7	0.9
P04179	P04179	11	11	11	Superoxide dismutase [Mn], mitochondrial	SOD2		1	11	11	11	11	11	11	11	8	11	11	9	11	11	10	9	11	11	11	11	8	11	11	9	11	11	10	9	11	11	11	11	8	11	11	9	11	11	10	9	57.7	57.7
P04180	P04180	1	1	1	Phosphatidylcholine-sterol acyltransferase	LCAT		1	1	1	1	1	1	1	1	1	1	1	1	1	1	1	1	1	1	1	1	1	1	1	1	1	1	1	1	1	1	1	1	1	1	1	1	1	1	1	1	2.5	2.5
P04259	P04259	39	4	1	Keratin, type II cytoskeletal 6B	KRT6B		1	39	4	1	9	28	34	21	34	38	25	34	11	30	36	29	0	2	3	1	2	4	2	3	0	2	3	2	0	1	1	0	1	1	1	1	0	1	1	1	58.5	8.2
P04264;CON__P04264	P04264;CON__P04264	49;48	46;45	32;31	Keratin, type II cytoskeletal 1	KRT1	;	2	49	46	32	24	43	46	39	47	48	43	44	37	45	48	43	22	41	43	37	45	45	41	42	35	43	45	41	16	27	31	25	32	31	29	30	25	31	32	28	55.4	55.4
P04406	P04406	14	14	14	Glyceraldehyde-3-phosphate dehydrogenase	GAPDH		1	14	14	14	12	9	12	14	11	13	11	10	14	13	12	12	12	9	12	14	11	13	11	10	14	13	12	12	12	9	12	14	11	13	11	10	14	13	12	12	63.3	63.3
P04424	P04424	5	5	5	Argininosuccinate lyase	ASL		1	5	5	5	2	5	5	5	5	2	5	4	4	4	4	3	2	5	5	5	5	2	5	4	4	4	4	3	2	5	5	5	5	2	5	4	4	4	4	3	12.5	12.5
P04632	P04632	5	5	5	Calpain small subunit 1	CAPNS1		1	5	5	5	5	1	2	3	5	4	2	3	3	3	5	4	5	1	2	3	5	4	2	3	3	3	5	4	5	1	2	3	5	4	2	3	3	3	5	4	29.5	29.5
P04745;P19961;P04746	P04745;P19961;P04746	5;4;3	2;1;1	2;1;1	Alpha-amylase 1;Alpha-amylase 2B;Pancreatic alpha-amylase	AMY1A;AMY2B;AMY2A	;;	3	5	2	2	4	3	3	3	5	3	3	3	3	2	4	3	1	0	0	0	2	0	0	0	0	0	1	0	1	0	0	0	2	0	0	0	0	0	1	0	11.5	5.3
P04792	P04792	22	22	22	Heat shock protein beta-1	HSPB1		1	22	22	22	17	18	18	20	18	19	16	17	19	18	18	17	17	18	18	20	18	19	16	17	19	18	18	17	17	18	18	20	18	19	16	17	19	18	18	17	90.7	90.7
Q99878;Q96KK5;Q9BTM1;Q16777;Q93077;Q7L7L0;Q6FI13;P20671;P0C0S8;P04908;Q71UI9;P0C0S5;Q96QV6;P16104;Q8IUE6	Q99878;Q96KK5;Q9BTM1;Q16777;Q93077;Q7L7L0;Q6FI13;P20671;P0C0S8;P04908;Q71UI9;P0C0S5;Q96QV6;P16104	3;3;3;3;3;3;3;3;3;3;2;2;2;2;1	3;3;3;3;3;3;3;3;3;3;2;2;2;2;1	3;3;3;3;3;3;3;3;3;3;2;2;2;2;1	Histone H2A type 1-J;Histone H2A type 1-H;Histone H2A.J;Histone H2A type 2-C;Histone H2A type 1-C;Histone H2A type 3;Histone H2A type 2-A;Histone H2A type 1-D;Histone H2A type 1;Histone H2A type 1-B/E;Histone H2A.V;Histone H2A.Z;Histone H2A type 1-A;Histone H2AX	HIST1H2AJ;HIST1H2AH;H2AFJ;HIST2H2AC;HIST1H2AC;HIST3H2A;HIST2H2AA3;HIST1H2AD;HIST1H2AG;HIST1H2AB;H2AFV;H2AFZ;HIST1H2AA;H2AFX	;;;;;;;;;;;;;	15	3	3	3	3	3	3	3	3	3	3	3	3	3	3	3	3	3	3	3	3	3	3	3	3	3	3	3	3	3	3	3	3	3	3	3	3	3	3	3	27.3	27.3
P05023;P13637;P50993;P20648	P05023;P13637;P50993;P20648	2;1;1;1	2;1;1;1	2;1;1;1	Sodium/potassium-transporting ATPase subunit alpha-1;Sodium/potassium-transporting ATPase subunit alpha-3;Sodium/potassium-transporting ATPase subunit alpha-2;Potassium-transporting ATPase alpha chain 1	ATP1A1;ATP1A3;ATP1A2;ATP4A	;;;	4	2	2	2	1	0	2	0	1	2	0	1	0	0	2	2	1	0	2	0	1	2	0	1	0	0	2	2	1	0	2	0	1	2	0	1	0	0	2	2	3.9	3.9
P05062	P05062	1	1	1	Fructose-bisphosphate aldolase B	ALDOB		1	1	1	1	1	0	1	0	0	1	0	1	1	0	0	0	1	0	1	0	0	1	0	1	1	0	0	0	1	0	1	0	0	1	0	1	1	0	0	0	4.1	4.1
P05067	P05067	9	9	8	Amyloid beta A4 protein;N-APP;Soluble APP-alpha;Soluble APP-beta;C99;Beta-amyloid protein 42;Beta-amyloid protein 40;C83;P3(42);P3(40);C80;Gamma-secretase C-terminal fragment 59;Gamma-secretase C-terminal fragment 57;Gamma-secretase C-terminal fragment 50;C31	APP		1	9	9	8	9	2	6	1	4	3	1	6	8	8	0	5	9	2	6	1	4	3	1	6	8	8	0	5	8	2	6	1	4	3	1	5	8	8	0	5	15.2	15.2
P05089	P05089	2	2	2	Arginase-1	ARG1		1	2	2	2	0	0	1	0	1	1	0	1	0	1	2	0	0	0	1	0	1	1	0	1	0	1	2	0	0	0	1	0	1	1	0	1	0	1	2	0	9.9	9.9
P05090	P05090	6	6	6	Apolipoprotein D	APOD		1	6	6	6	6	2	0	0	0	0	2	0	0	2	0	0	6	2	0	0	0	0	2	0	0	2	0	0	6	2	0	0	0	0	2	0	0	2	0	0	26.5	26.5
P05109	P05109	2	2	2	Protein S100-A8;Protein S100-A8, N-terminally processed	S100A8		1	2	2	2	2	0	1	1	2	2	1	2	0	0	2	1	2	0	1	1	2	2	1	2	0	0	2	1	2	0	1	1	2	2	1	2	0	0	2	1	23.7	23.7
P05121	P05121	16	16	16	Plasminogen activator inhibitor 1	SERPINE1		1	16	16	16	16	16	15	15	14	15	14	14	16	16	12	16	16	16	15	15	14	15	14	14	16	16	12	16	16	16	15	15	14	15	14	14	16	16	12	16	48.5	48.5
P05155	P05155	10	9	9	Plasma protease C1 inhibitor	SERPING1		1	10	9	9	10	9	7	10	6	8	10	6	10	10	7	9	9	8	6	9	5	7	9	5	9	9	6	8	9	8	6	9	5	7	9	5	9	9	6	8	20.2	18.8
P05186	P05186	5	5	5	Alkaline phosphatase, tissue-nonspecific isozyme	ALPL		1	5	5	5	3	1	3	4	5	3	1	5	4	3	5	3	3	1	3	4	5	3	1	5	4	3	5	3	3	1	3	4	5	3	1	5	4	3	5	3	15.3	15.3
P05198	P05198	1	1	1	Eukaryotic translation initiation factor 2 subunit 1	EIF2S1		1	1	1	1	1	1	1	1	1	0	1	1	1	1	1	1	1	1	1	1	1	0	1	1	1	1	1	1	1	1	1	1	1	0	1	1	1	1	1	1	3.8	3.8
P05386	P05386	2	2	2	60S acidic ribosomal protein P1	RPLP1		1	2	2	2	2	2	1	1	2	2	2	1	2	2	2	2	2	2	1	1	2	2	2	1	2	2	2	2	2	2	1	1	2	2	2	1	2	2	2	2	51.8	51.8
P05387	P05387	4	4	4	60S acidic ribosomal protein P2	RPLP2		1	4	4	4	4	4	3	1	4	1	3	0	4	4	4	4	4	4	3	1	4	1	3	0	4	4	4	4	4	4	3	1	4	1	3	0	4	4	4	4	69.6	69.6
P05413	P05413	3	3	3	Fatty acid-binding protein, heart	FABP3		1	3	3	3	3	1	3	2	3	1	0	1	2	1	3	3	3	1	3	2	3	1	0	1	2	1	3	3	3	1	3	2	3	1	0	1	2	1	3	3	24.1	24.1
P05556	P05556	10	10	10	Integrin beta-1	ITGB1		1	10	10	10	7	7	9	9	10	10	6	10	9	10	10	9	7	7	9	9	10	10	6	10	9	10	10	9	7	7	9	9	10	10	6	10	9	10	10	9	16	16
P05997	P05997	32	32	31	Collagen alpha-2(V) chain	COL5A2		1	32	32	31	30	9	30	24	18	23	21	30	19	27	16	29	30	9	30	24	18	23	21	30	19	27	16	29	29	9	29	23	18	22	20	29	18	26	15	28	33.2	33.2
P06396	P06396	37	14	14	Gelsolin	GSN		1	37	14	14	34	33	31	35	30	31	30	30	35	36	28	34	13	13	10	13	10	10	10	9	14	13	8	13	13	13	10	13	10	10	10	9	14	13	8	13	53.7	30.7
P06576	P06576	10	10	10	ATP synthase subunit beta, mitochondrial	ATP5B		1	10	10	10	9	8	9	10	9	8	7	6	10	10	9	10	9	8	9	10	9	8	7	6	10	10	9	10	9	8	9	10	9	8	7	6	10	10	9	10	29.9	29.9
P06681	P06681	4	4	4	Complement C2;Complement C2b fragment;Complement C2a fragment	C2		1	4	4	4	3	1	3	4	2	4	2	3	4	4	3	3	3	1	3	4	2	4	2	3	4	4	3	3	3	1	3	4	2	4	2	3	4	4	3	3	6.1	6.1
P06702	P06702	4	4	4	Protein S100-A9	S100A9		1	4	4	4	3	0	1	0	3	3	1	3	0	1	4	2	3	0	1	0	3	3	1	3	0	1	4	2	3	0	1	0	3	3	1	3	0	1	4	2	37.7	37.7
P06703	P06703	3	3	3	Protein S100-A6	S100A6		1	3	3	3	2	2	2	2	3	1	2	1	2	2	3	1	2	2	2	2	3	1	2	1	2	2	3	1	2	2	2	2	3	1	2	1	2	2	3	1	35.6	35.6
P06732	P06732	12	12	12	Creatine kinase M-type;Creatine kinase M-type, N-terminally processed	CKM		1	12	12	12	10	1	9	12	10	8	2	8	12	11	8	9	10	1	9	12	10	8	2	8	12	11	8	9	10	1	9	12	10	8	2	8	12	11	8	9	43	43
P06733	P06733	18	17	17	Alpha-enolase	ENO1		1	18	17	17	18	15	15	17	18	16	16	12	17	18	17	16	17	14	14	16	17	15	15	11	16	17	16	15	17	14	14	16	17	15	15	11	16	17	16	15	46.3	42.2
P06737;P11217;P11216	P06737	6;2;2	6;2;2	6;2;2	Glycogen phosphorylase, liver form	PYGL		3	6	6	6	4	3	4	4	5	4	1	3	6	6	5	3	4	3	4	4	5	4	1	3	6	6	5	3	4	3	4	4	5	4	1	3	6	6	5	3	9.4	9.4
P06744;Q8N196	P06744	30;1	30;1	24;1	Glucose-6-phosphate isomerase	GPI		2	30	30	24	25	27	22	30	22	25	23	17	27	27	20	23	25	27	22	30	22	25	23	17	27	27	20	23	20	21	17	24	16	19	17	13	21	21	15	18	65.2	65.2
P06748	P06748	3	3	3	Nucleophosmin	NPM1		1	3	3	3	3	2	2	1	3	1	2	0	3	3	2	3	3	2	2	1	3	1	2	0	3	3	2	3	3	2	2	1	3	1	2	0	3	3	2	3	16.3	16.3
P06753	P06753	21	10	10	Tropomyosin alpha-3 chain	TPM3		1	21	10	10	11	16	9	8	5	7	5	6	19	21	4	8	5	8	4	3	3	4	2	2	8	10	1	3	5	8	4	3	3	4	2	2	8	10	1	3	54.7	25.3
P06756	P06756	2	2	2	Integrin alpha-V;Integrin alpha-V heavy chain;Integrin alpha-V light chain	ITGAV		1	2	2	2	2	1	2	2	1	2	2	1	2	2	1	2	2	1	2	2	1	2	2	1	2	2	1	2	2	1	2	2	1	2	2	1	2	2	1	2	1.9	1.9
P06865	P06865	4	4	4	Beta-hexosaminidase subunit alpha	HEXA		1	4	4	4	4	1	3	4	2	1	3	1	4	3	2	1	4	1	3	4	2	1	3	1	4	3	2	1	4	1	3	4	2	1	3	1	4	3	2	1	12.1	12.1
P07093	P07093	18	18	18	Glia-derived nexin	SERPINE2		1	18	18	18	16	16	15	16	15	16	15	16	17	18	16	15	16	16	15	16	15	16	15	16	17	18	16	15	16	16	15	16	15	16	15	16	17	18	16	15	43.7	43.7
P07195;Q6ZMR3;P07864	P07195	19;1;1	18;0;0	18;0;0	L-lactate dehydrogenase B chain	LDHB		3	19	18	18	18	17	17	19	18	18	18	14	17	18	18	18	17	16	16	18	17	17	17	13	16	17	17	17	17	16	16	18	17	17	17	13	16	17	17	17	53.6	50
P07225	P07225	7	6	6	Vitamin K-dependent protein S	PROS1		1	7	6	6	7	4	7	6	5	6	4	6	7	5	1	7	6	3	6	5	4	5	3	5	6	4	1	6	6	3	6	5	4	5	3	5	6	4	1	6	10.5	9.3
P07237	P07237	14	14	14	Protein disulfide-isomerase	P4HB		1	14	14	14	13	12	7	5	7	4	4	7	12	14	8	12	13	12	7	5	7	4	4	7	12	14	8	12	13	12	7	5	7	4	4	7	12	14	8	12	34.1	34.1
P07339	P07339	12	12	12	Cathepsin D;Cathepsin D light chain;Cathepsin D heavy chain	CTSD		1	12	12	12	11	8	9	12	8	10	7	10	11	11	8	10	11	8	9	12	8	10	7	10	11	11	8	10	11	8	9	12	8	10	7	10	11	11	8	10	43.4	43.4
P07355;A6NMY6	P07355;A6NMY6	18;13	18;13	18;13	Annexin A2;Putative annexin A2-like protein	ANXA2;ANXA2P2	;	2	18	18	18	15	15	15	13	15	16	14	12	13	17	17	16	15	15	15	13	15	16	14	12	13	17	17	16	15	15	15	13	15	16	14	12	13	17	17	16	54	54
P07384	P07384	8	8	8	Calpain-1 catalytic subunit	CAPN1		1	8	8	8	7	3	5	8	8	7	5	6	7	8	8	7	7	3	5	8	8	7	5	6	7	8	8	7	7	3	5	8	8	7	5	6	7	8	8	7	16.5	16.5
P07437	P07437	22	22	5	Tubulin beta chain	TUBB		1	22	22	5	18	20	20	21	20	21	18	22	22	18	20	21	18	20	20	21	20	21	18	22	22	18	20	21	4	5	5	5	5	5	3	5	5	5	5	5	60.1	60.1
P07585	P07585	16	16	15	Decorin	DCN		1	16	16	15	14	13	10	11	6	10	8	5	14	15	3	12	14	13	10	11	6	10	8	5	14	15	3	12	13	13	10	11	6	10	8	5	14	14	2	11	50.4	50.4
P07602	P07602	9	9	9	Prosaposin;Saposin-A;Saposin-B-Val;Saposin-B;Saposin-C;Saposin-D	PSAP		1	9	9	9	8	4	8	8	9	6	3	8	9	6	6	8	8	4	8	8	9	6	3	8	9	6	6	8	8	4	8	8	9	6	3	8	9	6	6	8	19.8	19.8
P07686	P07686	12	12	12	Beta-hexosaminidase subunit beta;Beta-hexosaminidase subunit beta chain B;Beta-hexosaminidase subunit beta chain A	HEXB		1	12	12	12	10	11	11	11	9	9	10	9	12	12	9	11	10	11	11	11	9	9	10	9	12	12	9	11	10	11	11	11	9	9	10	9	12	12	9	11	24.1	24.1
P07737	P07737	5	3	3	Profilin-1	PFN1		1	5	3	3	4	4	5	4	5	5	4	4	4	3	4	4	3	2	3	2	3	3	2	2	2	2	3	2	3	2	3	2	3	3	2	2	2	2	3	2	49.3	22.9
P07814	P07814	10	10	10	Bifunctional glutamate/proline--tRNA ligase;Glutamate--tRNA ligase;Proline--tRNA ligase	EPRS		1	10	10	10	6	7	7	7	9	6	6	7	7	9	9	8	6	7	7	7	9	6	6	7	7	9	9	8	6	7	7	7	9	6	6	7	7	9	9	8	8.4	8.4
P07858	P07858	11	11	11	Cathepsin B;Cathepsin B light chain;Cathepsin B heavy chain	CTSB		1	11	11	11	9	7	7	10	6	8	9	9	11	10	6	9	9	7	7	10	6	8	9	9	11	10	6	9	9	7	7	10	6	8	9	9	11	10	6	9	38.1	38.1
P07900;Q58FG0;Q14568	P07900	15;3;2	8;2;0	8;2;0	Heat shock protein HSP 90-alpha	HSP90AA1		3	15	8	8	14	12	9	4	11	4	8	4	13	13	8	10	7	6	3	0	5	1	4	0	7	7	3	4	7	6	3	0	5	1	4	0	7	7	3	4	26.9	14.1
P07942	P07942	54	54	54	Laminin subunit beta-1	LAMB1		1	54	54	54	41	38	40	41	43	47	41	45	39	43	44	46	41	38	40	41	43	47	41	45	39	43	44	46	41	38	40	41	43	47	41	45	39	43	44	46	41	41
P07951;CON__Q3SX28	P07951;CON__Q3SX28	34;27	34;27	19;13	Tropomyosin beta chain	TPM2	;	2	34	34	19	28	24	14	20	10	10	5	8	32	34	11	15	28	24	14	20	10	10	5	8	32	34	11	15	16	10	6	11	4	2	1	1	17	19	5	6	70.1	70.1
P07954	P07954	7	7	7	Fumarate hydratase, mitochondrial	FH		1	7	7	7	7	5	1	4	6	3	6	0	3	7	6	4	7	5	1	4	6	3	6	0	3	7	6	4	7	5	1	4	6	3	6	0	3	7	6	4	26.5	26.5
P07996	P07996	37	37	9	Thrombospondin-1	THBS1		1	37	37	9	37	33	36	29	34	35	34	34	33	33	31	37	37	33	36	29	34	35	34	34	33	33	31	37	9	9	9	7	9	9	9	9	9	9	9	9	33.2	33.2
P08123	P08123	72	72	72	Collagen alpha-2(I) chain	COL1A2		1	72	72	72	67	57	69	62	66	63	63	68	64	66	66	64	67	57	69	62	66	63	63	68	64	66	66	64	67	57	69	62	66	63	63	68	64	66	66	64	78.1	78.1
P08133	P08133	3	3	3	Annexin A6	ANXA6		1	3	3	3	1	0	2	0	2	3	0	0	2	2	2	2	1	0	2	0	2	3	0	0	2	2	2	2	1	0	2	0	2	3	0	0	2	2	2	2	7.1	7.1
P08195	P08195	2	2	2	4F2 cell-surface antigen heavy chain	SLC3A2		1	2	2	2	2	1	1	2	2	2	1	1	2	2	2	2	2	1	1	2	2	2	1	1	2	2	2	2	2	1	1	2	2	2	1	1	2	2	2	2	5.2	5.2
P08237	P08237	2	2	2	ATP-dependent 6-phosphofructokinase, muscle type	PFKM		1	2	2	2	1	0	1	1	2	1	0	0	2	0	0	1	1	0	1	1	2	1	0	0	2	0	0	1	1	0	1	1	2	1	0	0	2	0	0	1	3.7	3.7
P08238;Q58FF7;Q58FF8	P08238	18;6;5	18;6;5	9;3;1	Heat shock protein HSP 90-beta	HSP90AB1		3	18	18	9	15	16	13	10	14	7	12	10	17	15	14	15	15	16	13	10	14	7	12	10	17	15	14	15	6	8	6	4	6	2	6	4	9	7	7	8	30.2	30.2
P08253;P09237	P08253	38;1	38;1	38;1	72 kDa type IV collagenase;PEX	MMP2		2	38	38	38	37	30	35	35	35	32	31	34	37	35	37	33	37	30	35	35	35	32	31	34	37	35	37	33	37	30	35	35	35	32	31	34	37	35	37	33	68.9	68.9
P08294	P08294	4	4	4	Extracellular superoxide dismutase [Cu-Zn]	SOD3		1	4	4	4	4	3	4	4	4	4	1	4	4	2	4	4	4	3	4	4	4	4	1	4	4	2	4	4	4	3	4	4	4	4	1	4	4	2	4	4	20	20
P08493	P08493	1	1	1	Matrix Gla protein	MGP		1	1	1	1	1	1	0	0	0	0	1	0	1	1	0	1	1	1	0	0	0	0	1	0	1	1	0	1	1	1	0	0	0	0	1	0	1	1	0	1	10.7	10.7
P08572	P08572	9	9	9	Collagen alpha-2(IV) chain;Canstatin	COL4A2		1	9	9	9	9	2	7	8	4	7	0	8	7	9	3	7	9	2	7	8	4	7	0	8	7	9	3	7	9	2	7	8	4	7	0	8	7	9	3	7	7.8	7.8
P08603;Q02985	P08603	23;1	23;1	23;1	Complement factor H	CFH		2	23	23	23	17	15	19	18	22	19	16	20	16	17	21	19	17	15	19	18	22	19	16	20	16	17	21	19	17	15	19	18	22	19	16	20	16	17	21	19	26.2	26.2
P08670;P41219	P08670	51;5	45;3	44;3	Vimentin	VIM		2	51	45	44	38	43	42	47	42	42	41	40	44	48	42	41	33	38	37	41	37	37	36	35	38	42	37	35	32	37	36	40	36	36	35	34	37	41	36	34	80	73
P08708	P08708	1	1	1	40S ribosomal protein S17	RPS17		1	1	1	1	1	0	1	1	1	0	1	1	0	0	0	1	1	0	1	1	1	0	1	1	0	0	0	1	1	0	1	1	1	0	1	1	0	0	0	1	16.3	16.3
P08758	P08758	4	4	4	Annexin A5	ANXA5		1	4	4	4	2	4	3	2	4	4	4	3	4	4	3	4	2	4	3	2	4	4	4	3	4	4	3	4	2	4	3	2	4	4	4	3	4	4	3	4	15.3	15.3
P08865	P08865	9	9	9	40S ribosomal protein SA	RPSA		1	9	9	9	5	5	8	7	7	6	5	8	5	6	7	7	5	5	8	7	7	6	5	8	5	6	7	7	5	5	8	7	7	6	5	8	5	6	7	7	44.4	44.4
P08962	P08962	2	2	2	CD63 antigen	CD63		1	2	2	2	2	1	2	2	2	2	1	2	2	2	2	2	2	1	2	2	2	2	1	2	2	2	2	2	2	1	2	2	2	2	1	2	2	2	2	2	7.6	7.6
P09104	P09104	7	5	5	Gamma-enolase	ENO2		1	7	5	5	4	2	2	6	4	3	2	2	6	6	4	5	2	1	1	4	2	2	1	1	4	4	2	4	2	1	1	4	2	2	1	1	4	4	2	4	21	15
P09211	P09211	4	4	4	Glutathione S-transferase P	GSTP1		1	4	4	4	2	3	3	3	3	3	3	2	3	2	3	3	2	3	3	3	3	3	3	2	3	2	3	3	2	3	3	3	3	3	3	2	3	2	3	3	27.1	27.1
P09382	P09382	8	8	8	Galectin-1	LGALS1		1	8	8	8	8	8	7	8	8	8	8	6	7	8	8	7	8	8	7	8	8	8	8	6	7	8	8	7	8	8	7	8	8	8	8	6	7	8	8	7	83.7	83.7
P09486	P09486	16	16	16	SPARC	SPARC		1	16	16	16	16	15	15	14	14	16	15	14	16	16	15	15	16	15	15	14	14	16	15	14	16	16	15	15	16	15	15	14	14	16	15	14	16	16	15	15	59.7	59.7
P09493	P09493	25	13	11	Tropomyosin alpha-1 chain	TPM1		1	25	13	11	16	17	7	11	6	9	3	6	25	25	5	9	7	6	1	3	1	3	0	1	13	13	0	2	7	6	1	3	1	3	0	1	11	11	0	2	63	45.8
P09497	P09497	2	2	2	Clathrin light chain B	CLTB		1	2	2	2	1	1	2	2	2	2	2	2	1	1	2	2	1	1	2	2	2	2	2	2	1	1	2	2	1	1	2	2	2	2	2	2	1	1	2	2	8.3	8.3
P09603	P09603	13	13	13	Macrophage colony-stimulating factor 1;Processed macrophage colony-stimulating factor 1	CSF1		1	13	13	13	12	10	10	11	13	12	9	11	11	11	13	13	12	10	10	11	13	12	9	11	11	11	13	13	12	10	10	11	13	12	9	11	11	11	13	13	26.5	26.5
P09619	P09619	1	1	1	Platelet-derived growth factor receptor beta	PDGFRB		1	1	1	1	1	1	1	1	1	1	1	1	1	1	1	1	1	1	1	1	1	1	1	1	1	1	1	1	1	1	1	1	1	1	1	1	1	1	1	1	1.5	1.5
P09622	P09622	9	9	9	Dihydrolipoyl dehydrogenase, mitochondrial	DLD		1	9	9	9	6	4	5	8	7	8	6	5	9	9	8	6	6	4	5	8	7	8	6	5	9	9	8	6	6	4	5	8	7	8	6	5	9	9	8	6	29.5	29.5
P09651	P09651	1	1	1	Heterogeneous nuclear ribonucleoprotein A1;Heterogeneous nuclear ribonucleoprotein A1, N-terminally processed	HNRNPA1		1	1	1	1	1	1	1	1	1	0	1	1	1	1	1	0	1	1	1	1	1	0	1	1	1	1	1	0	1	1	1	1	1	0	1	1	1	1	1	0	4.8	4.8
P09668	P09668	1	1	1	Pro-cathepsin H;Cathepsin H mini chain;Cathepsin H;Cathepsin H heavy chain;Cathepsin H light chain	CTSH		1	1	1	1	1	0	1	1	1	1	0	1	1	1	1	1	1	0	1	1	1	1	0	1	1	1	1	1	1	0	1	1	1	1	0	1	1	1	1	1	3.9	3.9
P09871	P09871	29	29	28	Complement C1s subcomponent;Complement C1s subcomponent heavy chain;Complement C1s subcomponent light chain	C1S		1	29	29	28	27	23	27	27	26	26	26	24	27	27	23	25	27	23	27	27	26	26	26	24	27	27	23	25	27	23	26	26	26	26	26	24	27	26	22	25	50.1	50.1
P09972	P09972	9	6	6	Fructose-bisphosphate aldolase C	ALDOC		1	9	6	6	6	5	8	8	7	7	4	7	7	8	8	9	4	3	5	5	5	6	3	6	5	5	5	6	4	3	5	5	5	6	3	6	5	5	5	6	30.2	20.6
P0C0L4;P0C0L5	P0C0L4;P0C0L5	11;10	4;4	4;4	Complement C4-A;Complement C4 beta chain;Complement C4-A alpha chain;C4a anaphylatoxin;C4b-A;C4d-A;Complement C4 gamma chain;Complement C4-B;Complement C4 beta chain;Complement C4-B alpha chain;C4a anaphylatoxin;C4b-B;C4d-B;Complement C4 gamma chain	C4A;C4B	;	2	11	4	4	11	9	11	10	8	10	11	10	9	8	9	11	4	3	4	3	1	4	4	3	4	2	2	4	4	3	4	3	1	4	4	3	4	2	2	4	8.3	4.5
P62987;P62979;P0CG47;P0CG48	P62987;P62979;P0CG47;P0CG48	4;4;4;4	4;4;4;4	4;4;4;4	Ubiquitin-60S ribosomal protein L40;Ubiquitin;60S ribosomal protein L40;Ubiquitin-40S ribosomal protein S27a;Ubiquitin;40S ribosomal protein S27a;Polyubiquitin-B;Ubiquitin;Polyubiquitin-C;Ubiquitin	UBA52;RPS27A;UBB;UBC	;;;	4	4	4	4	3	2	3	3	4	4	3	4	3	3	4	4	3	2	3	3	4	4	3	4	3	3	4	4	3	2	3	3	4	4	3	4	3	3	4	4	36.7	36.7
P0DMV9;P0DMV8	P0DMV9;P0DMV8	16;16	14;14	7;7	Heat shock 70 kDa protein 1B;Heat shock 70 kDa protein 1A	HSPA1B;HSPA1A	;	2	16	14	7	12	10	14	12	12	13	11	10	11	12	13	14	11	9	13	11	11	11	10	9	10	10	11	12	5	4	6	6	6	6	5	2	6	4	5	6	34.5	31.4
P0DN79;P35520	P0DN79;P35520	2;2	2;2	2;2	Cystathionine beta-synthase	CBS	;	2	2	2	2	1	1	0	1	0	0	1	0	0	2	0	0	1	1	0	1	0	0	1	0	0	2	0	0	1	1	0	1	0	0	1	0	0	2	0	0	5.4	5.4
P0DOX8;B9A064;P0CG04;P0CF74;A0M8Q6;P01709;P01706	P0DOX8;B9A064;P0CG04	5;4;3;2;1;1;1	5;4;3;2;1;1;1	2;1;0;0;0;1;1	Immunoglobulin lambda-like polypeptide 5;Ig lambda-1 chain C regions	IGLL5;IGLC1	;;	7	5	5	2	5	3	1	2	5	5	2	2	2	3	5	5	5	3	1	2	5	5	2	2	2	3	5	5	2	1	1	2	2	2	2	1	2	2	2	2	30.6	30.6
P0DP25;P0DP24;P0DP23	P0DP25;P0DP24;P0DP23	4;4;4	4;4;4	4;4;4			;;	3	4	4	4	3	4	4	4	4	4	4	4	4	4	4	4	3	4	4	4	4	4	4	4	4	4	4	4	3	4	4	4	4	4	4	4	4	4	4	4	30.9	30.9
P10124	P10124	5	5	5	Serglycin	SRGN		1	5	5	5	5	5	4	4	4	5	4	4	5	5	3	5	5	5	4	4	4	5	4	4	5	5	3	5	5	5	4	4	4	5	4	4	5	5	3	5	31.6	31.6
P10253	P10253	2	2	2	Lysosomal alpha-glucosidase;76 kDa lysosomal alpha-glucosidase;70 kDa lysosomal alpha-glucosidase	GAA		1	2	2	2	0	0	0	1	0	0	0	0	0	1	2	1	0	0	0	1	0	0	0	0	0	1	2	1	0	0	0	1	0	0	0	0	0	1	2	1	1.8	1.8
P10412;P22492;P16403;Q02539;P16402	P10412;P22492;P16403;Q02539;P16402	3;2;2;2;2	3;2;2;2;2	3;2;2;2;2	Histone H1.4;Histone H1t;Histone H1.2;Histone H1.1;Histone H1.3	HIST1H1E;HIST1H1T;HIST1H1C;HIST1H1A;HIST1H1D	;;;;	5	3	3	3	3	2	3	2	1	1	1	3	3	3	1	1	3	2	3	2	1	1	1	3	3	3	1	1	3	2	3	2	1	1	1	3	3	3	1	1	12.8	12.8
P10599	P10599	4	4	4	Thioredoxin	TXN		1	4	4	4	3	4	3	3	3	4	4	3	2	3	4	3	3	4	3	3	3	4	4	3	2	3	4	3	3	4	3	3	3	4	4	3	2	3	4	3	27.6	27.6
P10768	P10768	2	2	2	S-formylglutathione hydrolase	ESD		1	2	2	2	0	0	0	1	1	0	0	0	1	2	2	1	0	0	0	1	1	0	0	0	1	2	2	1	0	0	0	1	1	0	0	0	1	2	2	1	11.7	11.7
P10809	P10809	11	11	11	60 kDa heat shock protein, mitochondrial	HSPD1		1	11	11	11	8	8	1	4	10	7	1	2	7	2	10	4	8	8	1	4	10	7	1	2	7	2	10	4	8	8	1	4	10	7	1	2	7	2	10	4	28.4	28.4
P10909	P10909	13	13	13	Clusterin;Clusterin beta chain;Clusterin alpha chain	CLU		1	13	13	13	11	12	10	11	10	12	10	11	10	13	9	12	11	12	10	11	10	12	10	11	10	13	9	12	11	12	10	11	10	12	10	11	10	13	9	12	28.3	28.3
P11021	P11021	21	20	20	78 kDa glucose-regulated protein	HSPA5		1	21	20	20	19	18	16	14	12	13	6	11	19	21	11	16	18	17	15	13	11	12	6	10	18	20	10	15	18	17	15	13	11	12	6	10	18	20	10	15	35.8	35.8
P11047	P11047	56	56	56	Laminin subunit gamma-1	LAMC1		1	56	56	56	48	40	49	50	51	53	46	53	45	43	51	52	48	40	49	50	51	53	46	53	45	43	51	52	48	40	49	50	51	53	46	53	45	43	51	52	44.6	44.6
P11055	P11055	35	27	21	Myosin-3	MYH3		1	35	27	21	21	10	28	24	23	19	2	18	33	30	18	30	16	7	20	19	16	15	2	13	26	23	12	23	10	5	16	13	13	11	2	12	21	18	11	17	23.2	18.9
P11142;P54652	P11142	31;9	31;9	27;5	Heat shock cognate 71 kDa protein	HSPA8		2	31	31	27	25	23	26	27	28	27	21	27	26	27	29	29	25	23	26	27	28	27	21	27	26	27	29	29	22	21	23	24	25	23	20	24	23	24	25	25	59	59
P11279	P11279	4	4	4	Lysosome-associated membrane glycoprotein 1	LAMP1		1	4	4	4	3	2	3	3	3	3	3	3	3	4	4	3	3	2	3	3	3	3	3	3	3	4	4	3	3	2	3	3	3	3	3	3	3	4	4	3	9.1	9.1
P11413	P11413	5	5	5	Glucose-6-phosphate 1-dehydrogenase	G6PD		1	5	5	5	3	4	2	4	2	1	3	0	2	4	3	2	3	4	2	4	2	1	3	0	2	4	3	2	3	4	2	4	2	1	3	0	2	4	3	2	12.6	12.6
P11717	P11717	30	30	30	Cation-independent mannose-6-phosphate receptor	IGF2R		1	30	30	30	20	12	27	22	28	23	16	25	24	22	28	28	20	12	27	22	28	23	16	25	24	22	28	28	20	12	27	22	28	23	16	25	24	22	28	28	14.5	14.5
P11940;Q9H361;Q5JQF8;Q4VXU2	P11940;Q9H361	5;3;1;1	5;3;1;1	3;3;1;1	Polyadenylate-binding protein 1;Polyadenylate-binding protein 3	PABPC1;PABPC3	;	4	5	5	3	3	2	3	5	3	1	1	1	5	5	5	3	3	2	3	5	3	1	1	1	5	5	5	3	2	2	2	3	3	1	0	1	3	3	3	2	10.4	10.4
P12081;P49590	P12081	16;4	16;4	16;4	Histidine--tRNA ligase, cytoplasmic	HARS		2	16	16	16	12	12	11	16	14	12	11	10	13	14	13	15	12	12	11	16	14	12	11	10	13	14	13	15	12	12	11	16	14	12	11	10	13	14	13	15	36.9	36.9
P12107	P12107	12	11	11	Collagen alpha-1(XI) chain	COL11A1		1	12	11	11	11	6	10	10	11	11	6	12	10	11	8	12	10	5	9	9	10	10	5	11	10	10	7	11	10	5	9	9	10	10	5	11	10	10	7	11	11.2	10.6
P12109	P12109	32	32	32	Collagen alpha-1(VI) chain	COL6A1		1	32	32	32	30	25	28	28	24	29	28	32	28	32	23	29	30	25	28	28	24	29	28	32	28	32	23	29	30	25	28	28	24	29	28	32	28	32	23	29	46.1	46.1
P12110	P12110	23	23	23	Collagen alpha-2(VI) chain	COL6A2		1	23	23	23	21	13	16	19	15	20	15	16	19	22	14	19	21	13	16	19	15	20	15	16	19	22	14	19	21	13	16	19	15	20	15	16	19	22	14	19	29.6	29.6
P12111	P12111	93	93	93	Collagen alpha-3(VI) chain	COL6A3		1	93	93	93	84	62	64	59	33	88	68	71	63	83	31	86	84	62	64	59	33	88	68	71	63	83	31	86	84	62	64	59	33	88	68	71	63	83	31	86	41.2	41.2
P12273	P12273	4	4	4	Prolactin-inducible protein	PIP		1	4	4	4	4	0	2	0	3	4	2	3	0	3	4	2	4	0	2	0	3	4	2	3	0	3	4	2	4	0	2	0	3	4	2	3	0	3	4	2	34.9	34.9
P12277	P12277	11	11	11	Creatine kinase B-type	CKB		1	11	11	11	8	5	7	11	8	6	3	5	10	8	9	9	8	5	7	11	8	6	3	5	10	8	9	9	8	5	7	11	8	6	3	5	10	8	9	9	46.5	46.5
P12814	P12814	68	45	42	Alpha-actinin-1	ACTN1		1	68	45	42	64	60	60	66	55	64	60	53	67	66	55	60	43	38	39	44	36	45	40	34	45	44	36	42	40	36	37	41	33	42	38	32	42	41	33	39	79.9	61.1
P12829;P05976;P08590	P12829	5;1;1	5;1;1	5;1;1	Myosin light chain 4	MYL4		3	5	5	5	5	0	5	5	5	5	0	4	5	5	5	5	5	0	5	5	5	5	0	4	5	5	5	5	5	0	5	5	5	5	0	4	5	5	5	5	31.5	31.5
P12883;A7E2Y1;Q9H6N6	P12883	42;4;2	42;4;2	12;0;0	Myosin-7	MYH7		3	42	42	12	29	10	40	20	35	31	1	33	33	37	26	40	29	10	40	20	35	31	1	33	33	37	26	40	9	3	12	5	9	8	1	9	11	11	6	12	27.2	27.2
P12955	P12955	12	12	12	Xaa-Pro dipeptidase	PEPD		1	12	12	12	10	10	10	10	9	11	11	9	12	11	8	11	10	10	10	10	9	11	11	9	12	11	8	11	10	10	10	10	9	11	11	9	12	11	8	11	35.3	35.3
P12956	P12956	3	3	3	X-ray repair cross-complementing protein 6	XRCC6		1	3	3	3	3	2	3	3	3	1	0	1	2	2	2	2	3	2	3	3	3	1	0	1	2	2	2	2	3	2	3	3	3	1	0	1	2	2	2	2	7.4	7.4
P13010	P13010	4	4	4	X-ray repair cross-complementing protein 5	XRCC5		1	4	4	4	1	1	3	4	3	2	1	1	3	4	3	3	1	1	3	4	3	2	1	1	3	4	3	3	1	1	3	4	3	2	1	1	3	4	3	3	9.8	9.8
P13473	P13473	3	3	3	Lysosome-associated membrane glycoprotein 2	LAMP2		1	3	3	3	2	1	3	3	2	2	2	2	3	2	2	2	2	1	3	3	2	2	2	2	3	2	2	2	2	1	3	3	2	2	2	2	3	2	2	2	7.1	7.1
P13489	P13489	6	6	6	Ribonuclease inhibitor	RNH1		1	6	6	6	5	6	4	6	6	6	6	2	6	6	6	5	5	6	4	6	6	6	6	2	6	6	6	5	5	6	4	6	6	6	6	2	6	6	6	5	19.1	19.1
P13497;Q9Y6L7;O43897	P13497	17;5;2	17;5;2	17;5;2	Bone morphogenetic protein 1	BMP1		3	17	17	17	14	5	16	9	15	17	7	15	12	14	13	15	14	5	16	9	15	17	7	15	12	14	13	15	14	5	16	9	15	17	7	15	12	14	13	15	21.8	21.8
P13535	P13535	21	7	1	Myosin-8	MYH8		1	21	7	1	16	5	18	16	14	14	0	8	19	17	9	20	5	0	6	4	4	5	0	2	7	5	1	7	1	0	0	1	0	1	0	0	1	1	0	1	12.5	4.7
P13591	P13591	31	31	31	Neural cell adhesion molecule 1	NCAM1		1	31	31	31	25	14	29	26	29	27	15	30	28	26	27	27	25	14	29	26	29	27	15	30	28	26	27	27	25	14	29	26	29	27	15	30	28	26	27	27	41.7	41.7
P13611	P13611	19	19	19	Versican core protein	VCAN		1	19	19	19	16	11	15	16	17	17	13	17	17	17	18	17	16	11	15	16	17	17	13	17	17	17	18	17	16	11	15	16	17	17	13	17	17	17	18	17	7.2	7.2
P13639;Q15029	P13639	41;1	41;1	41;1	Elongation factor 2	EEF2		2	41	41	41	38	28	35	40	38	34	27	29	37	39	35	36	38	28	35	40	38	34	27	29	37	39	35	36	38	28	35	40	38	34	27	29	37	39	35	36	56.8	56.8
P13693;Q56UQ5	P13693;Q56UQ5	2;1	2;1	2;1	Translationally-controlled tumor protein;TPT1-like protein	TPT1	;	2	2	2	2	1	1	2	2	2	1	1	2	2	2	2	2	1	1	2	2	2	1	1	2	2	2	2	2	1	1	2	2	2	1	1	2	2	2	2	2	15.7	15.7
P13716	P13716	8	8	8	Delta-aminolevulinic acid dehydratase	ALAD		1	8	8	8	6	4	5	7	6	5	8	5	3	5	7	5	6	4	5	7	6	5	8	5	3	5	7	5	6	4	5	7	6	5	8	5	3	5	7	5	36.1	36.1
P13797;P13796;Q14651	P13797	14;3;1	14;3;1	14;3;1	Plastin-3	PLS3		3	14	14	14	10	10	2	10	3	7	8	0	11	14	4	7	10	10	2	10	3	7	8	0	11	14	4	7	10	10	2	10	3	7	8	0	11	14	4	7	34	34
P13798	P13798	23	23	23	Acylamino-acid-releasing enzyme	APEH		1	23	23	23	19	10	17	19	20	18	17	20	19	20	23	19	19	10	17	19	20	18	17	20	19	20	23	19	19	10	17	19	20	18	17	20	19	20	23	19	49.2	49.2
P13929	P13929	20	20	18	Beta-enolase	ENO3		1	20	20	18	16	8	10	20	15	13	8	5	20	19	13	14	16	8	10	20	15	13	8	5	20	19	13	14	14	7	9	18	13	12	7	4	18	17	11	13	53.7	53.7
P14174	P14174	2	2	2	Macrophage migration inhibitory factor	MIF		1	2	2	2	2	1	2	2	1	2	1	2	1	2	1	2	2	1	2	2	1	2	1	2	1	2	1	2	2	1	2	2	1	2	1	2	1	2	1	2	17.4	17.4
P14209	P14209	2	2	2	CD99 antigen	CD99		1	2	2	2	1	1	1	1	0	1	0	1	1	1	2	2	1	1	1	1	0	1	0	1	1	1	2	2	1	1	1	1	0	1	0	1	1	1	2	2	13	13
P14314	P14314	5	5	5	Glucosidase 2 subunit beta	PRKCSH		1	5	5	5	4	3	1	1	0	1	0	0	5	5	0	1	4	3	1	1	0	1	0	0	5	5	0	1	4	3	1	1	0	1	0	0	5	5	0	1	11.2	11.2
P14324	P14324	3	3	3	Farnesyl pyrophosphate synthase	FDPS		1	3	3	3	3	2	2	2	0	2	3	2	2	3	0	2	3	2	2	2	0	2	3	2	2	3	0	2	3	2	2	2	0	2	3	2	2	3	0	2	9.5	9.5
P14543	P14543	19	19	18	Nidogen-1	NID1		1	19	19	18	14	18	13	12	10	15	18	11	12	13	12	18	14	18	13	12	10	15	18	11	12	13	12	18	14	17	12	11	9	14	17	11	12	13	11	17	16.4	16.4
P14550	P14550	2	2	2	Alcohol dehydrogenase [NADP(+)]	AKR1A1		1	2	2	2	1	2	2	0	2	1	2	2	0	0	2	1	1	2	2	0	2	1	2	2	0	0	2	1	1	2	2	0	2	1	2	2	0	0	2	1	5.5	5.5
P14618;P30613	P14618	41;1	41;1	41;1	Pyruvate kinase PKM	PKM		2	41	41	41	40	30	37	38	40	37	29	33	38	41	39	36	40	30	37	38	40	37	29	33	38	41	39	36	40	30	37	38	40	37	29	33	38	41	39	36	77.4	77.4
P14649	P14649	8	8	6	Myosin light chain 6B	MYL6B		1	8	8	6	8	2	8	7	7	6	2	8	6	8	8	8	8	2	8	7	7	6	2	8	6	8	8	8	6	0	6	5	5	4	0	6	4	6	6	6	51.4	51.4
P14868	P14868	5	5	5	Aspartate--tRNA ligase, cytoplasmic	DARS		1	5	5	5	4	5	4	5	5	4	3	3	5	5	5	4	4	5	4	5	5	4	3	3	5	5	5	4	4	5	4	5	5	4	3	3	5	5	5	4	13.8	13.8
P14923;P35222	P14923	21;2	21;2	21;2	Junction plakoglobin	JUP		2	21	21	21	0	8	17	8	17	19	11	15	1	16	19	17	0	8	17	8	17	19	11	15	1	16	19	17	0	8	17	8	17	19	11	15	1	16	19	17	41.3	41.3
P15144	P15144	32	32	32	Aminopeptidase N	ANPEP		1	32	32	32	26	29	24	27	24	22	32	25	28	28	25	25	26	29	24	27	24	22	32	25	28	28	25	25	26	29	24	27	24	22	32	25	28	28	25	25	40.4	40.4
P15151	P15151	3	3	3	Poliovirus receptor	PVR		1	3	3	3	2	2	2	3	2	3	2	2	3	2	2	2	2	2	2	3	2	3	2	2	3	2	2	2	2	2	2	3	2	3	2	2	3	2	2	2	11.3	11.3
P15259	P15259	6	1	1	Phosphoglycerate mutase 2	PGAM2		1	6	1	1	3	4	5	6	4	4	5	4	5	5	5	5	0	0	0	1	0	0	0	0	1	0	0	0	0	0	0	1	0	0	0	0	1	0	0	0	24.5	8.3
P15289	P15289	5	5	5	Arylsulfatase A;Arylsulfatase A component B;Arylsulfatase A component C	ARSA		1	5	5	5	4	3	4	4	2	4	4	3	4	5	3	4	4	3	4	4	2	4	4	3	4	5	3	4	4	3	4	4	2	4	4	3	4	5	3	4	13.8	13.8
P15311	P15311	16	9	9	Ezrin	EZR		1	16	9	9	10	11	8	14	8	12	8	7	13	13	10	11	7	5	5	8	4	7	3	4	7	6	6	6	7	5	5	8	4	7	3	4	7	6	6	6	27.8	18.4
P15531	P15531	9	5	5	Nucleoside diphosphate kinase A	NME1		1	9	5	5	7	8	6	9	5	5	8	5	9	9	5	8	3	4	3	5	1	2	4	1	5	5	2	4	3	4	3	5	1	2	4	1	5	5	2	4	85.5	55.3
P15559	P15559	5	5	5	NAD(P)H dehydrogenase [quinone] 1	NQO1		1	5	5	5	1	5	4	1	4	1	4	3	1	3	3	3	1	5	4	1	4	1	4	3	1	3	3	3	1	5	4	1	4	1	4	3	1	3	3	3	24.8	24.8
P15586	P15586	6	6	6	N-acetylglucosamine-6-sulfatase	GNS		1	6	6	6	5	5	5	6	5	4	3	2	5	6	6	5	5	5	5	6	5	4	3	2	5	6	6	5	5	5	5	6	5	4	3	2	5	6	6	5	13.9	13.9
P15880	P15880	3	3	3	40S ribosomal protein S2	RPS2		1	3	3	3	2	1	1	2	3	1	1	2	2	3	2	2	2	1	1	2	3	1	1	2	2	3	2	2	2	1	1	2	3	1	1	2	2	3	2	2	10.6	10.6
P15924	P15924	47	47	47	Desmoplakin	DSP		1	47	47	47	2	14	34	13	38	44	18	28	2	33	44	29	2	14	34	13	38	44	18	28	2	33	44	29	2	14	34	13	38	44	18	28	2	33	44	29	19.9	19.9
P16035	P16035	7	7	7	Metalloproteinase inhibitor 2	TIMP2		1	7	7	7	7	5	7	7	7	7	6	7	7	7	7	7	7	5	7	7	7	7	6	7	7	7	7	7	7	5	7	7	7	7	6	7	7	7	7	7	33.2	33.2
P16070	P16070	5	5	5	CD44 antigen	CD44		1	5	5	5	4	5	4	5	5	4	5	4	4	5	5	3	4	5	4	5	5	4	5	4	4	5	5	3	4	5	4	5	5	4	5	4	4	5	5	3	6.3	6.3
P16112	P16112	3	3	3	Aggrecan core protein;Aggrecan core protein 2	ACAN		1	3	3	3	2	2	2	2	2	2	3	2	2	2	2	2	2	2	2	2	2	2	3	2	2	2	2	2	2	2	2	2	2	2	3	2	2	2	2	2	1.3	1.3
Q29940;P30493;P30492;P16188;Q29960;P30510;P30508;P30504;P30480;P30479;P30466;P30462;P30460;P18463;P30685;P30498;P30495;P30491;P30490;P30484;P30464;P18465;P18464;P10319;P30455;P30447;P30443;P13746;P05534;P04439;P30512;P30459;P30453;P16190;P16189;P10316;P10314;P01892;P01891;Q9TNN7;Q29963;Q29865;Q07000;P30505;P17693;P13747;Q95365;Q29836;Q29718;Q04826;P30488;P30487;P30485;P30483;P30481;P30475;P30461;…	Q29940;P30493;P30492;P16188;Q29960;P30510;P30508;P30504;P30480;P30479;P30466;P30462;P30460;P18463;P30685;P30498;P30495;P30491;P30490;P30484;P30464;P18465;P18464;P10319;P30455;P30447;P30443;P13746;P05534;P04439;P30512;P30459;P30453;P16190;P16189;P10316;P10314;P01892;P01891;Q9TNN7;Q29963;Q29865;Q07000;P30505	3;3;3;3;3;3;3;3;2;2;2;2;2;2;2;2;2;2;2;2;2;2;2;2;2;2;2;2;2;2;2;2;2;2;2;2;2;2;2;2;2;2;2;2;1;1;1;1;1;1;1;1;1;1;1;1;1;1;1;1;1;1;1;1;1;1;1;1;1	3;3;3;3;3;3;3;3;2;2;2;2;2;2;2;2;2;2;2;2;2;2;2;2;2;2;2;2;2;2;2;2;2;2;2;2;2;2;2;2;2;2;2;2;1;1;1;1;1;1;1;1;1;1;1;1;1;1;1;1;1;1;1;1;1;1;1;1;1	3;3;3;3;3;3;3;3;2;2;2;2;2;2;2;2;2;2;2;2;2;2;2;2;2;2;2;2;2;2;2;2;2;2;2;2;2;2;2;2;2;2;2;2;1;1;1;1;1;1;1;1;1;1;1;1;1;1;1;1;1;1;1;1;1;1;1;1;1	HLA class I histocompatibility antigen, B-59 alpha chain;HLA class I histocompatibility antigen, B-55 alpha chain;HLA class I histocompatibility antigen, B-54 alpha chain;HLA class I histocompatibility antigen, A-30 alpha chain;HLA class I histocompatibility antigen, Cw-16 alpha chain;HLA class I histocompatibility antigen, Cw-14 alpha chain;HLA class I histocompatibility antigen, Cw-12 alpha cha…	HLA-B;HLA-A;HLA-C	;;;;;;;;;;;;;;;;;;;;;;;;;;;;;;;;;;;;;;;;;;;	69	3	3	3	1	1	1	2	1	1	0	2	1	3	1	1	1	1	1	2	1	1	0	2	1	3	1	1	1	1	1	2	1	1	0	2	1	3	1	1	10.8	10.8
P16870	P16870	2	2	2	Carboxypeptidase E	CPE		1	2	2	2	0	0	0	1	0	0	0	0	2	2	0	0	0	0	0	1	0	0	0	0	2	2	0	0	0	0	0	1	0	0	0	0	2	2	0	0	11.1	11.1
P16930	P16930	5	5	5	Fumarylacetoacetase	FAH		1	5	5	5	3	3	2	5	4	4	4	0	5	4	2	3	3	3	2	5	4	4	4	0	5	4	2	3	3	3	2	5	4	4	4	0	5	4	2	3	18.1	18.1
P16949	P16949	6	6	6	Stathmin	STMN1		1	6	6	6	2	0	4	4	6	2	1	3	5	4	6	4	2	0	4	4	6	2	1	3	5	4	6	4	2	0	4	4	6	2	1	3	5	4	6	4	38.3	38.3
P17066;P48741	P17066;P48741	8;5	1;1	1;1	Heat shock 70 kDa protein 6;Putative heat shock 70 kDa protein 7	HSPA6;HSPA7	;	2	8	1	1	6	5	7	6	6	7	5	7	5	6	8	7	1	1	1	1	1	1	1	1	1	1	1	1	1	1	1	1	1	1	1	1	1	1	1	1	14.3	1.7
P17174	P17174	19	19	19	Aspartate aminotransferase, cytoplasmic	GOT1		1	19	19	19	16	14	12	19	12	15	13	8	18	19	11	15	16	14	12	19	12	15	13	8	18	19	11	15	16	14	12	19	12	15	13	8	18	19	11	15	67.1	67.1
P17540;P12532	P17540	3;1	3;1	3;1	Creatine kinase S-type, mitochondrial	CKMT2		2	3	3	3	1	0	0	3	1	0	0	0	1	0	1	0	1	0	0	3	1	0	0	0	1	0	1	0	1	0	0	3	1	0	0	0	1	0	1	0	10.3	10.3
P17655	P17655	10	10	10	Calpain-2 catalytic subunit	CAPN2		1	10	10	10	7	4	7	7	8	8	4	4	7	9	8	8	7	4	7	7	8	8	4	4	7	9	8	8	7	4	7	7	8	8	4	4	7	9	8	8	21.3	21.3
P17661;P07197;P07196	P17661	53;2;1	53;2;1	47;0;0	Desmin	DES		3	53	53	47	45	35	49	53	48	49	36	46	50	46	48	50	45	35	49	53	48	49	36	46	50	46	48	50	40	30	44	47	43	44	31	41	44	40	43	44	78.5	78.5
P17858	P17858	2	2	2	ATP-dependent 6-phosphofructokinase, liver type	PFKL		1	2	2	2	0	0	0	1	2	1	0	0	0	0	2	1	0	0	0	1	2	1	0	0	0	0	2	1	0	0	0	1	2	1	0	0	0	0	2	1	4.1	4.1
P17931	P17931	8	8	8	Galectin-3	LGALS3		1	8	8	8	7	7	8	8	7	7	7	5	7	8	6	7	7	7	8	8	7	7	7	5	7	8	6	7	7	7	8	8	7	7	7	5	7	8	6	7	32.4	32.4
P17936	P17936	1	1	1	Insulin-like growth factor-binding protein 3	IGFBP3		1	1	1	1	1	1	1	1	1	1	1	1	1	1	1	1	1	1	1	1	1	1	1	1	1	1	1	1	1	1	1	1	1	1	1	1	1	1	1	1	5.2	5.2
P17980	P17980	2	2	2	26S protease regulatory subunit 6A	PSMC3		1	2	2	2	0	0	1	2	2	1	0	2	2	1	2	2	0	0	1	2	2	1	0	2	2	1	2	2	0	0	1	2	2	1	0	2	2	1	2	2	7.7	7.7
P17987	P17987	10	10	10	T-complex protein 1 subunit alpha	TCP1		1	10	10	10	6	7	9	10	10	9	3	6	10	10	8	8	6	7	9	10	10	9	3	6	10	10	8	8	6	7	9	10	10	9	3	6	10	10	8	8	27.5	27.5
P18065	P18065	1	1	1	Insulin-like growth factor-binding protein 2	IGFBP2		1	1	1	1	1	1	1	0	1	1	1	1	1	1	1	1	1	1	1	0	1	1	1	1	1	1	1	1	1	1	1	0	1	1	1	1	1	1	1	1	2.8	2.8
P18085	P18085	1	1	1	ADP-ribosylation factor 4	ARF4		1	1	1	1	0	1	1	1	1	1	1	1	1	1	1	1	0	1	1	1	1	1	1	1	1	1	1	1	0	1	1	1	1	1	1	1	1	1	1	1	5.6	5.6
P18206	P18206	57	57	57	Vinculin	VCL		1	57	57	57	46	49	45	55	49	50	47	44	53	55	51	48	46	49	45	55	49	50	47	44	53	55	51	48	46	49	45	55	49	50	47	44	53	55	51	48	58.1	58.1
P18669;Q8N0Y7	P18669	13;5	13;5	8;2	Phosphoglycerate mutase 1	PGAM1		2	13	13	8	9	10	11	13	10	11	13	10	12	12	10	12	9	10	11	13	10	11	13	10	12	12	10	12	6	6	6	8	6	7	8	6	8	7	5	7	62.6	62.6
P19022	P19022	3	3	3	Cadherin-2	CDH2		1	3	3	3	3	1	1	2	1	1	2	1	2	2	1	1	3	1	1	2	1	1	2	1	2	2	1	1	3	1	1	2	1	1	2	1	2	2	1	1	8.3	8.3
P19237	P19237	4	4	4	Troponin I, slow skeletal muscle	TNNI1		1	4	4	4	3	2	4	4	4	4	1	3	4	3	4	4	3	2	4	4	4	4	1	3	4	3	4	4	3	2	4	4	4	4	1	3	4	3	4	4	21.4	21.4
P19320	P19320	10	10	10	Vascular cell adhesion protein 1	VCAM1		1	10	10	10	4	2	8	8	7	6	1	9	8	7	5	9	4	2	8	8	7	6	1	9	8	7	5	9	4	2	8	8	7	6	1	9	8	7	5	9	18.3	18.3
P19338	P19338	1	1	1	Nucleolin	NCL		1	1	1	1	1	1	0	0	1	0	0	0	1	1	1	1	1	1	0	0	1	0	0	0	1	1	1	1	1	1	0	0	1	0	0	0	1	1	1	1	3.1	3.1
P19367	P19367	3	3	3	Hexokinase-1	HK1		1	3	3	3	1	1	2	3	2	1	1	1	2	2	2	2	1	1	2	3	2	1	1	1	2	2	2	2	1	1	2	3	2	1	1	1	2	2	2	2	3.8	3.8
P20618	P20618	8	8	8	Proteasome subunit beta type-1	PSMB1		1	8	8	8	7	8	6	7	7	4	4	5	8	8	8	8	7	8	6	7	7	4	4	5	8	8	8	8	7	8	6	7	7	4	4	5	8	8	8	8	46.9	46.9
P20700	P20700	3	2	2	Lamin-B1	LMNB1		1	3	2	2	1	1	2	2	1	0	1	1	2	3	1	1	0	0	1	1	0	0	0	0	1	2	0	0	0	0	1	1	0	0	0	0	1	2	0	0	4.9	3.6
P20810	P20810	2	2	2	Calpastatin	CAST		1	2	2	2	0	2	1	2	2	2	2	2	1	2	1	2	0	2	1	2	2	2	2	2	1	2	1	2	0	2	1	2	2	2	2	2	1	2	1	2	5.1	5.1
P20908;P13942	P20908	19;1	19;1	18;0	Collagen alpha-1(V) chain	COL5A1		2	19	19	18	18	12	19	14	13	16	15	18	14	19	15	19	18	12	19	14	13	16	15	18	14	19	15	19	17	11	18	13	12	15	14	17	14	18	14	18	17.2	17.2
P20933	P20933	1	1	1	N(4)-(beta-N-acetylglucosaminyl)-L-asparaginase;Glycosylasparaginase alpha chain;Glycosylasparaginase beta chain	AGA		1	1	1	1	1	0	0	1	0	1	1	1	1	1	1	1	1	0	0	1	0	1	1	1	1	1	1	1	1	0	0	1	0	1	1	1	1	1	1	1	3.5	3.5
P21266;P46439;P28161	P21266	3;1;1	3;1;1	3;1;1	Glutathione S-transferase Mu 3	GSTM3		3	3	3	3	3	1	2	2	3	3	2	2	3	3	3	3	3	1	2	2	3	3	2	2	3	3	3	3	3	1	2	2	3	3	2	2	3	3	3	3	16.4	16.4
P21333	P21333	92	85	85	Filamin-A	FLNA		1	92	85	85	72	75	65	65	81	75	65	67	71	83	83	73	66	68	59	59	74	69	59	61	64	76	76	67	66	68	59	59	74	69	59	61	64	76	76	67	53	50.3
P21810	P21810	12	11	11	Biglycan	BGN		1	12	11	11	12	7	2	3	0	5	1	3	7	12	1	8	11	7	2	3	0	5	1	3	7	11	0	7	11	7	2	3	0	5	1	3	7	11	0	7	40.2	38
P22061	P22061	3	3	3	Protein-L-isoaspartate(D-aspartate) O-methyltransferase	PCMT1		1	3	3	3	3	1	3	3	3	1	1	1	3	1	3	2	3	1	3	3	3	1	1	1	3	1	3	2	3	1	3	3	3	1	1	1	3	1	3	2	30.4	30.4
P22102	P22102	2	2	2	Trifunctional purine biosynthetic protein adenosine-3;Phosphoribosylamine--glycine ligase;Phosphoribosylformylglycinamidine cyclo-ligase;Phosphoribosylglycinamide formyltransferase	GART		1	2	2	2	0	0	1	2	2	0	0	0	2	2	2	2	0	0	1	2	2	0	0	0	2	2	2	2	0	0	1	2	2	0	0	0	2	2	2	2	2.2	2.2
P22105;Q16473	P22105	16;4	16;4	16;4	Tenascin-X	TNXB		2	16	16	16	14	11	12	2	0	14	13	12	3	15	1	16	14	11	12	2	0	14	13	12	3	15	1	16	14	11	12	2	0	14	13	12	3	15	1	16	10.1	10.1
P22234	P22234	1	1	1	Multifunctional protein ADE2;Phosphoribosylaminoimidazole-succinocarboxamide synthase;Phosphoribosylaminoimidazole carboxylase	PAICS		1	1	1	1	0	0	1	1	1	0	0	1	0	0	1	0	0	0	1	1	1	0	0	1	0	0	1	0	0	0	1	1	1	0	0	1	0	0	1	0	2.6	2.6
P22304	P22304	2	2	2	Iduronate 2-sulfatase;Iduronate 2-sulfatase 42 kDa chain;Iduronate 2-sulfatase 14 kDa chain	IDS		1	2	2	2	2	0	2	2	1	2	1	1	1	2	2	2	2	0	2	2	1	2	1	1	1	2	2	2	2	0	2	2	1	2	1	1	1	2	2	2	6.9	6.9
P22314	P22314	24	24	24	Ubiquitin-like modifier-activating enzyme 1	UBA1		1	24	24	24	18	20	20	24	19	17	16	15	23	23	18	22	18	20	20	24	19	17	16	15	23	23	18	22	18	20	20	24	19	17	16	15	23	23	18	22	34.3	34.3
P22392;O60361	P22392;O60361	10;6	10;6	6;4	Nucleoside diphosphate kinase B;Putative nucleoside diphosphate kinase	NME2;NME2P1	;	2	10	10	6	8	9	8	10	7	8	9	8	9	10	7	8	8	9	8	10	7	8	9	8	9	10	7	8	4	5	5	6	3	5	5	4	5	6	4	4	74.3	74.3
P35321;P22528	P35321;P22528	2;2	2;2	2;2	Cornifin-A;Cornifin-B	SPRR1A;SPRR1B	;	2	2	2	2	0	0	2	0	2	2	0	1	0	1	2	2	0	0	2	0	2	2	0	1	0	1	2	2	0	0	2	0	2	2	0	1	0	1	2	2	33.7	33.7
P22531;Q96RM1;P35326;P35325;P22532;Q9BYE4	P22531;Q96RM1;P35326;P35325;P22532;Q9BYE4	3;2;2;2;2;2	3;2;2;2;2;2	3;2;2;2;2;2	Small proline-rich protein 2E;Small proline-rich protein 2F;Small proline-rich protein 2A;Small proline-rich protein 2B;Small proline-rich protein 2D;Small proline-rich protein 2G	SPRR2E;SPRR2F;SPRR2A;SPRR2B;SPRR2D;SPRR2G	;;;;;	6	3	3	3	1	1	1	0	2	3	0	2	0	2	3	2	1	1	1	0	2	3	0	2	0	2	3	2	1	1	1	0	2	3	0	2	0	2	3	2	61.1	61.1
P22626	P22626	1	1	1	Heterogeneous nuclear ribonucleoproteins A2/B1	HNRNPA2B1		1	1	1	1	0	0	0	0	1	0	0	0	0	0	1	1	0	0	0	0	1	0	0	0	0	0	1	1	0	0	0	0	1	0	0	0	0	0	1	1	4.5	4.5
P22692	P22692	2	2	2	Insulin-like growth factor-binding protein 4	IGFBP4		1	2	2	2	2	2	2	2	2	2	2	2	2	2	2	2	2	2	2	2	2	2	2	2	2	2	2	2	2	2	2	2	2	2	2	2	2	2	2	2	12	12
P23141	P23141	6	6	6	Liver carboxylesterase 1	CES1		1	6	6	6	4	3	0	0	1	0	6	0	1	5	0	0	4	3	0	0	1	0	6	0	1	5	0	0	4	3	0	0	1	0	6	0	1	5	0	0	11.5	11.5
P23142	P23142	19	9	9	Fibulin-1	FBLN1		1	19	9	9	17	18	19	19	18	15	19	18	17	18	18	17	9	9	9	9	9	9	9	9	9	9	9	9	9	9	9	9	9	9	9	9	9	9	9	9	36.8	23.6
P23297	P23297	1	1	1	Protein S100-A1	S100A1		1	1	1	1	1	1	1	1	1	1	1	1	1	1	0	1	1	1	1	1	1	1	1	1	1	1	0	1	1	1	1	1	1	1	1	1	1	1	0	1	22.3	22.3
P23381	P23381	12	12	12	Tryptophan--tRNA ligase, cytoplasmic;T1-TrpRS;T2-TrpRS	WARS		1	12	12	12	10	8	4	12	6	5	5	3	11	12	6	7	10	8	4	12	6	5	5	3	11	12	6	7	10	8	4	12	6	5	5	3	11	12	6	7	42.3	42.3
P23396	P23396	6	6	6	40S ribosomal protein S3	RPS3		1	6	6	6	6	4	6	5	5	4	4	3	6	5	4	5	6	4	6	5	5	4	4	3	6	5	4	5	6	4	6	5	5	4	4	3	6	5	4	5	31.7	31.7
P23470	P23470	3	3	3	Receptor-type tyrosine-protein phosphatase gamma	PTPRG		1	3	3	3	3	3	1	2	0	2	1	1	2	3	1	2	3	3	1	2	0	2	1	1	2	3	1	2	3	3	1	2	0	2	1	1	2	3	1	2	2.8	2.8
P23526	P23526	12	12	12	Adenosylhomocysteinase	AHCY		1	12	12	12	11	9	11	12	11	12	9	9	12	10	11	11	11	9	11	12	11	12	9	9	12	10	11	11	11	9	11	12	11	12	9	9	12	10	11	11	30.1	30.1
P23528	P23528	4	4	3	Cofilin-1	CFL1		1	4	4	3	4	3	4	4	3	4	3	3	4	4	3	4	4	3	4	4	3	4	3	3	4	4	3	4	3	2	3	3	2	3	3	2	3	3	2	3	42.8	42.8
P24043	P24043	78	78	77	Laminin subunit alpha-2	LAMA2		1	78	78	77	57	44	69	65	72	72	52	70	62	57	67	71	57	44	69	65	72	72	52	70	62	57	67	71	56	43	68	64	71	71	51	69	61	56	66	70	31.2	31.2
P24347	P24347	10	10	10	Stromelysin-3	MMP11		1	10	10	10	3	0	10	8	7	9	0	10	8	2	3	9	3	0	10	8	7	9	0	10	8	2	3	9	3	0	10	8	7	9	0	10	8	2	3	9	27.7	27.7
P24534	P24534	1	1	1	Elongation factor 1-beta	EEF1B2		1	1	1	1	1	1	1	1	1	1	1	1	1	1	1	1	1	1	1	1	1	1	1	1	1	1	1	1	1	1	1	1	1	1	1	1	1	1	1	1	6.7	6.7
P24592	P24592	2	2	2	Insulin-like growth factor-binding protein 6	IGFBP6		1	2	2	2	2	2	0	0	1	2	2	0	1	2	0	2	2	2	0	0	1	2	2	0	1	2	0	2	2	2	0	0	1	2	2	0	1	2	0	2	11.7	11.7
P25311	P25311	8	8	8	Zinc-alpha-2-glycoprotein	AZGP1		1	8	8	8	8	1	4	3	7	5	3	4	0	2	5	6	8	1	4	3	7	5	3	4	0	2	5	6	8	1	4	3	7	5	3	4	0	2	5	6	30.5	30.5
P25391	P25391	6	5	5	Laminin subunit alpha-1	LAMA1		1	6	5	5	4	4	2	5	6	6	4	3	3	5	6	6	3	3	1	4	5	5	3	2	2	4	5	5	3	3	1	4	5	5	3	2	2	4	5	5	2	1.8
P25705	P25705	1	1	1	ATP synthase subunit alpha, mitochondrial	ATP5A1		1	1	1	1	1	1	1	1	1	1	1	1	1	1	1	1	1	1	1	1	1	1	1	1	1	1	1	1	1	1	1	1	1	1	1	1	1	1	1	1	1.8	1.8
P25786	P25786	12	12	12	Proteasome subunit alpha type-1	PSMA1		1	12	12	12	11	9	10	11	10	9	8	8	12	12	7	9	11	9	10	11	10	9	8	8	12	12	7	9	11	9	10	11	10	9	8	8	12	12	7	9	60.1	60.1
P25787	P25787	10	10	10	Proteasome subunit alpha type-2	PSMA2		1	10	10	10	8	10	6	7	9	7	6	7	10	10	8	9	8	10	6	7	9	7	6	7	10	10	8	9	8	10	6	7	9	7	6	7	10	10	8	9	50	50
P25788	P25788	9	9	9	Proteasome subunit alpha type-3	PSMA3		1	9	9	9	7	8	3	5	7	5	2	3	8	9	5	4	7	8	3	5	7	5	2	3	8	9	5	4	7	8	3	5	7	5	2	3	8	9	5	4	39.6	39.6
P25789	P25789	5	5	5	Proteasome subunit alpha type-4	PSMA4		1	5	5	5	5	5	4	4	4	4	4	3	5	5	3	5	5	5	4	4	4	4	4	3	5	5	3	5	5	5	4	4	4	4	4	3	5	5	3	5	27.6	27.6
P25940	P25940	6	5	5	Collagen alpha-3(V) chain	COL5A3		1	6	5	5	4	1	6	3	4	4	1	6	0	3	2	6	3	0	5	2	3	3	0	5	0	2	1	5	3	0	5	2	3	3	0	5	0	2	1	5	5.8	5.1
P26022	P26022	17	17	17	Pentraxin-related protein PTX3	PTX3		1	17	17	17	16	16	16	15	16	15	17	14	15	17	16	16	16	16	16	15	16	15	17	14	15	17	16	16	16	16	16	15	16	15	17	14	15	17	16	16	48.8	48.8
P26038	P26038	45	45	37	Moesin	MSN		1	45	45	37	29	34	24	37	26	24	29	19	38	44	26	31	29	34	24	37	26	24	29	19	38	44	26	31	25	28	21	30	22	19	24	16	31	36	22	25	68.6	68.6
P26373	P26373	1	1	1	60S ribosomal protein L13	RPL13		1	1	1	1	0	1	1	1	1	1	1	1	1	0	1	1	0	1	1	1	1	1	1	1	1	0	1	1	0	1	1	1	1	1	1	1	1	0	1	1	5.2	5.2
P26447	P26447	4	4	4	Protein S100-A4	S100A4		1	4	4	4	2	4	4	4	4	2	2	4	3	3	4	3	2	4	4	4	4	2	2	4	3	3	4	3	2	4	4	4	4	2	2	4	3	3	4	3	35.6	35.6
P26639	P26639	6	6	6	Threonine--tRNA ligase, cytoplasmic	TARS		1	6	6	6	4	6	6	6	6	5	2	5	6	6	5	6	4	6	6	6	6	5	2	5	6	6	5	6	4	6	6	6	6	5	2	5	6	6	5	6	10.9	10.9
P26640	P26640	4	4	4	Valine--tRNA ligase	VARS		1	4	4	4	2	0	2	2	4	3	2	1	3	3	4	3	2	0	2	2	4	3	2	1	3	3	4	3	2	0	2	2	4	3	2	1	3	3	4	3	4.4	4.4
P26641	P26641	16	16	16	Elongation factor 1-gamma	EEF1G		1	16	16	16	9	11	14	13	15	12	9	9	14	14	13	14	9	11	14	13	15	12	9	9	14	14	13	14	9	11	14	13	15	12	9	9	14	14	13	14	52.4	52.4
P27348	P27348	10	6	6	14-3-3 protein theta	YWHAQ		1	10	6	6	9	6	6	9	7	7	6	4	9	10	6	6	6	3	4	5	4	4	2	3	5	6	3	4	6	3	4	5	4	4	2	3	5	6	3	4	40.8	29.8
P27361	P27361	1	1	1	Mitogen-activated protein kinase 3	MAPK3		1	1	1	1	0	1	1	1	1	0	0	0	1	0	1	1	0	1	1	1	1	0	0	0	1	0	1	1	0	1	1	1	1	0	0	0	1	0	1	1	3.7	3.7
P27487	P27487	9	9	9	Dipeptidyl peptidase 4;Dipeptidyl peptidase 4 membrane form;Dipeptidyl peptidase 4 soluble form	DPP4		1	9	9	9	4	7	5	9	8	6	6	4	5	4	7	5	4	7	5	9	8	6	6	4	5	4	7	5	4	7	5	9	8	6	6	4	5	4	7	5	11.6	11.6
P27658	P27658	7	7	7	Collagen alpha-1(VIII) chain;Vastatin	COL8A1		1	7	7	7	7	3	6	4	3	5	2	6	2	7	2	5	7	3	6	4	3	5	2	6	2	7	2	5	7	3	6	4	3	5	2	6	2	7	2	5	15.1	15.1
P27695	P27695	2	2	2	DNA-(apurinic or apyrimidinic site) lyase;DNA-(apurinic or apyrimidinic site) lyase, mitochondrial	APEX1		1	2	2	2	2	0	1	2	2	1	1	1	2	2	2	1	2	0	1	2	2	1	1	1	2	2	2	1	2	0	1	2	2	1	1	1	2	2	2	1	8.2	8.2
P27708	P27708	1	1	1	CAD protein;Glutamine-dependent carbamoyl-phosphate synthase;Aspartate carbamoyltransferase;Dihydroorotase	CAD		1	1	1	1	1	1	1	1	1	1	1	1	1	1	1	1	1	1	1	1	1	1	1	1	1	1	1	1	1	1	1	1	1	1	1	1	1	1	1	1	0.5	0.5
P27797	P27797	9	9	9	Calreticulin	CALR		1	9	9	9	9	8	1	1	2	0	0	0	6	8	2	1	9	8	1	1	2	0	0	0	6	8	2	1	9	8	1	1	2	0	0	0	6	8	2	1	43.9	43.9
P27816	P27816	20	20	20	Microtubule-associated protein 4	MAP4		1	20	20	20	13	15	17	19	19	13	14	14	16	15	17	18	13	15	17	19	19	13	14	14	16	15	17	18	13	15	17	19	19	13	14	14	16	15	17	18	29.9	29.9
P27824	P27824	2	2	2	Calnexin	CANX		1	2	2	2	2	2	1	2	0	2	0	0	2	2	1	1	2	2	1	2	0	2	0	0	2	2	1	1	2	2	1	2	0	2	0	0	2	2	1	1	5.2	5.2
P28066	P28066	7	7	7	Proteasome subunit alpha type-5	PSMA5		1	7	7	7	7	7	4	5	7	6	3	3	7	7	6	7	7	7	4	5	7	6	3	3	7	7	6	7	7	7	4	5	7	6	3	3	7	7	6	7	36.1	36.1
P28070	P28070	6	6	6	Proteasome subunit beta type-4	PSMB4		1	6	6	6	6	6	5	5	5	4	3	1	6	6	5	6	6	6	5	5	5	4	3	1	6	6	5	6	6	6	5	5	5	4	3	1	6	6	5	6	37.9	37.9
P28072	P28072	5	5	5	Proteasome subunit beta type-6	PSMB6		1	5	5	5	5	4	4	5	4	5	4	4	5	5	4	4	5	4	4	5	4	5	4	4	5	5	4	4	5	4	4	5	4	5	4	4	5	5	4	4	33.9	33.9
P28074	P28074	8	8	8	Proteasome subunit beta type-5	PSMB5		1	8	8	8	7	8	7	5	7	6	5	5	8	7	6	6	7	8	7	5	7	6	5	5	8	7	6	6	7	8	7	5	7	6	5	5	8	7	6	6	37.6	37.6
P28300	P28300	2	2	2	Protein-lysine 6-oxidase	LOX		1	2	2	2	2	1	0	1	1	2	2	1	1	2	1	2	2	1	0	1	1	2	2	1	1	2	1	2	2	1	0	1	1	2	2	1	1	2	1	2	4.8	4.8
P28482	P28482	3	3	3	Mitogen-activated protein kinase 1	MAPK1		1	3	3	3	2	2	2	2	3	2	1	2	2	2	3	2	2	2	2	2	3	2	1	2	2	2	3	2	2	2	2	2	3	2	1	2	2	2	3	2	9.4	9.4
P28799	P28799	6	6	6	Granulins;Acrogranin;Paragranulin;Granulin-1;Granulin-2;Granulin-3;Granulin-4;Granulin-5;Granulin-6;Granulin-7	GRN		1	6	6	6	3	1	4	6	2	4	2	3	4	4	2	3	3	1	4	6	2	4	2	3	4	4	2	3	3	1	4	6	2	4	2	3	4	4	2	3	12.3	12.3
P28827	P28827	2	2	2	Receptor-type tyrosine-protein phosphatase mu	PTPRM		1	2	2	2	2	2	2	1	1	1	1	2	2	1	2	1	2	2	2	1	1	1	1	2	2	1	2	1	2	2	2	1	1	1	1	2	2	1	2	1	2.8	2.8
P28838	P28838	27	27	27	Cytosol aminopeptidase	LAP3		1	27	27	27	25	24	25	25	27	23	24	24	25	18	27	26	25	24	25	25	27	23	24	24	25	18	27	26	25	24	25	25	27	23	24	24	25	18	27	26	59.9	59.9
P29401	P29401	24	24	24	Transketolase	TKT		1	24	24	24	18	22	20	24	19	15	23	16	21	23	22	18	18	22	20	24	19	15	23	16	21	23	22	18	18	22	20	24	19	15	23	16	21	23	22	18	52	52
P29692	P29692	4	4	4	Elongation factor 1-delta	EEF1D		1	4	4	4	2	3	3	2	4	1	2	2	4	4	3	3	2	3	3	2	4	1	2	2	4	4	3	3	2	3	3	2	4	1	2	2	4	4	3	3	22.1	22.1
P29966	P29966	5	5	5	Myristoylated alanine-rich C-kinase substrate	MARCKS		1	5	5	5	4	4	4	4	4	5	5	4	5	5	4	5	4	4	4	4	4	5	5	4	5	5	4	5	4	4	4	4	4	5	5	4	5	5	4	5	22.3	22.3
P30041	P30041	13	13	13	Peroxiredoxin-6	PRDX6		1	13	13	13	11	8	11	12	12	8	7	10	13	10	10	10	11	8	11	12	12	8	7	10	13	10	10	10	11	8	11	12	12	8	7	10	13	10	10	10	67.4	67.4
P30048	P30048	1	1	1	Thioredoxin-dependent peroxide reductase, mitochondrial	PRDX3		1	1	1	1	0	1	1	1	0	1	1	1	1	1	1	1	0	1	1	1	0	1	1	1	1	1	1	1	0	1	1	1	0	1	1	1	1	1	1	1	5.5	5.5
P30050	P30050	5	5	5	60S ribosomal protein L12	RPL12		1	5	5	5	4	3	5	4	5	2	3	4	4	3	5	4	4	3	5	4	5	2	3	4	4	3	5	4	4	3	5	4	5	2	3	4	4	3	5	4	44.8	44.8
P30086	P30086	3	3	3	Phosphatidylethanolamine-binding protein 1;Hippocampal cholinergic neurostimulating peptide	PEBP1		1	3	3	3	2	1	3	3	3	1	1	1	3	2	3	3	2	1	3	3	3	1	1	1	3	2	3	3	2	1	3	3	3	1	1	1	3	2	3	3	16.6	16.6
P30101	P30101	13	13	13	Protein disulfide-isomerase A3	PDIA3		1	13	13	13	11	11	8	12	8	11	10	10	11	13	11	10	11	11	8	12	8	11	10	10	11	13	11	10	11	11	8	12	8	11	10	10	11	13	11	10	35.4	35.4
P30153;P30154	P30153	6;1	6;1	6;1	Serine/threonine-protein phosphatase 2A 65 kDa regulatory subunit A alpha isoform	PPP2R1A		2	6	6	6	4	4	6	6	5	4	2	3	5	6	5	4	4	4	6	6	5	4	2	3	5	6	5	4	4	4	6	6	5	4	2	3	5	6	5	4	13.9	13.9
P30530	P30530	4	4	4	Tyrosine-protein kinase receptor UFO	AXL		1	4	4	4	4	2	4	4	4	4	4	3	4	4	4	4	4	2	4	4	4	4	4	3	4	4	4	4	4	2	4	4	4	4	4	3	4	4	4	4	5.9	5.9
P30533	P30533	3	3	3	Alpha-2-macroglobulin receptor-associated protein	LRPAP1		1	3	3	3	2	2	0	2	2	2	1	1	2	2	3	3	2	2	0	2	2	2	1	1	2	2	3	3	2	2	0	2	2	2	1	1	2	2	3	3	9.5	9.5
P30566	P30566	3	3	3	Adenylosuccinate lyase	ADSL		1	3	3	3	3	2	2	3	3	3	1	2	3	3	3	3	3	2	2	3	3	3	1	2	3	3	3	3	3	2	2	3	3	3	1	2	3	3	3	3	10.3	10.3
P31150	P31150	8	3	3	Rab GDP dissociation inhibitor alpha	GDI1		1	8	3	3	7	6	6	8	7	6	7	4	8	8	8	7	2	2	1	3	3	1	2	0	3	3	3	2	2	2	1	3	3	1	2	0	3	3	3	2	22.1	9.2
P31151;Q86SG5	P31151;Q86SG5	3;2	3;2	3;2	Protein S100-A7;Protein S100-A7A	S100A7;S100A7A	;	2	3	3	3	3	0	3	2	3	3	1	3	1	2	2	3	3	0	3	2	3	3	1	3	1	2	2	3	3	0	3	2	3	3	1	3	1	2	2	3	43.6	43.6
P31153;Q00266	P31153	5;1	5;1	5;1	S-adenosylmethionine synthase isoform type-2	MAT2A		2	5	5	5	4	4	3	5	4	3	2	3	5	4	3	4	4	4	3	5	4	3	2	3	5	4	3	4	4	4	3	5	4	3	2	3	5	4	3	4	15.7	15.7
P31431	P31431	1	1	1	Syndecan-4	SDC4		1	1	1	1	1	1	1	1	0	1	0	1	1	1	0	1	1	1	1	1	0	1	0	1	1	1	0	1	1	1	1	1	0	1	0	1	1	1	0	1	5.1	5.1
P31939	P31939	6	6	6	Bifunctional purine biosynthesis protein PURH;Phosphoribosylaminoimidazolecarboxamide formyltransferase;IMP cyclohydrolase	ATIC		1	6	6	6	4	4	5	5	4	5	3	4	5	5	4	5	4	4	5	5	4	5	3	4	5	5	4	5	4	4	5	5	4	5	3	4	5	5	4	5	16.7	16.7
P31942	P31942	2	2	2	Heterogeneous nuclear ribonucleoprotein H3	HNRNPH3		1	2	2	2	1	0	2	2	2	1	0	2	2	0	2	2	1	0	2	2	2	1	0	2	2	0	2	2	1	0	2	2	2	1	0	2	2	0	2	2	9	9
P31944	P31944	8	8	8	Caspase-14;Caspase-14 subunit p17, mature form;Caspase-14 subunit p10, mature form;Caspase-14 subunit p20, intermediate form;Caspase-14 subunit p8, intermediate form	CASP14		1	8	8	8	4	0	6	0	7	6	2	5	0	1	8	5	4	0	6	0	7	6	2	5	0	1	8	5	4	0	6	0	7	6	2	5	0	1	8	5	33.5	33.5
P31946	P31946	17	11	11	14-3-3 protein beta/alpha;14-3-3 protein beta/alpha, N-terminally processed	YWHAB		1	17	11	11	13	12	7	14	12	11	11	5	17	16	10	10	8	7	3	8	7	6	5	2	11	11	6	6	8	7	3	8	7	6	5	2	11	11	6	6	69.9	52.4
P31947	P31947	5	1	1	14-3-3 protein sigma	SFN		1	5	1	1	4	4	3	4	3	4	4	2	4	5	3	3	1	1	1	1	1	1	1	1	1	1	1	1	1	1	1	1	1	1	1	1	1	1	1	1	16.1	3.2
P31948	P31948	2	2	2	Stress-induced-phosphoprotein 1	STIP1		1	2	2	2	1	2	1	2	2	0	0	0	2	1	1	0	1	2	1	2	2	0	0	0	2	1	1	0	1	2	1	2	2	0	0	0	2	1	1	0	3.7	3.7
P31949	P31949	2	2	2	Protein S100-A11;Protein S100-A11, N-terminally processed	S100A11		1	2	2	2	1	2	1	1	1	2	2	2	2	2	2	1	1	2	1	1	1	2	2	2	2	2	2	1	1	2	1	1	1	2	2	2	2	2	2	1	23.8	23.8
P32004	P32004	18	18	18	Neural cell adhesion molecule L1	L1CAM		1	18	18	18	11	0	14	12	15	15	0	17	14	8	14	14	11	0	14	12	15	15	0	17	14	8	14	14	11	0	14	12	15	15	0	17	14	8	14	14	18.7	18.7
P32119	P32119	6	5	5	Peroxiredoxin-2	PRDX2		1	6	5	5	2	2	4	5	5	4	1	2	4	5	6	5	1	1	3	4	4	3	0	1	3	4	5	4	1	1	3	4	4	3	0	1	3	4	5	4	32.3	26.8
P33176;O60282;Q12840	P33176	19;3;3	19;3;3	19;3;3	Kinesin-1 heavy chain	KIF5B		3	19	19	19	10	9	17	17	18	14	2	12	15	11	12	17	10	9	17	17	18	14	2	12	15	11	12	17	10	9	17	17	18	14	2	12	15	11	12	17	24.1	24.1
P34059	P34059	4	4	4	N-acetylgalactosamine-6-sulfatase	GALNS		1	4	4	4	3	3	2	4	3	4	2	3	4	4	3	3	3	3	2	4	3	4	2	3	4	4	3	3	3	3	2	4	3	4	2	3	4	4	3	3	13.6	13.6
P34741	P34741	1	1	1	Syndecan-2	SDC2		1	1	1	1	1	0	1	1	0	1	0	1	1	1	0	1	1	0	1	1	0	1	0	1	1	1	0	1	1	0	1	1	0	1	0	1	1	1	0	1	7.5	7.5
P34932;O95757	P34932	32;2	32;2	31;1	Heat shock 70 kDa protein 4	HSPA4		2	32	32	31	27	24	25	29	25	21	26	19	30	30	22	26	27	24	25	29	25	21	26	19	30	30	22	26	26	24	25	28	25	21	26	19	29	29	22	26	46.9	46.9
P35030	P35030	1	1	1	Trypsin-3	PRSS3		1	1	1	1	1	1	1	1	1	1	1	1	1	1	1	1	1	1	1	1	1	1	1	1	1	1	1	1	1	1	1	1	1	1	1	1	1	1	1	1	4.3	4.3
P35052	P35052	15	15	15	Glypican-1;Secreted glypican-1	GPC1		1	15	15	15	13	7	12	11	8	11	4	11	15	15	8	14	13	7	12	11	8	11	4	11	15	15	8	14	13	7	12	11	8	11	4	11	15	15	8	14	38	38
P35237	P35237	2	2	2	Serpin B6	SERPINB6		1	2	2	2	1	2	1	2	2	1	1	1	2	2	1	2	1	2	1	2	2	1	1	1	2	2	1	2	1	2	1	2	2	1	1	1	2	2	1	2	7.2	7.2
P35241	P35241	11	3	3	Radixin	RDX		1	11	3	3	6	9	4	10	5	6	7	3	10	11	6	8	2	3	1	3	1	1	2	0	3	3	2	2	2	3	1	3	1	1	2	0	3	3	2	2	17.8	6
P35442	P35442	21	18	18	Thrombospondin-2	THBS2		1	21	18	18	20	12	18	12	6	19	11	19	16	15	5	20	17	10	15	10	3	17	9	17	14	13	3	17	17	10	15	10	3	17	9	17	14	13	3	17	25.5	23.1
P35443	P35443	8	5	4	Thrombospondin-4	THBS4		1	8	5	4	5	7	8	7	6	7	6	6	6	8	6	6	3	4	5	4	4	4	3	3	3	5	4	3	2	3	4	4	4	3	2	3	3	4	4	3	11.2	7.2
P35527;CON__P35527	P35527;CON__P35527	42;41	42;41	41;40	Keratin, type I cytoskeletal 9	KRT9	;	2	42	42	41	13	32	41	33	40	42	31	40	28	36	40	40	13	32	41	33	40	42	31	40	28	36	40	40	12	31	40	32	39	41	30	39	28	35	39	39	70.3	70.3
P35555	P35555	69	69	66	Fibrillin-1	FBN1		1	69	69	66	64	47	59	56	60	65	54	62	58	66	56	63	64	47	59	56	60	65	54	62	58	66	56	63	62	46	57	54	57	62	52	60	56	63	54	60	35.2	35.2
P35556	P35556	7	4	4	Fibrillin-2	FBN2		1	7	4	4	6	3	3	5	4	5	5	4	4	5	3	6	4	2	1	3	1	2	3	2	2	2	1	3	4	2	1	3	1	2	3	2	2	2	1	3	2.2	1.6
P35573	P35573	7	7	7	Glycogen debranching enzyme;4-alpha-glucanotransferase;Amylo-alpha-1,6-glucosidase	AGL		1	7	7	7	2	0	3	7	5	3	0	2	5	0	4	3	2	0	3	7	5	3	0	2	5	0	4	3	2	0	3	7	5	3	0	2	5	0	4	3	6.9	6.9
P35579;P35580;REV__Q9UKV3;Q7Z406	P35579	37;2;1;1	37;2;1;1	35;2;1;0	Myosin-9	MYH9		4	37	37	35	32	15	20	9	15	17	6	15	23	37	18	22	32	15	20	9	15	17	6	15	23	37	18	22	30	14	18	8	13	16	5	14	22	35	17	22	22.1	22.1
P35606	P35606	3	3	3	Coatomer subunit beta	COPB2		1	3	3	3	2	2	3	2	3	1	0	0	2	3	2	2	2	2	3	2	3	1	0	0	2	3	2	2	2	2	3	2	3	1	0	0	2	3	2	2	4.3	4.3
P35609	P35609	61	45	40	Alpha-actinin-2	ACTN2		1	61	45	40	53	41	52	58	53	52	36	49	59	56	52	52	38	27	38	43	41	39	24	37	44	41	39	39	35	26	35	39	39	36	23	34	39	37	36	35	71	57.7
P35908	P35908	52	1	1	Keratin, type II cytoskeletal 2 epidermal	KRT2		1	52	1	1	26	46	46	32	45	52	41	45	23	47	50	46	0	1	1	1	1	1	1	1	1	1	1	1	0	1	1	1	1	1	1	1	1	1	1	1	84.5	4.7
P35998	P35998	4	4	4	26S protease regulatory subunit 7	PSMC2		1	4	4	4	0	0	2	2	4	2	1	1	3	2	3	3	0	0	2	2	4	2	1	1	3	2	3	3	0	0	2	2	4	2	1	1	3	2	3	3	11.8	11.8
P36222	P36222	6	6	6	Chitinase-3-like protein 1	CHI3L1		1	6	6	6	1	0	5	6	4	6	0	4	6	0	2	6	1	0	5	6	4	6	0	4	6	0	2	6	1	0	5	6	4	6	0	4	6	0	2	6	23.2	23.2
P36269	P36269	1	1	1	Gamma-glutamyltransferase 5;Gamma-glutamyltransferase 5 heavy chain;Gamma-glutamyltransferase 5 light chain	GGT5		1	1	1	1	1	1	1	1	1	1	1	1	1	1	1	1	1	1	1	1	1	1	1	1	1	1	1	1	1	1	1	1	1	1	1	1	1	1	1	1	2	2
P36871	P36871	6	6	6	Phosphoglucomutase-1	PGM1		1	6	6	6	5	4	6	6	6	4	3	3	5	4	6	5	5	4	6	6	6	4	3	3	5	4	6	5	5	4	6	6	6	4	3	3	5	4	6	5	13.3	13.3
P36955	P36955	19	15	15	Pigment epithelium-derived factor	SERPINF1		1	19	15	15	18	15	19	19	17	19	13	15	18	17	17	18	14	11	15	15	13	15	10	11	14	13	13	14	14	11	15	15	13	15	10	11	14	13	13	14	52.6	43.3
P36957	P36957	3	3	3	Dihydrolipoyllysine-residue succinyltransferase component of 2-oxoglutarate dehydrogenase complex, mitochondrial	DLST		1	3	3	3	2	3	1	3	3	2	3	2	2	3	3	1	2	3	1	3	3	2	3	2	2	3	3	1	2	3	1	3	3	2	3	2	2	3	3	1	7.5	7.5
P37802;Q9UI15	P37802	12;1	12;1	12;1	Transgelin-2	TAGLN2		2	12	12	12	11	12	12	12	11	11	10	10	10	11	12	11	11	12	12	12	11	11	10	10	10	11	12	11	11	12	12	12	11	11	10	10	10	11	12	11	61.8	61.8
P37837	P37837	10	10	10	Transaldolase	TALDO1		1	10	10	10	5	9	3	10	7	8	7	4	9	10	9	6	5	9	3	10	7	8	7	4	9	10	9	6	5	9	3	10	7	8	7	4	9	10	9	6	30.3	30.3
P38606	P38606	1	1	1	V-type proton ATPase catalytic subunit A	ATP6V1A		1	1	1	1	1	0	0	1	1	0	0	0	1	1	1	0	1	0	0	1	1	0	0	0	1	1	1	0	1	0	0	1	1	0	0	0	1	1	1	0	2.8	2.8
P38646	P38646	3	3	3	Stress-70 protein, mitochondrial	HSPA9		1	3	3	3	1	1	1	3	3	0	0	0	3	3	2	0	1	1	1	3	3	0	0	0	3	3	2	0	1	1	1	3	3	0	0	0	3	3	2	0	4.7	4.7
P39059	P39059	2	2	2	Collagen alpha-1(XV) chain;Restin;Restin-2;Restin-3;Restin-4	COL15A1		1	2	2	2	2	1	2	1	1	2	0	2	1	2	1	2	2	1	2	1	1	2	0	2	1	2	1	2	2	1	2	1	1	2	0	2	1	2	1	2	2.3	2.3
P40121	P40121	1	1	1	Macrophage-capping protein	CAPG		1	1	1	1	1	1	1	1	1	1	0	0	1	0	1	1	1	1	1	1	1	1	0	0	1	0	1	1	1	1	1	1	1	1	0	0	1	0	1	1	3.4	3.4
P40123	P40123	9	9	9	Adenylyl cyclase-associated protein 2	CAP2		1	9	9	9	8	4	7	9	8	6	1	6	9	9	7	7	8	4	7	9	8	6	1	6	9	9	7	7	8	4	7	9	8	6	1	6	9	9	7	7	25.8	25.8
P40189	P40189	2	2	2	Interleukin-6 receptor subunit beta	IL6ST		1	2	2	2	1	1	1	1	1	1	1	1	1	1	1	2	1	1	1	1	1	1	1	1	1	1	1	2	1	1	1	1	1	1	1	1	1	1	1	2	2.7	2.7
P40227	P40227	5	5	3	T-complex protein 1 subunit zeta	CCT6A		1	5	5	3	4	4	4	4	4	4	2	2	4	3	3	4	4	4	4	4	4	4	2	2	4	3	3	4	3	3	3	3	3	3	2	2	2	2	2	3	11.3	11.3
P40261	P40261	9	9	9	Nicotinamide N-methyltransferase	NNMT		1	9	9	9	6	3	7	9	8	8	3	7	8	6	8	8	6	3	7	9	8	8	3	7	8	6	8	8	6	3	7	9	8	8	3	7	8	6	8	8	35.6	35.6
P40925	P40925	14	14	14	Malate dehydrogenase, cytoplasmic	MDH1		1	14	14	14	9	9	7	14	11	8	11	7	12	13	9	8	9	9	7	14	11	8	11	7	12	13	9	8	9	9	7	14	11	8	11	7	12	13	9	8	45.2	45.2
P40926	P40926	9	9	9	Malate dehydrogenase, mitochondrial	MDH2		1	9	9	9	9	9	7	9	8	9	8	5	9	9	8	7	9	9	7	9	8	9	8	5	9	9	8	7	9	9	7	9	8	9	8	5	9	9	8	7	36.4	36.4
P41091;Q2VIR3	P41091;Q2VIR3	2;1	2;1	2;1	Eukaryotic translation initiation factor 2 subunit 3;Putative eukaryotic translation initiation factor 2 subunit 3-like protein	EIF2S3;EIF2S3L	;	2	2	2	2	2	2	2	2	2	1	2	1	1	2	2	2	2	2	2	2	2	1	2	1	1	2	2	2	2	2	2	2	2	1	2	1	1	2	2	2	7.2	7.2
P41222	P41222	4	4	4	Prostaglandin-H2 D-isomerase	PTGDS		1	4	4	4	3	1	4	4	4	3	3	4	4	3	3	4	3	1	4	4	4	3	3	4	4	3	3	4	3	1	4	4	4	3	3	4	4	3	3	4	36.3	36.3
P41250	P41250	8	8	8	Glycine--tRNA ligase	GARS		1	8	8	8	4	7	7	6	6	3	5	4	6	7	4	5	4	7	7	6	6	3	5	4	6	7	4	5	4	7	7	6	6	3	5	4	6	7	4	5	18.1	18.1
P41252	P41252	3	3	3	Isoleucine--tRNA ligase, cytoplasmic	IARS		1	3	3	3	1	2	2	2	3	2	2	2	2	2	3	3	1	2	2	2	3	2	2	2	2	2	3	3	1	2	2	2	3	2	2	2	2	2	3	3	2.3	2.3
P42025	P42025	5	1	1	Beta-centractin	ACTR1B		1	5	1	1	3	0	3	3	2	3	1	2	3	3	3	2	1	0	1	1	1	1	0	1	1	1	1	1	1	0	1	1	1	1	0	1	1	1	1	1	15.7	4
P42224	P42224	7	7	7	Signal transducer and activator of transcription 1-alpha/beta	STAT1		1	7	7	7	3	7	4	5	4	2	6	0	4	6	5	2	3	7	4	5	4	2	6	0	4	6	5	2	3	7	4	5	4	2	6	0	4	6	5	2	12.4	12.4
P42574	P42574	3	3	3	Caspase-3;Caspase-3 subunit p17;Caspase-3 subunit p12	CASP3		1	3	3	3	3	1	0	3	2	2	1	0	2	1	1	3	3	1	0	3	2	2	1	0	2	1	1	3	3	1	0	3	2	2	1	0	2	1	1	3	14.4	14.4
P42785	P42785	1	1	1	Lysosomal Pro-X carboxypeptidase	PRCP		1	1	1	1	1	1	1	1	1	0	1	0	1	1	1	1	1	1	1	1	1	0	1	0	1	1	1	1	1	1	1	1	1	0	1	0	1	1	1	1	4.2	4.2
P43121	P43121	7	7	7	Cell surface glycoprotein MUC18	MCAM		1	7	7	7	2	1	5	6	5	4	1	5	6	2	6	5	2	1	5	6	5	4	1	5	6	2	6	5	2	1	5	6	5	4	1	5	6	2	6	5	13	13
P43251	P43251	5	5	5	Biotinidase	BTD		1	5	5	5	5	3	4	5	3	4	3	4	5	4	3	4	5	3	4	5	3	4	3	4	5	4	3	4	5	3	4	5	3	4	3	4	5	4	3	4	13.6	13.6
P43490	P43490	8	8	8	Nicotinamide phosphoribosyltransferase	NAMPT		1	8	8	8	3	6	5	8	4	4	3	1	6	6	4	5	3	6	5	8	4	4	3	1	6	6	4	5	3	6	5	8	4	4	3	1	6	6	4	5	23	23
P43686	P43686	2	2	2	26S protease regulatory subunit 6B	PSMC4		1	2	2	2	1	1	1	1	2	1	0	1	1	1	2	1	1	1	1	1	2	1	0	1	1	1	2	1	1	1	1	1	2	1	0	1	1	1	2	1	5.7	5.7
P45974	P45974	16	16	16	Ubiquitin carboxyl-terminal hydrolase 5	USP5		1	16	16	16	10	9	8	15	11	11	3	4	13	11	11	11	10	9	8	15	11	11	3	4	13	11	11	11	10	9	8	15	11	11	3	4	13	11	11	11	32.3	32.3
P46782	P46782	4	4	4	40S ribosomal protein S5;40S ribosomal protein S5, N-terminally processed	RPS5		1	4	4	4	2	0	3	2	4	2	1	2	2	2	4	3	2	0	3	2	4	2	1	2	2	2	4	3	2	0	3	2	4	2	1	2	2	2	4	3	26	26
P46821	P46821	11	11	10	Microtubule-associated protein 1B;MAP1B heavy chain;MAP1 light chain LC1	MAP1B		1	11	11	10	3	11	0	3	2	1	11	0	6	9	4	2	3	11	0	3	2	1	11	0	6	9	4	2	2	10	0	2	1	0	10	0	5	8	3	1	6.3	6.3
P46926	P46926	10	10	7	Glucosamine-6-phosphate isomerase 1	GNPDA1		1	10	10	7	6	9	6	10	8	6	9	7	9	8	8	8	6	9	6	10	8	6	9	7	9	8	8	8	4	7	5	7	6	5	7	6	7	6	6	6	49.8	49.8
P46940	P46940	20	20	20	Ras GTPase-activating-like protein IQGAP1	IQGAP1		1	20	20	20	12	13	9	15	12	9	5	7	13	20	10	12	12	13	9	15	12	9	5	7	13	20	10	12	12	13	9	15	12	9	5	7	13	20	10	12	18.1	18.1
P46976	P46976	12	12	12	Glycogenin-1	GYG1		1	12	12	12	10	9	12	10	11	9	12	11	10	10	11	12	10	9	12	10	11	9	12	11	10	10	11	12	10	9	12	10	11	9	12	11	10	10	11	12	36.6	36.6
P47755	P47755	4	3	3	F-actin-capping protein subunit alpha-2	CAPZA2		1	4	3	3	3	3	3	4	4	4	3	3	2	2	4	3	2	2	2	3	3	3	2	2	1	1	3	2	2	2	2	3	3	3	2	2	1	1	3	2	17.5	14
P47756	P47756	5	5	5	F-actin-capping protein subunit beta	CAPZB		1	5	5	5	3	3	5	4	4	3	2	2	3	3	3	3	3	3	5	4	4	3	2	2	3	3	3	3	3	3	5	4	4	3	2	2	3	3	3	3	25.3	25.3
P47895	P47895	5	3	3	Aldehyde dehydrogenase family 1 member A3	ALDH1A3		1	5	3	3	2	4	3	2	3	2	4	3	2	3	2	2	1	3	1	0	1	0	2	1	0	1	0	0	1	3	1	0	1	0	2	1	0	1	0	0	9.4	7.6
P47897	P47897	1	1	1	Glutamine--tRNA ligase	QARS		1	1	1	1	1	1	1	1	1	1	0	1	1	1	1	1	1	1	1	1	1	1	0	1	1	1	1	1	1	1	1	1	1	1	0	1	1	1	1	1	1.9	1.9
P47914	P47914	1	1	1	60S ribosomal protein L29	RPL29		1	1	1	1	1	1	1	1	1	1	0	1	1	1	1	1	1	1	1	1	1	1	0	1	1	1	1	1	1	1	1	1	1	1	0	1	1	1	1	1	9.4	9.4
P47929	P47929	2	2	2	Galectin-7	LGALS7		1	2	2	2	0	0	1	0	1	2	1	0	0	0	2	1	0	0	1	0	1	2	1	0	0	0	2	1	0	0	1	0	1	2	1	0	0	0	2	1	22.1	22.1
P47972	P47972	3	3	3	Neuronal pentraxin-2	NPTX2		1	3	3	3	3	0	3	2	2	3	0	3	1	2	3	3	3	0	3	2	2	3	0	3	1	2	3	3	3	0	3	2	2	3	0	3	1	2	3	3	9	9
P48147	P48147	3	3	3	Prolyl endopeptidase	PREP		1	3	3	3	2	1	2	3	1	1	0	0	2	2	1	1	2	1	2	3	1	1	0	0	2	2	1	1	2	1	2	3	1	1	0	0	2	2	1	1	6.5	6.5
P48163	P48163	17	17	17	NADP-dependent malic enzyme	ME1		1	17	17	17	14	13	11	17	12	12	11	7	16	17	11	13	14	13	11	17	12	12	11	7	16	17	11	13	14	13	11	17	12	12	11	7	16	17	11	13	42.7	42.7
P48506	P48506	2	2	2	Glutamate--cysteine ligase catalytic subunit	GCLC		1	2	2	2	1	2	2	0	1	1	2	1	1	0	1	1	1	2	2	0	1	1	2	1	1	0	1	1	1	2	2	0	1	1	2	1	1	0	1	1	3.1	3.1
P48637	P48637	13	13	13	Glutathione synthetase	GSS		1	13	13	13	8	6	5	12	4	8	10	3	13	11	6	6	8	6	5	12	4	8	10	3	13	11	6	6	8	6	5	12	4	8	10	3	13	11	6	6	38.6	38.6
P48643	P48643	5	5	5	T-complex protein 1 subunit epsilon	CCT5		1	5	5	5	4	2	3	4	5	2	1	2	4	3	4	3	4	2	3	4	5	2	1	2	4	3	4	3	4	2	3	4	5	2	1	2	4	3	4	3	12.4	12.4
P48681	P48681	73	73	73	Nestin	NES		1	73	73	73	53	33	64	68	65	56	28	54	69	60	63	64	53	33	64	68	65	56	28	54	69	60	63	64	53	33	64	68	65	56	28	54	69	60	63	64	47	47
P48740	P48740	3	2	2	Mannan-binding lectin serine protease 1;Mannan-binding lectin serine protease 1 heavy chain;Mannan-binding lectin serine protease 1 light chain	MASP1		1	3	2	2	2	1	3	3	2	2	2	2	1	3	3	2	2	1	2	2	2	2	2	2	1	2	2	2	2	1	2	2	2	2	2	2	1	2	2	2	6.2	5
P49189	P49189	4	4	4	4-trimethylaminobutyraldehyde dehydrogenase	ALDH9A1		1	4	4	4	1	1	1	4	3	3	0	2	3	3	3	2	1	1	1	4	3	3	0	2	3	3	3	2	1	1	1	4	3	3	0	2	3	3	3	2	10.9	10.9
P49327	P49327	23	23	23	Fatty acid synthase;[Acyl-carrier-protein] S-acetyltransferase;[Acyl-carrier-protein] S-malonyltransferase;3-oxoacyl-[acyl-carrier-protein] synthase;3-oxoacyl-[acyl-carrier-protein] reductase;3-hydroxyacyl-[acyl-carrier-protein] dehydratase;Enoyl-[acyl-carrier-protein] reductase;Oleoyl-[acyl-carrier-protein] hydrolase	FASN		1	23	23	23	16	12	19	21	19	19	11	13	21	17	19	22	16	12	19	21	19	19	11	13	21	17	19	22	16	12	19	21	19	19	11	13	21	17	19	22	13.9	13.9
P49368	P49368	13	13	13	T-complex protein 1 subunit gamma	CCT3		1	13	13	13	10	5	11	12	9	10	4	7	11	7	8	11	10	5	11	12	9	10	4	7	11	7	8	11	10	5	11	12	9	10	4	7	11	7	8	11	31.6	31.6
P49588	P49588	11	11	11	Alanine--tRNA ligase, cytoplasmic	AARS		1	11	11	11	3	4	2	11	7	3	1	1	8	6	6	5	3	4	2	11	7	3	1	1	8	6	6	5	3	4	2	11	7	3	1	1	8	6	6	5	17.5	17.5
P49589	P49589	17	17	17	Cysteine--tRNA ligase, cytoplasmic	CARS		1	17	17	17	11	12	14	17	13	14	10	7	17	17	14	14	11	12	14	17	13	14	10	7	17	17	14	14	11	12	14	17	13	14	10	7	17	17	14	14	24.7	24.7
P49591	P49591	5	5	5	Serine--tRNA ligase, cytoplasmic	SARS		1	5	5	5	1	1	3	3	4	4	1	2	4	4	5	4	1	1	3	3	4	4	1	2	4	4	5	4	1	1	3	3	4	4	1	2	4	4	5	4	10.5	10.5
P49593	P49593	1	1	1	Protein phosphatase 1F	PPM1F		1	1	1	1	1	1	1	1	0	0	1	0	1	1	1	0	1	1	1	1	0	0	1	0	1	1	1	0	1	1	1	1	0	0	1	0	1	1	1	0	4.4	4.4
P49720	P49720	7	7	7	Proteasome subunit beta type-3	PSMB3		1	7	7	7	2	3	2	3	4	1	2	2	7	6	5	6	2	3	2	3	4	1	2	2	7	6	5	6	2	3	2	3	4	1	2	2	7	6	5	6	43.4	43.4
P49721	P49721	8	8	8	Proteasome subunit beta type-2	PSMB2		1	8	8	8	7	7	6	5	6	8	4	5	8	7	6	7	7	7	6	5	6	8	4	5	8	7	6	7	7	7	6	5	6	8	4	5	8	7	6	7	51.7	51.7
P49746	P49746	5	3	3	Thrombospondin-3	THBS3		1	5	3	3	4	3	5	2	3	4	4	3	3	3	3	4	2	2	3	2	2	3	3	3	3	2	3	3	2	2	3	2	2	3	3	3	3	2	3	3	5.3	3.2
P49747	P49747	21	21	11	Cartilage oligomeric matrix protein	COMP		1	21	21	11	14	18	18	14	15	19	17	18	17	20	13	19	14	18	18	14	15	19	17	18	17	20	13	19	7	9	9	6	7	9	8	10	7	11	5	9	37.9	37.9
P49773	P49773	2	2	2	Histidine triad nucleotide-binding protein 1	HINT1		1	2	2	2	0	0	0	2	1	0	0	0	0	0	2	0	0	0	0	2	1	0	0	0	0	0	2	0	0	0	0	2	1	0	0	0	0	0	2	0	16.7	16.7
P49903	P49903	1	1	1	Selenide, water dikinase 1	SEPHS1		1	1	1	1	0	0	0	1	0	0	0	0	0	1	0	0	0	0	0	1	0	0	0	0	0	1	0	0	0	0	0	1	0	0	0	0	0	1	0	0	6.4	6.4
P50395	P50395	11	11	6	Rab GDP dissociation inhibitor beta	GDI2		1	11	11	6	9	10	8	11	8	10	8	7	11	11	10	10	9	10	8	11	8	10	8	7	11	11	10	10	4	6	3	6	4	5	3	3	6	6	5	5	31.9	31.9
P50454	P50454	10	10	10	Serpin H1	SERPINH1		1	10	10	10	10	9	5	10	5	6	4	3	8	9	6	10	10	9	5	10	5	6	4	3	8	9	6	10	10	9	5	10	5	6	4	3	8	9	6	10	37.8	37.8
Q9UQ16;P50570	Q9UQ16;P50570	1;1	1;1	1;1	Dynamin-3;Dynamin-2	DNM3;DNM2	;	2	1	1	1	0	0	1	1	1	1	0	0	1	1	1	1	0	0	1	1	1	1	0	0	1	1	1	1	0	0	1	1	1	1	0	0	1	1	1	1	2.2	2.2
P50895	P50895	10	10	10	Basal cell adhesion molecule	BCAM		1	10	10	10	8	0	9	8	9	8	1	8	8	6	8	7	8	0	9	8	9	8	1	8	8	6	8	7	8	0	9	8	9	8	1	8	8	6	8	7	21.3	21.3
P50990	P50990	10	10	10	T-complex protein 1 subunit theta	CCT8		1	10	10	10	9	7	9	10	9	9	1	5	9	10	8	7	9	7	9	10	9	9	1	5	9	10	8	7	9	7	9	10	9	9	1	5	9	10	8	7	21.2	21.2
P50991	P50991	6	6	6	T-complex protein 1 subunit delta	CCT4		1	6	6	6	4	2	6	6	6	5	1	2	6	5	6	6	4	2	6	6	6	5	1	2	6	5	6	6	4	2	6	6	6	5	1	2	6	5	6	6	17.1	17.1
P51149	P51149	2	2	2	Ras-related protein Rab-7a	RAB7A		1	2	2	2	0	0	2	0	2	2	0	1	0	2	2	2	0	0	2	0	2	2	0	1	0	2	2	2	0	0	2	0	2	2	0	1	0	2	2	2	14	14
P51688	P51688	6	6	6	N-sulphoglucosamine sulphohydrolase	SGSH		1	6	6	6	4	5	5	6	4	4	4	2	6	4	4	4	4	5	5	6	4	4	4	2	6	4	4	4	4	5	5	6	4	4	4	2	6	4	4	4	17.5	17.5
P51805;Q9UIW2	P51805;Q9UIW2	2;1	2;1	2;1	Plexin-A3;Plexin-A1	PLXNA3;PLXNA1	;	2	2	2	2	0	0	2	2	2	2	0	1	1	2	0	2	0	0	2	2	2	2	0	1	1	2	0	2	0	0	2	2	2	2	0	1	1	2	0	2	2.1	2.1
P51884	P51884	16	16	10	Lumican	LUM		1	16	16	10	14	14	15	15	13	16	14	14	15	15	15	14	14	14	15	15	13	16	14	14	15	15	15	14	8	9	9	9	8	10	9	9	9	10	9	9	43.2	43.2
P52209	P52209	7	7	7	6-phosphogluconate dehydrogenase, decarboxylating	PGD		1	7	7	7	6	5	4	7	6	5	4	2	7	7	4	6	6	5	4	7	6	5	4	2	7	7	4	6	6	5	4	7	6	5	4	2	7	7	4	6	19.7	19.7
P52565	P52565	4	4	4	Rho GDP-dissociation inhibitor 1	ARHGDIA		1	4	4	4	3	3	4	3	4	2	3	4	3	2	2	4	3	3	4	3	4	2	3	4	3	2	2	4	3	3	4	3	4	2	3	4	3	2	2	4	21.1	21.1
P52888	P52888	5	5	5	Thimet oligopeptidase	THOP1		1	5	5	5	0	2	0	3	0	1	2	0	4	5	0	1	0	2	0	3	0	1	2	0	4	5	0	1	0	2	0	3	0	1	2	0	4	5	0	1	9.7	9.7
P52907	P52907	5	5	4	F-actin-capping protein subunit alpha-1	CAPZA1		1	5	5	4	4	4	3	5	4	3	4	3	5	5	2	3	4	4	3	5	4	3	4	3	5	5	2	3	3	3	2	4	3	2	3	2	4	4	1	2	20.3	20.3
P52943	P52943	2	2	2	Cysteine-rich protein 2	CRIP2		1	2	2	2	1	0	2	2	2	1	0	2	2	1	2	2	1	0	2	2	2	1	0	2	2	1	2	2	1	0	2	2	2	1	0	2	2	1	2	2	23.1	23.1
P53396	P53396	22	22	22	ATP-citrate synthase	ACLY		1	22	22	22	14	21	16	20	18	14	19	11	20	17	17	18	14	21	16	20	18	14	19	11	20	17	17	18	14	21	16	20	18	14	19	11	20	17	17	18	25	25
P53618	P53618	2	2	2	Coatomer subunit beta	COPB1		1	2	2	2	2	2	2	2	2	2	0	0	2	2	1	2	2	2	2	2	2	2	0	0	2	2	1	2	2	2	2	2	2	2	0	0	2	2	1	2	2.6	2.6
P53634	P53634	1	1	1	Dipeptidyl peptidase 1;Dipeptidyl peptidase 1 exclusion domain chain;Dipeptidyl peptidase 1 heavy chain;Dipeptidyl peptidase 1 light chain	CTSC		1	1	1	1	1	1	1	1	1	1	1	1	1	1	1	1	1	1	1	1	1	1	1	1	1	1	1	1	1	1	1	1	1	1	1	1	1	1	1	1	2.4	2.4
P53992	P53992	2	2	2	Protein transport protein Sec24C	SEC24C		1	2	2	2	0	1	2	2	2	1	0	1	1	2	2	1	0	1	2	2	2	1	0	1	1	2	2	1	0	1	2	2	2	1	0	1	1	2	2	1	3	3
P54136	P54136	3	3	3	Arginine--tRNA ligase, cytoplasmic	RARS		1	3	3	3	1	1	3	3	3	3	0	1	3	1	3	3	1	1	3	3	3	3	0	1	3	1	3	3	1	1	3	3	3	3	0	1	3	1	3	3	5.3	5.3
P54289	P54289	9	9	9	Voltage-dependent calcium channel subunit alpha-2/delta-1;Voltage-dependent calcium channel subunit alpha-2-1;Voltage-dependent calcium channel subunit delta-1	CACNA2D1		1	9	9	9	4	3	9	6	5	7	3	9	5	3	6	7	4	3	9	6	5	7	3	9	5	3	6	7	4	3	9	6	5	7	3	9	5	3	6	7	10.7	10.7
P54578	P54578	4	4	4	Ubiquitin carboxyl-terminal hydrolase 14	USP14		1	4	4	4	3	2	4	4	3	1	2	0	4	4	2	2	3	2	4	4	3	1	2	0	4	4	2	2	3	2	4	4	3	1	2	0	4	4	2	2	14.2	14.2
P54687	P54687	2	2	2	Branched-chain-amino-acid aminotransferase, cytosolic	BCAT1		1	2	2	2	1	2	1	2	0	1	0	0	1	2	0	0	1	2	1	2	0	1	0	0	1	2	0	0	1	2	1	2	0	1	0	0	1	2	0	0	7.3	7.3
P54727	P54727	4	4	4	UV excision repair protein RAD23 homolog B	RAD23B		1	4	4	4	2	1	2	3	3	1	1	2	3	2	4	2	2	1	2	3	3	1	1	2	3	2	4	2	2	1	2	3	3	1	1	2	3	2	4	2	11.7	11.7
P54802	P54802	12	12	12	Alpha-N-acetylglucosaminidase;Alpha-N-acetylglucosaminidase 82 kDa form;Alpha-N-acetylglucosaminidase 77 kDa form	NAGLU		1	12	12	12	11	7	9	9	11	12	9	10	10	12	12	11	11	7	9	9	11	12	9	10	10	12	12	11	11	7	9	9	11	12	9	10	10	12	12	11	24.8	24.8
P55000	P55000	1	1	1	Secreted Ly-6/uPAR-related protein 1	SLURP1		1	1	1	1	0	0	0	0	1	1	0	1	0	0	1	1	0	0	0	0	1	1	0	1	0	0	1	1	0	0	0	0	1	1	0	1	0	0	1	1	24.3	24.3
P55058	P55058	2	2	2	Phospholipid transfer protein	PLTP		1	2	2	2	2	1	2	2	2	2	2	2	2	2	2	2	2	1	2	2	2	2	2	2	2	2	2	2	2	1	2	2	2	2	2	2	2	2	2	2	5.3	5.3
P55072	P55072	23	23	23	Transitional endoplasmic reticulum ATPase	VCP		1	23	23	23	19	18	17	19	19	17	14	11	22	22	20	20	19	18	17	19	19	17	14	11	22	22	20	20	19	18	17	19	19	17	14	11	22	22	20	20	35.6	35.6
P55209	P55209	3	3	3	Nucleosome assembly protein 1-like 1	NAP1L1		1	3	3	3	3	3	2	0	1	1	2	2	3	3	2	3	3	3	2	0	1	1	2	2	3	3	2	3	3	3	2	0	1	1	2	2	3	3	2	3	11.8	11.8
P55268	P55268	49	49	49	Laminin subunit beta-2	LAMB2		1	49	49	49	38	33	46	45	46	47	36	45	42	31	45	46	38	33	46	45	46	47	36	45	42	31	45	46	38	33	46	45	46	47	36	45	42	31	45	46	36.3	36.3
P55285;Q9Y6N8;Q9ULB4	P55285;Q9Y6N8;Q9ULB4	2;1;1	2;1;1	2;1;1	Cadherin-6;Cadherin-10;Cadherin-9	CDH6;CDH10;CDH9	;;	3	2	2	2	1	2	2	1	2	2	2	2	2	1	2	1	1	2	2	1	2	2	2	2	2	1	2	1	1	2	2	1	2	2	2	2	2	1	2	1	2.9	2.9
P55290	P55290	7	7	7	Cadherin-13	CDH13		1	7	7	7	7	4	7	6	6	7	5	7	6	6	7	7	7	4	7	6	6	7	5	7	6	6	7	7	7	4	7	6	6	7	5	7	6	6	7	7	16.7	16.7
P55291	P55291	9	9	9	Cadherin-15	CDH15		1	9	9	9	8	0	7	7	6	7	0	7	9	8	6	7	8	0	7	7	6	7	0	7	9	8	6	7	8	0	7	7	6	7	0	7	9	8	6	7	17.3	17.3
P55735	P55735	2	2	2	Protein SEC13 homolog	SEC13		1	2	2	2	2	1	2	2	0	1	1	1	2	2	1	2	2	1	2	2	0	1	1	1	2	2	1	2	2	1	2	2	0	1	1	1	2	2	1	2	11.5	11.5
P55786;A6NEC2	P55786	33;14	33;14	33;14	Puromycin-sensitive aminopeptidase	NPEPPS		2	33	33	33	24	24	28	30	27	24	25	22	30	24	23	25	24	24	28	30	27	24	25	22	30	24	23	25	24	24	28	30	27	24	25	22	30	24	23	25	48.4	48.4
P58546	P58546	1	1	1	Myotrophin	MTPN		1	1	1	1	1	1	0	1	1	1	0	0	1	1	1	0	1	1	0	1	1	1	0	0	1	1	1	0	1	1	0	1	1	1	0	0	1	1	1	0	14.4	14.4
P59998	P59998	5	5	5	Actin-related protein 2/3 complex subunit 4	ARPC4		1	5	5	5	5	4	3	5	4	1	3	0	5	5	4	4	5	4	3	5	4	1	3	0	5	5	4	4	5	4	3	5	4	1	3	0	5	5	4	4	34.5	34.5
P60033	P60033	1	1	1	CD81 antigen	CD81		1	1	1	1	1	0	1	1	1	1	1	1	1	1	1	1	1	0	1	1	1	1	1	1	1	1	1	1	1	0	1	1	1	1	1	1	1	1	1	1	8.5	8.5
P60174	P60174	14	14	14	Triosephosphate isomerase	TPI1		1	14	14	14	11	11	13	12	12	12	12	13	11	12	12	11	11	11	13	12	12	12	12	13	11	12	12	11	11	11	13	12	12	12	12	13	11	12	12	11	61.9	61.9
P60660	P60660	7	5	5	Myosin light polypeptide 6	MYL6		1	7	5	5	7	4	7	4	5	5	5	6	5	6	7	7	5	2	5	2	3	3	3	4	3	4	5	5	5	2	5	2	3	3	3	4	3	4	5	5	55.6	39.7
P60709;Q6S8J3;Q562R1;A5A3E0;P0CG38;P0CG39;Q9BYX7	P60709	30;10;8;8;7;5;4	1;0;0;0;0;0;0	1;0;0;0;0;0;0	Actin, cytoplasmic 1;Actin, cytoplasmic 1, N-terminally processed	ACTB		7	30	1	1	28	29	29	30	28	29	26	26	30	29	28	29	1	1	1	1	1	1	1	1	1	1	1	1	1	1	1	1	1	1	1	1	1	1	1	1	86.1	4.5
P60842;P38919	P60842	9;1	9;1	4;0	Eukaryotic initiation factor 4A-I	EIF4A1		2	9	9	4	7	6	8	7	9	7	7	7	7	8	9	8	7	6	8	7	9	7	7	7	7	8	9	8	3	2	4	3	4	3	3	2	3	3	4	3	30.8	30.8
P60866	P60866	2	2	2	40S ribosomal protein S20	RPS20		1	2	2	2	0	0	1	1	1	1	0	1	1	1	2	1	0	0	1	1	1	1	0	1	1	1	2	1	0	0	1	1	1	1	0	1	1	1	2	1	19.3	19.3
P60900	P60900	8	8	8	Proteasome subunit alpha type-6	PSMA6		1	8	8	8	8	8	7	8	7	4	3	4	8	7	6	8	8	8	7	8	7	4	3	4	8	7	6	8	8	8	7	8	7	4	3	4	8	7	6	8	41.5	41.5
P61158;Q9P1U1	P61158	12;1	12;1	12;1	Actin-related protein 3	ACTR3		2	12	12	12	10	11	8	11	10	9	11	10	11	11	10	10	10	11	8	11	10	9	11	10	11	11	10	10	10	11	8	11	10	9	11	10	11	11	10	10	42.8	42.8
P61160	P61160	10	10	10	Actin-related protein 2	ACTR2		1	10	10	10	9	7	7	7	8	6	7	3	8	10	7	7	9	7	7	7	8	6	7	3	8	10	7	7	9	7	7	7	8	6	7	3	8	10	7	7	35.3	35.3
P61163	P61163	7	7	3	Alpha-centractin	ACTR1A		1	7	7	3	5	3	5	5	4	5	1	3	5	2	5	4	5	3	5	5	4	5	1	3	5	2	5	4	3	3	3	3	3	3	0	2	3	0	3	3	26.3	26.3
P84077;P61204;P84085	P84077;P61204	3;3;1	3;3;1	3;3;1	ADP-ribosylation factor 1;ADP-ribosylation factor 3	ARF1;ARF3	;	3	3	3	3	3	2	3	3	3	3	1	1	3	3	3	3	3	2	3	3	3	3	1	1	3	3	3	3	3	2	3	3	3	3	1	1	3	3	3	3	15.5	15.5
P61224;A6NIZ1;P62834;O95716	P61224;A6NIZ1;P62834	6;5;5;1	6;5;5;1	6;5;5;1	Ras-related protein Rap-1b;Ras-related protein Rap-1b-like protein;Ras-related protein Rap-1A	RAP1B;RAP1A	;;	4	6	6	6	3	4	4	5	3	4	4	4	5	3	3	5	3	4	4	5	3	4	4	4	5	3	3	5	3	4	4	5	3	4	4	4	5	3	3	5	27.7	27.7
P61457	P61457	1	1	1	Pterin-4-alpha-carbinolamine dehydratase	PCBD1		1	1	1	1	1	1	0	1	0	1	0	0	1	1	0	0	1	1	0	1	0	1	0	0	1	1	0	0	1	1	0	1	0	1	0	0	1	1	0	0	13.5	13.5
P61604	P61604	5	5	5	10 kDa heat shock protein, mitochondrial	HSPE1		1	5	5	5	3	5	4	5	5	4	4	4	5	5	4	4	3	5	4	5	5	4	4	4	5	5	4	4	3	5	4	5	5	4	4	4	5	5	4	4	53.9	53.9
P61626	P61626	1	1	1	Lysozyme C	LYZ		1	1	1	1	1	0	1	0	1	1	0	1	0	1	1	1	1	0	1	0	1	1	0	1	0	1	1	1	1	0	1	0	1	1	0	1	0	1	1	1	8.1	8.1
P61758	P61758	2	2	2	Prefoldin subunit 3	VBP1		1	2	2	2	1	2	0	1	0	1	0	0	2	1	1	1	1	2	0	1	0	1	0	0	2	1	1	1	1	2	0	1	0	1	0	0	2	1	1	1	22.3	22.3
P61769	P61769	3	3	3	Beta-2-microglobulin;Beta-2-microglobulin form pI 5.3	B2M		1	3	3	3	3	2	3	3	3	3	2	3	3	3	3	3	3	2	3	3	3	3	2	3	3	3	3	3	3	2	3	3	3	3	2	3	3	3	3	3	35.3	35.3
P61812	P61812	3	3	3	Transforming growth factor beta-2;Latency-associated peptide	TGFB2		1	3	3	3	3	1	3	2	3	3	1	3	3	3	3	3	3	1	3	2	3	3	1	3	3	3	3	3	3	1	3	2	3	3	1	3	3	3	3	3	8.9	8.9
P61970	P61970	1	1	1	Nuclear transport factor 2	NUTF2		1	1	1	1	1	1	1	1	1	1	1	1	1	1	1	1	1	1	1	1	1	1	1	1	1	1	1	1	1	1	1	1	1	1	1	1	1	1	1	1	6.3	6.3
P61978	P61978	3	3	3	Heterogeneous nuclear ribonucleoprotein K	HNRNPK		1	3	3	3	1	2	2	3	2	2	0	1	3	2	2	2	1	2	2	3	2	2	0	1	3	2	2	2	1	2	2	3	2	2	0	1	3	2	2	2	9.3	9.3
P61981	P61981	19	16	13	14-3-3 protein gamma;14-3-3 protein gamma, N-terminally processed	YWHAG		1	19	16	13	16	14	13	15	13	15	15	7	17	18	10	13	13	11	11	12	11	12	12	6	14	15	8	11	11	9	9	10	9	10	10	4	12	13	7	9	72.9	69.6
P62140;P36873;P62136	P62140;P36873;P62136	2;1;1	2;1;1	2;1;1	Serine/threonine-protein phosphatase PP1-beta catalytic subunit;Serine/threonine-protein phosphatase PP1-gamma catalytic subunit;Serine/threonine-protein phosphatase PP1-alpha catalytic subunit	PPP1CB;PPP1CC;PPP1CA	;;	3	2	2	2	0	2	2	2	2	2	1	0	1	1	2	2	0	2	2	2	2	2	1	0	1	1	2	2	0	2	2	2	2	2	1	0	1	1	2	2	9.2	9.2
P62191	P62191	4	4	4	26S protease regulatory subunit 4	PSMC1		1	4	4	4	0	0	3	3	4	2	0	1	3	1	2	3	0	0	3	3	4	2	0	1	3	1	2	3	0	0	3	3	4	2	0	1	3	1	2	3	14.8	14.8
P62195;Q8NB90	P62195	5;1	5;1	5;1	26S protease regulatory subunit 8	PSMC5		2	5	5	5	2	2	4	4	5	1	0	1	4	5	4	4	2	2	4	4	5	1	0	1	4	5	4	4	2	2	4	4	5	1	0	1	4	5	4	4	20.2	20.2
P62244	P62244	2	2	2	40S ribosomal protein S15a	RPS15A		1	2	2	2	2	2	2	2	1	2	1	1	2	2	2	2	2	2	2	2	1	2	1	1	2	2	2	2	2	2	2	2	1	2	1	1	2	2	2	2	14.6	14.6
P62249	P62249	4	4	4	40S ribosomal protein S16	RPS16		1	4	4	4	3	4	4	4	4	4	4	3	4	4	4	4	3	4	4	4	4	4	4	3	4	4	4	4	3	4	4	4	4	4	4	3	4	4	4	4	27.4	27.4
P62258	P62258	22	22	19	14-3-3 protein epsilon	YWHAE		1	22	22	19	18	17	11	20	12	17	16	10	22	21	10	16	18	17	11	20	12	17	16	10	22	21	10	16	15	14	9	17	10	14	13	9	19	18	8	14	77.6	77.6
P62263	P62263	3	3	3	40S ribosomal protein S14	RPS14		1	3	3	3	1	2	1	2	2	1	1	1	1	1	3	1	1	2	1	2	2	1	1	1	1	1	3	1	1	2	1	2	2	1	1	1	1	1	3	1	16.6	16.6
P62269	P62269	6	6	6	40S ribosomal protein S18	RPS18		1	6	6	6	4	5	6	6	5	5	3	5	6	5	6	6	4	5	6	6	5	5	3	5	6	5	6	6	4	5	6	6	5	5	3	5	6	5	6	6	35.5	35.5
P62280	P62280	5	5	5	40S ribosomal protein S11	RPS11		1	5	5	5	3	2	5	4	5	2	2	4	3	4	4	4	3	2	5	4	5	2	2	4	3	4	4	4	3	2	5	4	5	2	2	4	3	4	4	4	28.5	28.5
P62310	P62310	1	1	1	U6 snRNA-associated Sm-like protein LSm3	LSM3		1	1	1	1	1	1	1	1	0	1	0	1	1	1	0	1	1	1	1	1	0	1	0	1	1	1	0	1	1	1	1	1	0	1	0	1	1	1	0	1	11.8	11.8
P62328	P62328	5	5	5	Thymosin beta-4;Hematopoietic system regulatory peptide	TMSB4X		1	5	5	5	5	5	5	3	5	5	5	5	5	5	5	5	5	5	5	3	5	5	5	5	5	5	5	5	5	5	5	3	5	5	5	5	5	5	5	5	75	75
P62333	P62333	4	4	4	26S protease regulatory subunit 10B	PSMC6		1	4	4	4	2	4	4	4	3	3	0	0	4	2	3	4	2	4	4	4	3	3	0	0	4	2	3	4	2	4	4	4	3	3	0	0	4	2	3	4	15.2	15.2
P62701;Q8TD47;P22090	P62701	6;2;1	6;2;1	6;2;1	40S ribosomal protein S4, X isoform	RPS4X		3	6	6	6	3	2	6	4	6	5	2	3	5	3	4	4	3	2	6	4	6	5	2	3	5	3	4	4	3	2	6	4	6	5	2	3	5	3	4	4	27	27
P67775;P62714	P67775;P62714	2;2	2;2	2;2	Serine/threonine-protein phosphatase 2A catalytic subunit alpha isoform;Serine/threonine-protein phosphatase 2A catalytic subunit beta isoform	PPP2CA;PPP2CB	;	2	2	2	2	2	2	2	2	1	2	1	1	2	1	2	2	2	2	2	2	1	2	1	1	2	1	2	2	2	2	2	2	1	2	1	1	2	1	2	2	10.4	10.4
P62736;P63267	P62736;P63267	31;28	31;28	1;1	Actin, aortic smooth muscle;Actin, gamma-enteric smooth muscle	ACTA2;ACTG2	;	2	31	31	1	26	26	28	31	28	28	22	26	29	28	28	28	26	26	28	31	28	28	22	26	29	28	28	28	0	0	0	1	0	1	0	0	1	1	0	1	82.2	82.2
P62805	P62805	3	3	3	Histone H4	HIST1H4A		1	3	3	3	3	3	3	1	3	2	2	2	1	2	3	2	3	3	3	1	3	2	2	2	1	2	3	2	3	3	3	1	3	2	2	2	1	2	3	2	29.1	29.1
P62826	P62826	6	6	6	GTP-binding nuclear protein Ran	RAN		1	6	6	6	3	4	5	5	4	5	4	4	6	3	5	5	3	4	5	5	4	5	4	4	6	3	5	5	3	4	5	5	4	5	4	4	6	3	5	5	33.3	33.3
P62829	P62829	2	2	2	60S ribosomal protein L23	RPL23		1	2	2	2	0	0	1	1	2	0	0	1	1	1	2	1	0	0	1	1	2	0	0	1	1	1	2	1	0	0	1	1	2	0	0	1	1	1	2	1	12.9	12.9
P62906	P62906	3	3	3	60S ribosomal protein L10a	RPL10A		1	3	3	3	3	2	3	3	2	1	2	1	3	2	2	3	3	2	3	3	2	1	2	1	3	2	2	3	3	2	3	3	2	1	2	1	3	2	2	3	13.4	13.4
P62913	P62913	4	4	4	60S ribosomal protein L11	RPL11		1	4	4	4	3	1	4	3	4	3	1	1	3	3	3	4	3	1	4	3	4	3	1	1	3	3	3	4	3	1	4	3	4	3	1	1	3	3	3	4	34.3	34.3
P62937;P0DN26;A0A0B4J2A2;A0A075B759;Q9Y536;F5H284	P62937	9;1;1;1;1;1	9;1;1;1;1;1	9;1;1;1;1;1	Peptidyl-prolyl cis-trans isomerase A;Peptidyl-prolyl cis-trans isomerase A, N-terminally processed	PPIA		6	9	9	9	9	8	8	8	9	8	6	7	8	8	6	8	9	8	8	8	9	8	6	7	8	8	6	8	9	8	8	8	9	8	6	7	8	8	6	8	50.3	50.3
P62942	P62942	2	2	2	Peptidyl-prolyl cis-trans isomerase FKBP1A	FKBP1A		1	2	2	2	2	2	2	2	2	1	2	2	2	2	2	2	2	2	2	2	2	1	2	2	2	2	2	2	2	2	2	2	2	1	2	2	2	2	2	2	25	25
P63104	P63104	18	14	13	14-3-3 protein zeta/delta	YWHAZ		1	18	14	13	14	14	11	15	13	14	15	9	17	18	15	14	11	11	9	12	11	11	12	8	14	14	13	12	11	11	9	11	10	11	11	8	13	13	12	12	65.7	55.5
P63167;Q96FJ2	P63167	3;1	3;1	3;1	Dynein light chain 1, cytoplasmic	DYNLL1		2	3	3	3	1	1	2	3	2	2	0	2	3	3	1	2	1	1	2	3	2	2	0	2	3	3	1	2	1	1	2	3	2	2	0	2	3	3	1	2	50.6	50.6
P63241	P63241	1	1	1	Eukaryotic translation initiation factor 5A-1	EIF5A		1	1	1	1	1	0	1	0	1	1	0	1	0	1	1	1	1	0	1	0	1	1	0	1	0	1	1	1	1	0	1	0	1	1	0	1	0	1	1	1	14.9	14.9
P63244	P63244	6	6	6	Guanine nucleotide-binding protein subunit beta-2-like 1;Guanine nucleotide-binding protein subunit beta-2-like 1, N-terminally processed	GNB2L1		1	6	6	6	3	5	5	5	5	5	3	6	5	5	5	5	3	5	5	5	5	5	3	6	5	5	5	5	3	5	5	5	5	5	3	6	5	5	5	5	29	29
P63261	P63261	30	14	1	Actin, cytoplasmic 2;Actin, cytoplasmic 2, N-terminally processed	ACTG1		1	30	14	1	28	29	29	30	28	29	26	26	30	29	28	29	14	13	13	14	12	14	13	12	14	14	13	14	1	1	1	1	1	1	1	1	1	1	1	1	86.1	51.5
P63313	P63313	2	2	2	Thymosin beta-10	TMSB10		1	2	2	2	2	2	2	2	1	2	2	2	2	2	2	2	2	2	2	2	1	2	2	2	2	2	2	2	2	2	2	2	1	2	2	2	2	2	2	2	63.6	63.6
P63316	P63316	1	1	1	Troponin C, slow skeletal and cardiac muscles	TNNC1		1	1	1	1	1	1	1	1	1	1	0	1	1	1	1	1	1	1	1	1	1	1	0	1	1	1	1	1	1	1	1	1	1	1	0	1	1	1	1	1	9.3	9.3
P67809	P67809	2	2	2	Nuclease-sensitive element-binding protein 1	YBX1		1	2	2	2	2	2	2	2	2	2	1	2	2	2	2	2	2	2	2	2	2	2	1	2	2	2	2	2	2	2	2	2	2	2	1	2	2	2	2	2	12	12
P67936	P67936	26	15	14	Tropomyosin alpha-4 chain	TPM4		1	26	15	14	18	22	14	15	13	11	8	14	24	26	10	16	10	12	8	10	10	6	5	8	13	15	6	10	9	11	7	9	10	6	4	8	12	14	6	9	69	54.8
Q5VTE0;P68104	Q5VTE0;P68104	14;14	14;14	7;7	Putative elongation factor 1-alpha-like 3;Elongation factor 1-alpha 1	EEF1A1P5;EEF1A1	;	2	14	14	7	10	9	11	12	11	10	7	8	10	12	13	12	10	9	11	12	11	10	7	8	10	12	13	12	6	4	5	7	6	6	2	4	6	7	7	6	47.2	47.2
P68133	P68133	29	3	2	Actin, alpha skeletal muscle	ACTA1		1	29	3	2	27	24	28	29	27	28	22	26	28	28	27	27	3	1	3	3	2	3	1	2	3	3	3	3	2	0	2	2	2	2	0	1	2	2	2	2	76.1	13
P68366	P68366	18	4	2	Tubulin alpha-4A chain	TUBA4A		1	18	4	2	13	16	12	15	18	14	14	13	15	16	15	16	4	4	4	3	4	4	3	4	3	3	4	4	2	2	2	1	2	2	1	2	1	1	2	2	54	13.8
P68371	P68371	22	6	1	Tubulin beta-4B chain	TUBB4B		1	22	6	1	18	20	19	21	20	21	18	21	22	18	20	20	5	6	5	6	6	6	4	5	6	6	6	5	1	1	1	1	1	1	1	1	1	1	1	1	60.2	19.8
P69905	P69905	5	1	1	Hemoglobin subunit alpha	HBA1		1	5	1	1	5	5	5	5	5	5	5	5	5	5	4	5	1	1	1	1	1	1	1	1	1	1	1	1	1	1	1	1	1	1	1	1	1	1	1	1	32.4	8.5
P78371	P78371	9	9	9	T-complex protein 1 subunit beta	CCT2		1	9	9	9	9	3	6	9	9	7	3	6	9	8	8	9	9	3	6	9	9	7	3	6	9	8	8	9	9	3	6	9	9	7	3	6	9	8	8	9	24.7	24.7
P78417	P78417	5	5	5	Glutathione S-transferase omega-1	GSTO1		1	5	5	5	3	4	1	4	3	1	3	1	4	4	4	2	3	4	1	4	3	1	3	1	4	4	4	2	3	4	1	4	3	1	3	1	4	4	4	2	21.2	21.2
P78504	P78504	2	2	2	Protein jagged-1	JAG1		1	2	2	2	2	1	2	2	2	1	2	1	2	2	0	2	2	1	2	2	2	1	2	1	2	2	0	2	2	1	2	2	2	1	2	1	2	2	0	2	1.9	1.9
P78559	P78559	10	9	9	Microtubule-associated protein 1A;MAP1A heavy chain;MAP1 light chain LC2	MAP1A		1	10	9	9	4	5	6	7	7	5	4	5	6	6	9	7	3	4	6	6	6	4	3	5	5	5	8	6	3	4	6	6	6	4	3	5	5	5	8	6	5.5	5.1
P80723	P80723	8	8	8	Brain acid soluble protein 1	BASP1		1	8	8	8	6	7	4	6	5	6	5	4	4	6	7	6	6	7	4	6	5	6	5	4	4	6	7	6	6	7	4	6	5	6	5	4	4	6	7	6	69.2	69.2
P81605	P81605	4	4	4	Dermcidin;Survival-promoting peptide;DCD-1	DCD		1	4	4	4	2	2	4	3	3	4	3	3	3	4	3	4	2	2	4	3	3	4	3	3	3	4	3	4	2	2	4	3	3	4	3	3	3	4	3	4	35.5	35.5
P98066	P98066	3	3	3	Tumor necrosis factor-inducible gene 6 protein	TNFAIP6		1	3	3	3	1	2	3	3	1	1	0	2	2	1	1	2	1	2	3	3	1	1	0	2	2	1	1	2	1	2	3	3	1	1	0	2	2	1	1	2	13	13
P98095	P98095	7	7	7	Fibulin-2	FBLN2		1	7	7	7	7	6	3	3	1	6	6	3	4	7	0	5	7	6	3	3	1	6	6	3	4	7	0	5	7	6	3	3	1	6	6	3	4	7	0	5	9.4	9.4
P98160	P98160	49	49	49	Basement membrane-specific heparan sulfate proteoglycan core protein;Endorepellin;LG3 peptide	HSPG2		1	49	49	49	35	31	43	30	31	38	20	45	39	42	33	43	35	31	43	30	31	38	20	45	39	42	33	43	35	31	43	30	31	38	20	45	39	42	33	43	17.4	17.4
Q00610;P53675	Q00610	19;5	19;5	19;5	Clathrin heavy chain 1	CLTC		2	19	19	19	15	18	17	18	17	15	15	11	18	15	14	16	15	18	17	18	17	15	15	11	18	15	14	16	15	18	17	18	17	15	15	11	18	15	14	16	16.1	16.1
Q00796	Q00796	1	1	1	Sorbitol dehydrogenase	SORD		1	1	1	1	1	1	1	1	0	1	1	0	1	1	0	1	1	1	1	1	0	1	1	0	1	1	0	1	1	1	1	1	0	1	1	0	1	1	0	1	5.6	5.6
Q00872;Q14324	Q00872	3;1	3;1	3;1	Myosin-binding protein C, slow-type	MYBPC1		2	3	3	3	0	0	1	3	2	0	0	0	2	0	0	0	0	0	1	3	2	0	0	0	2	0	0	0	0	0	1	3	2	0	0	0	2	0	0	0	3.4	3.4
Q01082;O15020;P11277	Q01082	64;2;1	64;2;1	64;2;1	Spectrin beta chain, non-erythrocytic 1	SPTBN1		3	64	64	64	45	32	48	58	48	44	16	32	58	61	45	53	45	32	48	58	48	44	16	32	58	61	45	53	45	32	48	58	48	44	16	32	58	61	45	53	34.4	34.4
Q01105;P0DME0	Q01105;P0DME0	2;1	2;1	2;1	Protein SET;Protein SETSIP	SET;SETSIP	;	2	2	2	2	2	1	0	2	1	0	1	0	2	1	2	2	2	1	0	2	1	0	1	0	2	1	2	2	2	1	0	2	1	0	1	0	2	1	2	2	15.5	15.5
Q01469	Q01469	2	2	2	Fatty acid-binding protein, epidermal	FABP5		1	2	2	2	0	1	2	1	2	2	1	2	0	1	2	2	0	1	2	1	2	2	1	2	0	1	2	2	0	1	2	1	2	2	1	2	0	1	2	2	13.3	13.3
Q01518	Q01518	6	6	6	Adenylyl cyclase-associated protein 1	CAP1		1	6	6	6	3	3	3	5	5	3	4	4	4	6	4	3	3	3	3	5	5	3	4	4	4	6	4	3	3	3	3	5	5	3	4	4	4	6	4	3	15.6	15.6
Q01995	Q01995	12	12	12	Transgelin	TAGLN		1	12	12	12	8	8	8	9	10	8	4	9	8	7	9	12	8	8	8	9	10	8	4	9	8	7	9	12	8	8	8	9	10	8	4	9	8	7	9	12	59.7	59.7
Q02218;Q9ULD0	Q02218	6;1	6;1	6;1	2-oxoglutarate dehydrogenase, mitochondrial	OGDH		2	6	6	6	4	4	3	5	6	3	2	1	5	6	6	4	4	4	3	5	6	3	2	1	5	6	6	4	4	4	3	5	6	3	2	1	5	6	6	4	9.5	9.5
Q02413	Q02413	14	14	14	Desmoglein-1	DSG1		1	14	14	14	3	4	13	6	13	13	8	11	0	12	13	10	3	4	13	6	13	13	8	11	0	12	13	10	3	4	13	6	13	13	8	11	0	12	13	10	22.1	22.1
Q02790	Q02790	1	1	1	Peptidyl-prolyl cis-trans isomerase FKBP4;Peptidyl-prolyl cis-trans isomerase FKBP4, N-terminally processed	FKBP4		1	1	1	1	1	1	0	1	1	0	1	0	1	1	1	1	1	1	0	1	1	0	1	0	1	1	1	1	1	1	0	1	1	0	1	0	1	1	1	1	3.1	3.1
Q02809	Q02809	19	19	19	Procollagen-lysine,2-oxoglutarate 5-dioxygenase 1	PLOD1		1	19	19	19	13	9	16	16	11	15	10	15	16	14	12	18	13	9	16	16	11	15	10	15	16	14	12	18	13	9	16	16	11	15	10	15	16	14	12	18	36.2	36.2
Q02818	Q02818	18	18	18	Nucleobindin-1	NUCB1		1	18	18	18	13	9	12	16	7	14	10	10	16	17	11	15	13	9	12	16	7	14	10	10	16	17	11	15	13	9	12	16	7	14	10	10	16	17	11	15	48.6	48.6
Q02952	Q02952	7	7	7	A-kinase anchor protein 12	AKAP12		1	7	7	7	2	7	0	1	0	0	7	0	2	5	1	0	2	7	0	1	0	0	7	0	2	5	1	0	2	7	0	1	0	0	7	0	2	5	1	0	6.8	6.8
Q03001	Q03001	1	1	1	Dystonin	DST		1	1	1	1	1	0	1	1	1	1	0	0	1	1	1	1	1	0	1	1	1	1	0	0	1	1	1	1	1	0	1	1	1	1	0	0	1	1	1	1	0.2	0.2
Q03154	Q03154	3	3	3	Aminoacylase-1	ACY1		1	3	3	3	1	0	1	3	2	2	1	1	2	1	2	1	1	0	1	3	2	2	1	1	2	1	2	1	1	0	1	3	2	2	1	1	2	1	2	1	8.6	8.6
Q04446	Q04446	13	13	13	1,4-alpha-glucan-branching enzyme	GBE1		1	13	13	13	13	12	12	13	11	11	11	7	13	13	11	13	13	12	12	13	11	11	11	7	13	13	11	13	13	12	12	13	11	11	11	7	13	13	11	13	30.1	30.1
Q04760	Q04760	5	5	5	Lactoylglutathione lyase	GLO1		1	5	5	5	5	4	3	5	4	2	3	3	5	3	4	3	5	4	3	5	4	2	3	3	5	3	4	3	5	4	3	5	4	2	3	3	5	3	4	3	33.7	33.7
Q04828;P52895	Q04828;P52895	2;1	2;1	1;1	Aldo-keto reductase family 1 member C1;Aldo-keto reductase family 1 member C2	AKR1C1;AKR1C2	;	2	2	2	1	0	1	0	2	0	0	0	0	2	1	0	0	0	1	0	2	0	0	0	0	2	1	0	0	0	0	0	1	0	0	0	0	1	1	0	0	9.3	9.3
Q04837	Q04837	4	4	4	Single-stranded DNA-binding protein, mitochondrial	SSBP1		1	4	4	4	4	4	3	4	2	4	3	4	4	4	1	3	4	4	3	4	2	4	3	4	4	4	1	3	4	4	3	4	2	4	3	4	4	4	1	3	37.8	37.8
Q04917	Q04917	8	4	4	14-3-3 protein eta	YWHAH		1	8	4	4	7	6	4	6	5	6	5	2	7	7	6	4	4	3	2	3	3	3	2	1	4	3	4	2	4	3	2	3	3	3	2	1	4	3	4	2	28	15
Q05639	Q05639	8	1	1	Elongation factor 1-alpha 2	EEF1A2		1	8	1	1	4	5	6	6	6	4	5	4	5	5	7	6	0	0	0	1	1	0	0	0	1	0	1	0	0	0	0	1	1	0	0	0	1	0	1	0	24.6	6
Q05707	Q05707	10	10	10	Collagen alpha-1(XIV) chain	COL14A1		1	10	10	10	5	1	10	8	8	8	1	10	6	5	7	10	5	1	10	8	8	8	1	10	6	5	7	10	5	1	10	8	8	8	1	10	6	5	7	10	7.9	7.9
Q06278	Q06278	2	2	2	Aldehyde oxidase	AOX1		1	2	2	2	0	2	0	0	0	1	2	0	0	1	0	0	0	2	0	0	0	1	2	0	0	1	0	0	0	2	0	0	0	1	2	0	0	1	0	0	1.7	1.7
Q06481	Q06481	5	4	4	Amyloid-like protein 2	APLP2		1	5	4	4	4	1	4	1	2	2	0	2	4	4	1	3	3	1	4	1	2	2	0	1	4	4	1	3	3	1	4	1	2	2	0	1	4	4	1	3	10.2	9.2
Q06828	Q06828	4	4	4	Fibromodulin	FMOD		1	4	4	4	4	4	4	4	2	4	3	3	3	3	3	3	4	4	4	4	2	4	3	3	3	3	3	3	4	4	4	4	2	4	3	3	3	3	3	3	13.3	13.3
Q06830	Q06830	15	15	12	Peroxiredoxin-1	PRDX1		1	15	15	12	12	10	11	13	12	11	10	12	13	13	11	13	12	10	11	13	12	11	10	12	13	13	11	13	9	7	8	10	9	8	7	9	10	10	8	10	59.8	59.8
Q07021	Q07021	1	1	1	Complement component 1 Q subcomponent-binding protein, mitochondrial	C1QBP		1	1	1	1	1	1	0	0	0	0	0	0	1	1	0	0	1	1	0	0	0	0	0	0	1	1	0	0	1	1	0	0	0	0	0	0	1	1	0	0	9.6	9.6
Q07866	Q07866	5	5	5	Kinesin light chain 1	KLC1		1	5	5	5	3	4	5	4	4	5	1	4	5	3	5	5	3	4	5	4	4	5	1	4	5	3	5	5	3	4	5	4	4	5	1	4	5	3	5	5	9.9	9.9
Q07954	Q07954	83	83	82	Prolow-density lipoprotein receptor-related protein 1;Low-density lipoprotein receptor-related protein 1 85 kDa subunit;Low-density lipoprotein receptor-related protein 1 515 kDa subunit;Low-density lipoprotein receptor-related protein 1 intracellular domain	LRP1		1	83	83	82	67	45	66	62	75	67	57	69	58	60	69	68	67	45	66	62	75	67	57	69	58	60	69	68	66	44	65	61	74	66	56	68	57	59	68	67	23.3	23.3
Q07960	Q07960	4	4	4	Rho GTPase-activating protein 1	ARHGAP1		1	4	4	4	1	3	2	4	4	1	2	3	4	4	3	3	1	3	2	4	4	1	2	3	4	4	3	3	1	3	2	4	4	1	2	3	4	4	3	3	17.5	17.5
Q08043	Q08043	17	1	1	Alpha-actinin-3	ACTN3		1	17	1	1	13	10	13	15	11	13	8	10	16	15	13	13	0	0	0	1	1	1	0	0	1	1	1	0	0	0	0	1	1	1	0	0	1	1	1	0	17.9	2
Q08188	Q08188	8	8	8	Protein-glutamine gamma-glutamyltransferase E;Protein-glutamine gamma-glutamyltransferase E 50 kDa catalytic chain;Protein-glutamine gamma-glutamyltransferase E 27 kDa non-catalytic chain	TGM3		1	8	8	8	1	1	3	1	3	5	1	0	0	3	8	0	1	1	3	1	3	5	1	0	0	3	8	0	1	1	3	1	3	5	1	0	0	3	8	0	17.2	17.2
Q08257	Q08257	7	7	7	Quinone oxidoreductase	CRYZ		1	7	7	7	4	4	5	7	6	5	2	4	7	5	4	6	4	4	5	7	6	5	2	4	7	5	4	6	4	4	5	7	6	5	2	4	7	5	4	6	31.6	31.6
Q08380	Q08380	21	21	21	Galectin-3-binding protein	LGALS3BP		1	21	21	21	21	18	20	20	21	21	14	20	20	21	21	20	21	18	20	20	21	21	14	20	20	21	21	20	21	18	20	20	21	21	14	20	20	21	21	20	44.1	44.1
Q08431	Q08431	4	4	4	Lactadherin;Lactadherin short form;Medin	MFGE8		1	4	4	4	4	1	4	4	1	3	2	4	4	4	2	4	4	1	4	4	1	3	2	4	4	4	2	4	4	1	4	4	1	3	2	4	4	4	2	4	14	14
Q08554	Q08554	7	7	7	Desmocollin-1	DSC1		1	7	7	7	1	3	6	0	5	7	2	3	1	5	6	5	1	3	6	0	5	7	2	3	1	5	6	5	1	3	6	0	5	7	2	3	1	5	6	5	11.3	11.3
Q08629;Q9BQ16	Q08629	6;1	6;1	6;1	Testican-1	SPOCK1		2	6	6	6	6	5	3	1	0	4	0	2	6	6	0	4	6	5	3	1	0	4	0	2	6	6	0	4	6	5	3	1	0	4	0	2	6	6	0	4	15	15
Q09013	Q09013	1	1	1	Myotonin-protein kinase	DMPK		1	1	1	1	0	0	1	1	1	0	0	0	1	0	1	1	0	0	1	1	1	0	0	0	1	0	1	1	0	0	1	1	1	0	0	0	1	0	1	1	2.2	2.2
Q09666	Q09666	6	6	6	Neuroblast differentiation-associated protein AHNAK	AHNAK		1	6	6	6	3	2	3	4	3	3	1	1	3	4	6	4	3	2	3	4	3	3	1	1	3	4	6	4	3	2	3	4	3	3	1	1	3	4	6	4	6	6
Q0ZGT2	Q0ZGT2	2	2	2	Nexilin	NEXN		1	2	2	2	1	1	0	1	1	0	0	0	2	2	2	1	1	1	0	1	1	0	0	0	2	2	2	1	1	1	0	1	1	0	0	0	2	2	2	1	3.1	3.1
Q10588	Q10588	2	2	2	ADP-ribosyl cyclase/cyclic ADP-ribose hydrolase 2	BST1		1	2	2	2	2	2	0	0	1	0	0	0	0	0	1	1	2	2	0	0	1	0	0	0	0	0	1	1	2	2	0	0	1	0	0	0	0	0	1	1	6.3	6.3
Q12765	Q12765	3	3	3	Secernin-1	SCRN1		1	3	3	3	3	3	1	3	0	0	2	1	3	3	0	1	3	3	1	3	0	0	2	1	3	3	0	1	3	3	1	3	0	0	2	1	3	3	0	1	9.7	9.7
Q12805	Q12805	14	14	14	EGF-containing fibulin-like extracellular matrix protein 1	EFEMP1		1	14	14	14	13	12	13	13	12	13	13	13	12	14	11	12	13	12	13	13	12	13	13	13	12	14	11	12	13	12	13	13	12	13	13	13	12	14	11	12	41.6	41.6
Q12841	Q12841	21	21	21	Follistatin-related protein 1	FSTL1		1	21	21	21	20	17	16	19	14	20	16	16	19	20	12	18	20	17	16	19	14	20	16	16	19	20	12	18	20	17	16	19	14	20	16	16	19	20	12	18	64	64
Q12860	Q12860	4	4	4	Contactin-1	CNTN1		1	4	4	4	2	2	3	4	4	4	1	4	4	1	4	4	2	2	3	4	4	4	1	4	4	1	4	4	2	2	3	4	4	4	1	4	4	1	4	4	5.3	5.3
Q12884	Q12884	3	3	3	Prolyl endopeptidase FAP;Antiplasmin-cleaving enzyme FAP, soluble form	FAP		1	3	3	3	3	2	2	2	2	3	3	3	2	3	2	3	3	2	2	2	2	3	3	3	2	3	2	3	3	2	2	2	2	3	3	3	2	3	2	3	4.3	4.3
Q12905	Q12905	2	2	2	Interleukin enhancer-binding factor 2	ILF2		1	2	2	2	2	0	0	1	2	0	0	0	2	2	1	0	2	0	0	1	2	0	0	0	2	2	1	0	2	0	0	1	2	0	0	0	2	2	1	0	12.3	12.3
Q12988	Q12988	9	9	9	Heat shock protein beta-3	HSPB3		1	9	9	9	8	5	8	9	8	8	5	7	9	9	8	9	8	5	8	9	8	8	5	7	9	9	8	9	8	5	8	9	8	8	5	7	9	9	8	9	44.7	44.7
Q13011	Q13011	9	9	9	Delta(3,5)-Delta(2,4)-dienoyl-CoA isomerase, mitochondrial	ECH1		1	9	9	9	4	3	4	4	2	3	4	3	6	5	5	4	4	3	4	4	2	3	4	3	6	5	5	4	4	3	4	4	2	3	4	3	6	5	5	4	35.1	35.1
Q13126	Q13126	1	1	1	S-methyl-5-thioadenosine phosphorylase	MTAP		1	1	1	1	0	0	0	1	0	0	0	0	0	0	0	0	0	0	0	1	0	0	0	0	0	0	0	0	0	0	0	1	0	0	0	0	0	0	0	0	6.4	6.4
Q13162	Q13162	10	8	8	Peroxiredoxin-4	PRDX4		1	10	8	8	7	10	9	6	9	9	10	9	8	10	6	9	5	8	7	4	7	7	8	7	6	8	4	7	5	8	7	4	7	7	8	7	6	8	4	7	42.8	38.4
Q13200	Q13200	2	2	2	26S proteasome non-ATPase regulatory subunit 2	PSMD2		1	2	2	2	2	2	2	2	2	1	2	1	2	2	1	1	2	2	2	2	2	1	2	1	2	2	1	1	2	2	2	2	2	1	2	1	2	2	1	1	3.2	3.2
Q13203	Q13203	8	8	8	Myosin-binding protein H	MYBPH		1	8	8	8	2	1	5	5	8	3	0	4	7	6	8	6	2	1	5	5	8	3	0	4	7	6	8	6	2	1	5	5	8	3	0	4	7	6	8	6	25.4	25.4
Q13219	Q13219	7	7	7	Pappalysin-1	PAPPA		1	7	7	7	6	7	4	6	3	6	7	6	7	7	3	7	6	7	4	6	3	6	7	6	7	7	3	7	6	7	4	6	3	6	7	6	7	7	3	7	6.4	6.4
Q13263	Q13263	5	5	5	Transcription intermediary factor 1-beta	TRIM28		1	5	5	5	2	0	3	5	4	3	1	1	5	2	3	3	2	0	3	5	4	3	1	1	5	2	3	3	2	0	3	5	4	3	1	1	5	2	3	3	7.4	7.4
Q13308	Q13308	5	5	5	Inactive tyrosine-protein kinase 7	PTK7		1	5	5	5	5	4	4	5	2	4	3	4	5	4	2	5	5	4	4	5	2	4	3	4	5	4	2	5	5	4	4	5	2	4	3	4	5	4	2	5	8	8
Q13310	Q13310	3	1	1	Polyadenylate-binding protein 4	PABPC4		1	3	1	1	1	0	2	3	1	0	1	0	3	2	2	2	0	0	1	1	1	0	0	0	1	0	0	1	0	0	1	1	1	0	0	0	1	0	0	1	8.4	3.1
Q13332	Q13332	3	3	3	Receptor-type tyrosine-protein phosphatase S	PTPRS		1	3	3	3	2	0	3	2	1	2	0	2	2	2	1	2	2	0	3	2	1	2	0	2	2	2	1	2	2	0	3	2	1	2	0	2	2	2	1	2	2.8	2.8
Q13347	Q13347	2	2	2	Eukaryotic translation initiation factor 3 subunit I	EIF3I		1	2	2	2	1	1	1	2	2	0	0	0	1	0	2	1	1	1	1	2	2	0	0	0	1	0	2	1	1	1	1	2	2	0	0	0	1	0	2	1	6.5	6.5
Q13361	Q13361	2	2	2	Microfibrillar-associated protein 5	MFAP5		1	2	2	2	1	1	2	1	2	2	1	1	1	1	1	2	1	1	2	1	2	2	1	1	1	1	1	2	1	1	2	1	2	2	1	1	1	1	1	2	15	15
Q13409	Q13409	4	4	4	Cytoplasmic dynein 1 intermediate chain 2	DYNC1I2		1	4	4	4	3	2	2	3	4	4	2	3	3	3	4	2	3	2	2	3	4	4	2	3	3	3	4	2	3	2	2	3	4	4	2	3	3	3	4	2	13.5	13.5
Q13418	Q13418	3	3	3	Integrin-linked protein kinase	ILK		1	3	3	3	1	2	3	2	3	2	1	3	2	2	3	3	1	2	3	2	3	2	1	3	2	2	3	3	1	2	3	2	3	2	1	3	2	2	3	3	7.7	7.7
Q13443	Q13443	1	1	1	Disintegrin and metalloproteinase domain-containing protein 9	ADAM9		1	1	1	1	1	1	1	1	0	1	0	1	1	1	0	1	1	1	1	1	0	1	0	1	1	1	0	1	1	1	1	1	0	1	0	1	1	1	0	1	2	2
Q13509	Q13509	19	4	4	Tubulin beta-3 chain	TUBB3		1	19	4	4	13	17	15	19	17	15	16	14	16	15	16	17	2	4	2	4	4	1	4	1	3	4	3	3	2	4	2	4	4	1	4	1	3	4	3	3	47.3	15.1
Q13510	Q13510	3	3	3	Acid ceramidase;Acid ceramidase subunit alpha;Acid ceramidase subunit beta	ASAH1		1	3	3	3	2	2	1	2	2	2	0	1	3	3	1	2	2	2	1	2	2	2	0	1	3	3	1	2	2	2	1	2	2	2	0	1	3	3	1	2	8.4	8.4
Q13557	Q13557	1	1	1	Calcium/calmodulin-dependent protein kinase type II subunit delta	CAMK2D		1	1	1	1	1	1	1	1	1	0	0	1	1	0	1	0	1	1	1	1	1	0	0	1	1	0	1	0	1	1	1	1	1	0	0	1	1	0	1	0	2.6	2.6
Q13561	Q13561	2	2	2	Dynactin subunit 2	DCTN2		1	2	2	2	1	0	1	2	1	0	0	0	1	0	0	0	1	0	1	2	1	0	0	0	1	0	0	0	1	0	1	2	1	0	0	0	1	0	0	0	7	7
Q13630	Q13630	1	1	1	GDP-L-fucose synthase	TSTA3		1	1	1	1	0	1	1	1	1	0	1	0	1	1	1	1	0	1	1	1	1	0	1	0	1	1	1	1	0	1	1	1	1	0	1	0	1	1	1	1	3.4	3.4
Q13642	Q13642	1	1	1	Four and a half LIM domains protein 1	FHL1		1	1	1	1	1	1	1	0	1	0	1	0	1	1	1	1	1	1	1	0	1	0	1	0	1	1	1	1	1	1	1	0	1	0	1	0	1	1	1	1	3.7	3.7
Q13740	Q13740	13	13	13	CD166 antigen	ALCAM		1	13	13	13	9	12	7	10	7	9	13	6	9	11	9	9	9	12	7	10	7	9	13	6	9	11	9	9	9	12	7	10	7	9	13	6	9	11	9	9	35	35
Q13813	Q13813	101	101	101	Spectrin alpha chain, non-erythrocytic 1	SPTAN1		1	101	101	101	71	66	70	84	77	74	46	54	82	92	72	83	71	66	70	84	77	74	46	54	82	92	72	83	71	66	70	84	77	74	46	54	82	92	72	83	54.4	54.4
Q13822	Q13822	3	3	3	Ectonucleotide pyrophosphatase/phosphodiesterase family member 2	ENPP2		1	3	3	3	1	2	2	3	2	2	3	2	2	1	2	3	1	2	2	3	2	2	3	2	2	1	2	3	1	2	2	3	2	2	3	2	2	1	2	3	4.5	4.5
Q13835	Q13835	3	3	3	Plakophilin-1	PKP1		1	3	3	3	0	0	2	0	2	2	1	2	0	2	2	2	0	0	2	0	2	2	1	2	0	2	2	2	0	0	2	0	2	2	1	2	0	2	2	2	6.6	6.6
Q13867	Q13867	10	10	10	Bleomycin hydrolase	BLMH		1	10	10	10	7	6	7	8	8	7	4	8	9	8	10	5	7	6	7	8	8	7	4	8	9	8	10	5	7	6	7	8	8	7	4	8	9	8	10	5	28.4	28.4
Q13885;Q9BVA1	Q13885;Q9BVA1	20;19	4;3	4;3	Tubulin beta-2A chain;Tubulin beta-2B chain	TUBB2A;TUBB2B	;	2	20	4	4	13	17	13	17	16	16	14	16	19	14	16	16	1	3	0	2	3	2	1	1	3	2	3	1	1	3	0	2	3	2	1	1	3	2	3	1	56	14.2
Q14019	Q14019	1	1	1	Coactosin-like protein	COTL1		1	1	1	1	1	1	1	1	1	1	1	1	1	1	1	1	1	1	1	1	1	1	1	1	1	1	1	1	1	1	1	1	1	1	1	1	1	1	1	1	11.3	11.3
Q14103;O14979	Q14103;O14979	2;1	2;1	2;1	Heterogeneous nuclear ribonucleoprotein D0;Heterogeneous nuclear ribonucleoprotein D-like	HNRNPD;HNRNPDL	;	2	2	2	2	1	2	1	2	1	0	1	1	2	1	1	1	1	2	1	2	1	0	1	1	2	1	1	1	1	2	1	2	1	0	1	1	2	1	1	1	6.2	6.2
Q14112	Q14112	13	12	12	Nidogen-2	NID2		1	13	12	12	5	12	5	8	4	11	13	6	8	6	6	12	5	11	4	7	3	10	12	6	8	6	5	11	5	11	4	7	3	10	12	6	8	6	5	11	16	15.3
Q14118	Q14118	5	5	5	Dystroglycan;Alpha-dystroglycan;Beta-dystroglycan	DAG1		1	5	5	5	3	2	4	4	3	3	2	3	2	3	3	5	3	2	4	4	3	3	2	3	2	3	3	5	3	2	4	4	3	3	2	3	2	3	3	5	7.6	7.6
Q14203	Q14203	4	4	4	Dynactin subunit 1	DCTN1		1	4	4	4	3	1	2	2	2	1	1	0	4	4	1	1	3	1	2	2	2	1	1	0	4	4	1	1	3	1	2	2	2	1	1	0	4	4	1	1	4.1	4.1
Q14204	Q14204	24	24	24	Cytoplasmic dynein 1 heavy chain 1	DYNC1H1		1	24	24	24	11	13	16	18	22	17	9	9	13	16	21	20	11	13	16	18	22	17	9	9	13	16	21	20	11	13	16	18	22	17	9	9	13	16	21	20	8	8
Q14240	Q14240	9	4	4	Eukaryotic initiation factor 4A-II;Eukaryotic initiation factor 4A-II, N-terminally processed	EIF4A2		1	9	4	4	6	5	6	6	9	6	5	7	7	6	7	8	2	1	2	2	4	2	1	2	3	1	2	3	2	1	2	2	4	2	1	2	3	1	2	3	32.4	14.7
Q14315	Q14315	136	136	126	Filamin-C	FLNC		1	136	136	126	106	99	113	126	124	118	85	106	126	121	124	120	106	99	113	126	124	118	85	106	126	121	124	120	97	89	104	117	114	109	77	97	116	111	114	111	69.5	69.5
Q14393	Q14393	11	11	11	Growth arrest-specific protein 6	GAS6		1	11	11	11	8	6	5	3	4	5	1	7	11	10	6	7	8	6	5	3	4	5	1	7	11	10	6	7	8	6	5	3	4	5	1	7	11	10	6	7	22.3	22.3
Q14444	Q14444	3	3	3	Caprin-1	CAPRIN1		1	3	3	3	1	2	2	2	1	2	2	0	3	3	0	3	1	2	2	2	1	2	2	0	3	3	0	3	1	2	2	2	1	2	2	0	3	3	0	3	9.2	9.2
Q14517	Q14517	22	22	22	Protocadherin Fat 1;Protocadherin Fat 1, nuclear form	FAT1		1	22	22	22	17	10	22	6	17	11	12	21	12	9	14	15	17	10	22	6	17	11	12	21	12	9	14	15	17	10	22	6	17	11	12	21	12	9	14	15	7.8	7.8
Q14697	Q14697	2	2	2	Neutral alpha-glucosidase AB	GANAB		1	2	2	2	1	2	2	2	0	0	1	1	1	1	1	2	1	2	2	2	0	0	1	1	1	1	1	2	1	2	2	2	0	0	1	1	1	1	1	2	3.8	3.8
Q14764	Q14764	6	6	6	Major vault protein	MVP		1	6	6	6	5	3	5	5	4	3	2	3	6	4	5	4	5	3	5	5	4	3	2	3	6	4	5	4	5	3	5	5	4	3	2	3	6	4	5	4	9.1	9.1
Q14766	Q14766	13	13	13	Latent-transforming growth factor beta-binding protein 1	LTBP1		1	13	13	13	10	5	13	9	7	10	6	13	9	12	4	8	10	5	13	9	7	10	6	13	9	12	4	8	10	5	13	9	7	10	6	13	9	12	4	8	10.7	10.7
Q14767	Q14767	27	27	27	Latent-transforming growth factor beta-binding protein 2	LTBP2		1	27	27	27	22	6	24	24	20	24	16	25	22	23	17	25	22	6	24	24	20	24	16	25	22	23	17	25	22	6	24	24	20	24	16	25	22	23	17	25	19.7	19.7
Q14847	Q14847	3	3	3	LIM and SH3 domain protein 1	LASP1		1	3	3	3	1	1	2	2	2	1	1	1	1	1	3	1	1	1	2	2	2	1	1	1	1	1	3	1	1	1	2	2	2	1	1	1	1	1	3	1	14.2	14.2
Q14956	Q14956	3	3	3	Transmembrane glycoprotein NMB	GPNMB		1	3	3	3	3	3	3	3	3	3	3	2	3	3	2	3	3	3	3	3	3	3	3	2	3	3	2	3	3	3	3	3	3	3	3	2	3	3	2	3	7.5	7.5
Q14974	Q14974	6	6	6	Importin subunit beta-1	KPNB1		1	6	6	6	4	5	5	6	4	4	1	4	5	6	4	5	4	5	5	6	4	4	1	4	5	6	4	5	4	5	5	6	4	4	1	4	5	6	4	5	9.2	9.2
Q14995	Q14995	1	1	1	Nuclear receptor subfamily 1 group D member 2	NR1D2		1	1	1	1	1	1	1	1	1	1	1	1	1	1	1	1	1	1	1	1	1	1	1	1	1	1	1	1	1	1	1	1	1	1	1	1	1	1	1	1	1.6	1.6
Q15019	Q15019	5	5	5	Septin-2	2022-09-02		1	5	5	5	2	3	4	3	5	3	1	2	4	5	3	3	2	3	4	3	5	3	1	2	4	5	3	3	2	3	4	3	5	3	1	2	4	5	3	3	20.5	20.5
Q15046	Q15046	10	10	10	Lysine--tRNA ligase	KARS		1	10	10	10	7	7	8	9	9	10	6	7	10	9	10	10	7	7	8	9	9	10	6	7	10	9	10	10	7	7	8	9	9	10	6	7	10	9	10	10	20.6	20.6
Q15063	Q15063	32	32	15	Periostin	POSTN		1	32	32	15	29	22	27	27	12	30	18	24	24	32	12	31	29	22	27	27	12	30	18	24	24	32	12	31	13	10	10	13	3	14	9	10	12	15	3	14	45.7	45.7
Q15075	Q15075	10	10	10	Early endosome antigen 1	EEA1		1	10	10	10	6	2	6	8	5	4	0	4	6	9	6	7	6	2	6	8	5	4	0	4	6	9	6	7	6	2	6	8	5	4	0	4	6	9	6	7	8.1	8.1
Q15113	Q15113	9	9	9	Procollagen C-endopeptidase enhancer 1	PCOLCE		1	9	9	9	9	8	9	9	6	9	7	8	8	8	6	9	9	8	9	9	6	9	7	8	8	8	6	9	9	8	9	9	6	9	7	8	8	8	6	9	29.4	29.4
Q15121	Q15121	4	4	4	Astrocytic phosphoprotein PEA-15	PEA15		1	4	4	4	2	2	4	3	4	1	1	2	1	3	4	1	2	2	4	3	4	1	1	2	1	3	4	1	2	2	4	3	4	1	1	2	1	3	4	1	38.5	38.5
Q15149	Q15149	142	142	137	Plectin	PLEC		1	142	142	137	95	103	110	131	116	115	92	101	124	117	111	119	95	103	110	131	116	115	92	101	124	117	111	119	92	99	105	126	112	111	89	98	119	112	107	114	34.4	34.4
Q15262	Q15262	8	8	8	Receptor-type tyrosine-protein phosphatase kappa	PTPRK		1	8	8	8	7	5	6	6	6	5	4	6	7	7	4	6	7	5	6	6	6	5	4	6	7	7	4	6	7	5	6	6	6	5	4	6	7	7	4	6	8.2	8.2
Q15274	Q15274	2	2	2	Nicotinate-nucleotide pyrophosphorylase [carboxylating]	QPRT		1	2	2	2	0	2	0	1	1	1	2	1	2	1	2	1	0	2	0	1	1	1	2	1	2	1	2	1	0	2	0	1	1	1	2	1	2	1	2	1	6.4	6.4
Q15293	Q15293	8	8	8	Reticulocalbin-1	RCN1		1	8	8	8	7	7	7	7	7	7	8	7	7	7	8	7	7	7	7	7	7	7	8	7	7	7	8	7	7	7	7	7	7	7	8	7	7	7	8	7	30.8	30.8
Q15365;Q15366;P57721	Q15365	6;2;2	6;2;2	6;2;2	Poly(rC)-binding protein 1	PCBP1		3	6	6	6	4	4	4	6	6	4	1	4	6	4	5	5	4	4	4	6	6	4	1	4	6	4	5	5	4	4	4	6	6	4	1	4	6	4	5	5	31.5	31.5
Q15404	Q15404	2	2	2	Ras suppressor protein 1	RSU1		1	2	2	2	1	2	2	2	2	1	0	2	2	0	1	1	1	2	2	2	2	1	0	2	2	0	1	1	1	2	2	2	2	1	0	2	2	0	1	1	11.6	11.6
Q15436;Q15437	Q15436	8;1	8;1	8;1	Protein transport protein Sec23A	SEC23A		2	8	8	8	3	7	4	8	8	5	6	5	5	8	8	5	3	7	4	8	8	5	6	5	5	8	8	5	3	7	4	8	8	5	6	5	5	8	8	5	14.1	14.1
Q15517	Q15517	2	2	2	Corneodesmosin	CDSN		1	2	2	2	1	0	2	0	2	2	1	2	0	2	2	2	1	0	2	0	2	2	1	2	0	2	2	2	1	0	2	0	2	2	1	2	0	2	2	2	5.1	5.1
Q15582	Q15582	35	35	35	Transforming growth factor-beta-induced protein ig-h3	TGFBI		1	35	35	35	29	28	33	34	29	28	26	28	32	31	26	29	29	28	33	34	29	28	26	28	32	31	26	29	29	28	33	34	29	28	26	28	32	31	26	29	62.5	62.5
Q15631	Q15631	11	11	11	Translin	TSN		1	11	11	11	9	10	8	9	9	9	10	10	7	10	11	8	9	10	8	9	9	9	10	10	7	10	11	8	9	10	8	9	9	9	10	10	7	10	11	8	46.9	46.9
Q15942	Q15942	4	4	4	Zyxin	ZYX		1	4	4	4	1	4	3	4	4	4	1	3	4	4	4	3	1	4	3	4	4	4	1	3	4	4	4	3	1	4	3	4	4	4	1	3	4	4	4	3	11.9	11.9
Q16082	Q16082	7	7	7	Heat shock protein beta-2	HSPB2		1	7	7	7	7	6	7	7	7	7	6	7	7	7	7	7	7	6	7	7	7	7	6	7	7	7	7	7	7	6	7	7	7	7	6	7	7	7	7	7	71.4	71.4
Q16181;Q6ZU15	Q16181	5;1	5;1	5;1	Septin-7	2022-09-07		2	5	5	5	3	4	4	3	4	3	1	1	3	5	4	5	3	4	4	3	4	3	1	1	3	5	4	5	3	4	4	3	4	3	1	1	3	5	4	5	14	14
Q16270	Q16270	12	12	12	Insulin-like growth factor-binding protein 7	IGFBP7		1	12	12	12	12	10	11	12	10	12	12	12	12	12	9	12	12	10	11	12	10	12	12	12	12	12	9	12	12	10	11	12	10	12	12	12	12	12	9	12	55.7	55.7
Q16363	Q16363	20	20	20	Laminin subunit alpha-4	LAMA4		1	20	20	20	9	17	16	14	13	14	20	13	8	10	11	13	9	17	16	14	13	14	20	13	8	10	11	13	9	17	16	14	13	14	20	13	8	10	11	13	16.5	16.5
Q16394;Q92935	Q16394	5;1	5;1	5;1	Exostosin-1	EXT1		2	5	5	5	5	2	3	4	5	5	4	5	5	5	4	5	5	2	3	4	5	5	4	5	5	5	4	5	5	2	3	4	5	5	4	5	5	5	4	5	9.2	9.2
Q16401	Q16401	1	1	1	26S proteasome non-ATPase regulatory subunit 5	PSMD5		1	1	1	1	0	0	1	1	1	0	0	1	1	0	0	1	0	0	1	1	1	0	0	1	1	0	0	1	0	0	1	1	1	0	0	1	1	0	0	1	1.8	1.8
Q16531	Q16531	14	14	14	DNA damage-binding protein 1	DDB1		1	14	14	14	9	6	9	11	9	10	7	7	11	11	7	8	9	6	9	11	9	10	7	7	11	11	7	8	9	6	9	11	9	10	7	7	11	11	7	8	18.5	18.5
Q16555;Q14195;Q14194	Q16555	20;3;2	20;3;2	20;3;2	Dihydropyrimidinase-related protein 2	DPYSL2		3	20	20	20	13	19	12	17	15	11	20	13	13	19	15	16	13	19	12	17	15	11	20	13	13	19	15	16	13	19	12	17	15	11	20	13	13	19	15	16	56.5	56.5
Q16610	Q16610	23	23	23	Extracellular matrix protein 1	ECM1		1	23	23	23	20	13	22	21	20	22	16	22	21	18	20	22	20	13	22	21	20	22	16	22	21	18	20	22	20	13	22	21	20	22	16	22	21	18	20	22	52.8	52.8
Q16643	Q16643	5	5	5	Drebrin	DBN1		1	5	5	5	2	3	4	5	4	4	1	3	5	3	4	5	2	3	4	5	4	4	1	3	5	3	4	5	2	3	4	5	4	4	1	3	5	3	4	5	12.8	12.8
Q16658	Q16658	2	2	2	Fascin	FSCN1		1	2	2	2	1	2	1	1	1	1	1	1	1	2	1	1	1	2	1	1	1	1	1	1	1	2	1	1	1	2	1	1	1	1	1	1	1	2	1	1	6.5	6.5
Q16706	Q16706	3	3	3	Alpha-mannosidase 2	MAN2A1		1	3	3	3	1	0	1	1	1	1	0	1	3	2	1	1	1	0	1	1	1	1	0	1	3	2	1	1	1	0	1	1	1	1	0	1	3	2	1	1	3.1	3.1
Q16851	Q16851	24	24	24	UTP--glucose-1-phosphate uridylyltransferase	UGP2		1	24	24	24	16	17	19	21	22	18	15	15	22	20	23	21	16	17	19	21	22	18	15	15	22	20	23	21	16	17	19	21	22	18	15	15	22	20	23	21	55.1	55.1
Q16853;O75106	Q16853;O75106	2;1	2;1	2;1	Membrane primary amine oxidase;Retina-specific copper amine oxidase	AOC3;AOC2	;	2	2	2	2	1	2	2	1	2	1	2	1	2	2	2	1	1	2	2	1	2	1	2	1	2	2	2	1	1	2	2	1	2	1	2	1	2	2	2	1	2.2	2.2
Q16881;Q9NNW7	Q16881	22;1	22;1	22;1	Thioredoxin reductase 1, cytoplasmic	TXNRD1		2	22	22	22	15	22	9	17	13	13	20	9	16	20	11	10	15	22	9	17	13	13	20	9	16	20	11	10	15	22	9	17	13	13	20	9	16	20	11	10	49.9	49.9
Q24JP5	Q24JP5	7	7	7	Transmembrane protein 132A	TMEM132A		1	7	7	7	5	0	6	7	3	5	1	5	6	5	4	5	5	0	6	7	3	5	1	5	6	5	4	5	5	0	6	7	3	5	1	5	6	5	4	5	11.7	11.7
Q27J81	Q27J81	3	3	3	Inverted formin-2	INF2		1	3	3	3	0	0	2	3	3	2	0	1	3	3	3	1	0	0	2	3	3	2	0	1	3	3	3	1	0	0	2	3	3	2	0	1	3	3	3	1	3.2	3.2
Q2TAA2	Q2TAA2	3	3	3	Isoamyl acetate-hydrolyzing esterase 1 homolog	IAH1		1	3	3	3	1	1	1	3	1	1	0	0	3	3	1	1	1	1	1	3	1	1	0	0	3	3	1	1	1	1	1	3	1	1	0	0	3	3	1	1	16.1	16.1
Q2TBA0	Q2TBA0	3	3	3	Kelch-like protein 40	KLHL40		1	3	3	3	1	0	3	3	2	2	0	2	3	1	0	2	1	0	3	3	2	2	0	2	3	1	0	2	1	0	3	3	2	2	0	2	3	1	0	2	5.3	5.3
Q2VWA4	Q2VWA4	1	1	1	SKI family transcriptional corepressor 2	SKOR2		1	1	1	1	0	0	0	0	0	0	0	0	1	0	0	0	0	0	0	0	0	0	0	0	1	0	0	0	0	0	0	0	0	0	0	0	1	0	0	0	1.6	1.6
Q32P28	Q32P28	3	3	3	Prolyl 3-hydroxylase 1	LEPRE1		1	3	3	3	3	3	3	2	0	3	1	3	2	3	2	3	3	3	3	2	0	3	1	3	2	3	2	3	3	3	3	2	0	3	1	3	2	3	2	3	4.8	4.8
Q3ZCM7	Q3ZCM7	9	1	1	Tubulin beta-8 chain	TUBB8		1	9	1	1	6	7	6	8	7	7	6	8	9	6	8	7	0	1	0	1	1	0	0	0	1	1	1	0	0	1	0	1	1	0	0	0	1	1	1	0	22.5	7.2
Q4J6C6	Q4J6C6	2	2	2	Prolyl endopeptidase-like	PREPL		1	2	2	2	1	0	0	2	0	0	0	0	2	2	2	0	1	0	0	2	0	0	0	0	2	2	2	0	1	0	0	2	0	0	0	0	2	2	2	0	3.7	3.7
Q4LDE5	Q4LDE5	3	3	3	Sushi, von Willebrand factor type A, EGF and pentraxin domain-containing protein 1	SVEP1		1	3	3	3	3	1	3	2	2	1	2	3	1	2	2	2	3	1	3	2	2	1	2	3	1	2	2	2	3	1	3	2	2	1	2	3	1	2	2	2	1.3	1.3
Q53FA7	Q53FA7	10	10	10	Quinone oxidoreductase PIG3	TP53I3		1	10	10	10	7	7	5	10	7	5	6	4	10	10	6	9	7	7	5	10	7	5	6	4	10	10	6	9	7	7	5	10	7	5	6	4	10	10	6	9	42.8	42.8
Q53GG5	Q53GG5	3	3	3	PDZ and LIM domain protein 3	PDLIM3		1	3	3	3	3	0	3	3	3	2	0	3	3	2	3	3	3	0	3	3	3	2	0	3	3	2	3	3	3	0	3	3	3	2	0	3	3	2	3	3	13.2	13.2
Q58FF6	Q58FF6	2	1	1	Putative heat shock protein HSP 90-beta 4	HSP90AB4P		1	2	1	1	2	2	2	0	1	0	2	1	1	2	2	2	1	1	1	0	0	0	1	0	0	1	1	1	1	1	1	0	0	0	1	0	0	1	1	1	5.7	4
Q59EK9	Q59EK9	1	1	1	RUN domain-containing protein 3A	RUNDC3A		1	1	1	1	0	0	0	1	0	0	0	0	0	0	0	0	0	0	0	1	0	0	0	0	0	0	0	0	0	0	0	1	0	0	0	0	0	0	0	0	2.9	2.9
Q5JXB2	Q5JXB2	2	2	1	Putative ubiquitin-conjugating enzyme E2 N-like	UBE2NL		1	2	2	1	2	2	1	2	2	2	2	2	2	2	1	2	2	2	1	2	2	2	2	2	2	2	1	2	1	1	0	1	1	1	1	1	1	1	0	1	13.7	13.7
Q5T749	Q5T749	13	13	13	Keratinocyte proline-rich protein	KPRP		1	13	13	13	1	8	12	10	9	12	9	9	0	13	11	8	1	8	12	10	9	12	9	9	0	13	11	8	1	8	12	10	9	12	9	9	0	13	11	8	39.7	39.7
Q5VST9	Q5VST9	4	4	4	Obscurin	OBSCN		1	4	4	4	3	1	3	4	3	3	0	3	4	1	4	4	3	1	3	4	3	3	0	3	4	1	4	4	3	1	3	4	3	3	0	3	4	1	4	4	1.4	1.4
Q5ZPR3	Q5ZPR3	2	2	2	CD276 antigen	CD276		1	2	2	2	2	2	2	2	2	2	2	2	2	1	2	2	2	2	2	2	2	2	2	2	2	1	2	2	2	2	2	2	2	2	2	2	2	1	2	2	8.2	8.2
Q68BL8	Q68BL8	3	3	3	Olfactomedin-like protein 2B	OLFML2B		1	3	3	3	3	0	3	3	3	3	0	3	3	3	3	3	3	0	3	3	3	3	0	3	3	3	3	3	3	0	3	3	3	3	0	3	3	3	3	3	5.7	5.7
Q6DN12	Q6DN12	1	1	1	Multiple C2 and transmembrane domain-containing protein 2	MCTP2		1	1	1	1	1	0	1	1	1	1	1	0	0	1	1	1	1	0	1	1	1	1	1	0	0	1	1	1	1	0	1	1	1	1	1	0	0	1	1	1	0.8	0.8
Q6EMK4	Q6EMK4	8	8	8	Vasorin	VASN		1	8	8	8	7	8	7	8	3	6	8	7	6	8	6	6	7	8	7	8	3	6	8	7	6	8	6	6	7	8	7	8	3	6	8	7	6	8	6	6	15.5	15.5
Q6FHJ7	Q6FHJ7	3	3	3	Secreted frizzled-related protein 4	SFRP4		1	3	3	3	2	3	3	3	3	2	3	3	3	2	3	3	2	3	3	3	3	2	3	3	3	2	3	3	2	3	3	3	3	2	3	3	3	2	3	3	13.3	13.3
Q6P1N0	Q6P1N0	1	1	1	Coiled-coil and C2 domain-containing protein 1A	CC2D1A		1	1	1	1	0	1	0	1	1	1	1	1	0	1	1	1	0	1	0	1	1	1	1	1	0	1	1	1	0	1	0	1	1	1	1	1	0	1	1	1	0.9	0.9
Q6QEF8	Q6QEF8	2	2	2	Coronin-6	CORO6		1	2	2	2	1	0	1	1	2	0	0	0	2	1	1	2	1	0	1	1	2	0	0	0	2	1	1	2	1	0	1	1	2	0	0	0	2	1	1	2	12.5	12.5
Q6UVK1	Q6UVK1	32	32	32	Chondroitin sulfate proteoglycan 4	CSPG4		1	32	32	32	20	10	28	25	31	26	15	30	22	17	29	28	20	10	28	25	31	26	15	30	22	17	29	28	20	10	28	25	31	26	15	30	22	17	29	28	21.3	21.3
Q6UWP8	Q6UWP8	3	3	3	Suprabasin	SBSN		1	3	3	3	1	0	2	0	2	1	0	2	0	2	3	2	1	0	2	0	2	1	0	2	0	2	3	2	1	0	2	0	2	1	0	2	0	2	3	2	14.6	14.6
Q6UX71	Q6UX71	7	7	7	Plexin domain-containing protein 2	PLXDC2		1	7	7	7	7	2	7	7	6	6	3	5	7	6	4	6	7	2	7	7	6	6	3	5	7	6	4	6	7	2	7	7	6	6	3	5	7	6	4	6	16.3	16.3
Q6UXB8	Q6UXB8	2	2	2	Peptidase inhibitor 16	PI16		1	2	2	2	2	0	0	0	0	0	0	0	0	2	0	0	2	0	0	0	0	0	0	0	0	2	0	0	2	0	0	0	0	0	0	0	0	2	0	0	8.4	8.4
Q6YHK3	Q6YHK3	18	18	18	CD109 antigen	CD109		1	18	18	18	13	9	14	14	11	14	12	14	13	16	10	16	13	9	14	14	11	14	12	14	13	16	10	16	13	9	14	14	11	14	12	14	13	16	10	16	19.3	19.3
Q6ZMU5	Q6ZMU5	27	27	27	Tripartite motif-containing protein 72	TRIM72		1	27	27	27	14	7	21	27	20	16	1	15	26	20	20	19	14	7	21	27	20	16	1	15	26	20	20	19	14	7	21	27	20	16	1	15	26	20	20	19	75.5	75.5
Q6ZSZ5	Q6ZSZ5	1	1	1	Rho guanine nucleotide exchange factor 18	ARHGEF18		1	1	1	1	0	0	0	0	0	0	0	0	0	1	0	0	0	0	0	0	0	0	0	0	0	1	0	0	0	0	0	0	0	0	0	0	0	1	0	0	0.6	0.6
Q702N8	Q702N8	33	33	33	Xin actin-binding repeat-containing protein 1	XIRP1		1	33	33	33	14	3	20	32	29	18	0	13	29	23	29	20	14	3	20	32	29	18	0	13	29	23	29	20	14	3	20	32	29	18	0	13	29	23	29	20	28.2	28.2
Q71U36;P0DPH8;P0DPH7;Q6PEY2	Q71U36;P0DPH8;P0DPH7;Q6PEY2	22;16;16;13	22;16;16;13	1;1;1;1	Tubulin alpha-1A chain;Tubulin alpha-3E chain	TUBA1A;TUBA3E	;;;	4	22	22	1	15	17	13	19	21	15	17	15	19	20	18	17	15	17	13	19	21	15	17	15	19	20	18	17	1	1	1	1	1	1	1	1	1	1	1	1	69.8	69.8
Q76M96	Q76M96	10	10	10	Coiled-coil domain-containing protein 80	CCDC80		1	10	10	10	9	9	9	9	8	8	9	9	9	8	9	9	9	9	9	9	8	8	9	9	9	8	9	9	9	9	9	9	8	8	9	9	9	8	9	9	13.1	13.1
Q7KZF4	Q7KZF4	3	3	3	Staphylococcal nuclease domain-containing protein 1	SND1		1	3	3	3	0	3	1	3	2	1	0	0	1	2	3	3	0	3	1	3	2	1	0	0	1	2	3	3	0	3	1	3	2	1	0	0	1	2	3	3	3.8	3.8
Q7L2H7	Q7L2H7	1	1	1	Eukaryotic translation initiation factor 3 subunit M	EIF3M		1	1	1	1	1	0	1	1	1	0	0	0	1	0	1	1	1	0	1	1	1	0	0	0	1	0	1	1	1	0	1	1	1	0	0	0	1	0	1	1	4.8	4.8
Q7Z304	Q7Z304	8	8	8	MAM domain-containing protein 2	MAMDC2		1	8	8	8	7	0	7	3	7	8	0	7	6	8	3	7	7	0	7	3	7	8	0	7	6	8	3	7	7	0	7	3	7	8	0	7	6	8	3	7	16	16
Q7Z4H3	Q7Z4H3	2	2	2	HD domain-containing protein 2	HDDC2		1	2	2	2	0	1	0	2	1	0	1	0	2	0	0	0	0	1	0	2	1	0	1	0	2	0	0	0	0	1	0	2	1	0	1	0	2	0	0	0	13.2	13.2
Q7Z7G0	Q7Z7G0	18	18	18	Target of Nesh-SH3	ABI3BP		1	18	18	18	17	16	17	17	15	17	17	18	15	18	17	18	17	16	17	17	15	17	17	18	15	18	17	18	17	16	17	17	15	17	17	18	15	18	17	18	22	22
Q7Z7M0	Q7Z7M0	3	3	3	Multiple epidermal growth factor-like domains protein 8	MEGF8		1	3	3	3	3	1	3	3	3	3	1	3	2	1	3	3	3	1	3	3	3	3	1	3	2	1	3	3	3	1	3	3	3	3	1	3	2	1	3	3	1.4	1.4
Q7Z7M9	Q7Z7M9	1	1	1	Polypeptide N-acetylgalactosaminyltransferase 5	GALNT5		1	1	1	1	1	1	1	1	1	1	1	1	1	0	1	1	1	1	1	1	1	1	1	1	1	0	1	1	1	1	1	1	1	1	1	1	1	0	1	1	1.5	1.5
Q86UP2	Q86UP2	2	2	2	Kinectin	KTN1		1	2	2	2	0	1	0	2	1	0	0	0	1	1	0	0	0	1	0	2	1	0	0	0	1	1	0	0	0	1	0	2	1	0	0	0	1	1	0	0	1.5	1.5
Q86V35	Q86V35	1	1	1	Calcium-binding protein 7	CABP7		1	1	1	1	1	1	1	1	1	1	1	1	1	1	1	1	1	1	1	1	1	1	1	1	1	1	1	1	1	1	1	1	1	1	1	1	1	1	1	1	3.3	3.3
Q86VP6	Q86VP6	1	1	1	Cullin-associated NEDD8-dissociated protein 1	CAND1		1	1	1	1	1	1	1	0	1	0	0	0	1	1	0	1	1	1	1	0	1	0	0	0	1	1	0	1	1	1	1	0	1	0	0	0	1	1	0	1	1.1	1.1
Q86X55	Q86X55	1	1	1	Histone-arginine methyltransferase CARM1	CARM1		1	1	1	1	1	1	0	1	0	0	1	0	1	1	1	1	1	1	0	1	0	0	1	0	1	1	1	1	1	1	0	1	0	0	1	0	1	1	1	1	5.8	5.8
Q86XX4	Q86XX4	31	31	31	Extracellular matrix protein FRAS1	FRAS1		1	31	31	31	17	0	31	19	15	17	1	25	17	15	10	24	17	0	31	19	15	17	1	25	17	15	10	24	17	0	31	19	15	17	1	25	17	15	10	24	12.6	12.6
Q8IVN3	Q8IVN3	1	1	1	Musculoskeletal embryonic nuclear protein 1	MUSTN1		1	1	1	1	1	0	1	1	1	0	0	1	1	1	1	1	1	0	1	1	1	0	0	1	1	1	1	1	1	0	1	1	1	0	0	1	1	1	1	1	14.6	14.6
Q8IWX7	Q8IWX7	2	2	2	Protein unc-45 homolog B	UNC45B		1	2	2	2	1	0	1	2	2	0	0	0	2	1	1	2	1	0	1	2	2	0	0	0	2	1	1	2	1	0	1	2	2	0	0	0	2	1	1	2	2.7	2.7
Q8IX30	Q8IX30	2	2	2	Signal peptide, CUB and EGF-like domain-containing protein 3	SCUBE3		1	2	2	2	2	2	0	1	0	1	2	0	2	2	0	1	2	2	0	1	0	1	2	0	2	2	0	1	2	2	0	1	0	1	2	0	2	2	0	1	3.3	3.3
Q8N3D4;Q8NDI1	Q8N3D4	6;1	6;1	6;1	EH domain-binding protein 1-like protein 1	EHBP1L1		2	6	6	6	3	0	6	6	6	4	0	3	6	2	5	4	3	0	6	6	6	4	0	3	6	2	5	4	3	0	6	6	6	4	0	3	6	2	5	4	4.9	4.9
Q8N5R6	Q8N5R6	1	1	1	Coiled-coil domain-containing protein 33	CCDC33		1	1	1	1	1	1	1	1	0	0	1	0	0	1	1	0	1	1	1	1	0	0	1	0	0	1	1	0	1	1	1	1	0	0	1	0	0	1	1	0	0.7	0.7
Q8N6G6	Q8N6G6	2	2	2	ADAMTS-like protein 1	ADAMTSL1		1	2	2	2	1	0	2	2	1	2	0	2	2	2	2	2	1	0	2	2	1	2	0	2	2	2	2	2	1	0	2	2	1	2	0	2	2	2	2	2	1.6	1.6
Q8NBJ4	Q8NBJ4	9	9	9	Golgi membrane protein 1	GOLM1		1	9	9	9	7	3	8	8	8	8	4	8	7	7	7	8	7	3	8	8	8	8	4	8	7	7	7	8	7	3	8	8	8	8	4	8	7	7	7	8	23.2	23.2
Q8NBS9	Q8NBS9	2	2	2	Thioredoxin domain-containing protein 5	TXNDC5		1	2	2	2	2	2	2	1	2	2	2	2	2	2	1	2	2	2	2	1	2	2	2	2	2	2	1	2	2	2	2	1	2	2	2	2	2	2	1	2	6.9	6.9
Q8NDC0	Q8NDC0	1	1	1	MAPK-interacting and spindle-stabilizing protein-like	MAPK1IP1L		1	1	1	1	1	0	1	1	1	0	0	1	1	1	1	1	1	0	1	1	1	0	0	1	1	1	1	1	1	0	1	1	1	0	0	1	1	1	1	1	6.9	6.9
Q8NDH3	Q8NDH3	5	5	5	Probable aminopeptidase NPEPL1	NPEPL1		1	5	5	5	4	2	3	3	4	2	4	3	4	4	3	4	4	2	3	3	4	2	4	3	4	4	3	4	4	2	3	3	4	2	4	3	4	4	3	4	13.8	13.8
Q8NHP8	Q8NHP8	3	3	3	Putative phospholipase B-like 2;Putative phospholipase B-like 2 32 kDa form;Putative phospholipase B-like 2 45 kDa form	PLBD2		1	3	3	3	3	2	1	3	1	2	1	2	3	3	2	3	3	2	1	3	1	2	1	2	3	3	2	3	3	2	1	3	1	2	1	2	3	3	2	3	6.1	6.1
Q8NHY3	Q8NHY3	2	2	2	GAS2-like protein 2	GAS2L2		1	2	2	2	1	1	1	1	1	1	1	1	1	1	2	1	1	1	1	1	1	1	1	1	1	1	2	1	1	1	1	1	1	1	1	1	1	1	2	1	2.2	2.2
Q8TDD2	Q8TDD2	1	1	1	Transcription factor Sp7	SP7		1	1	1	1	1	1	1	1	1	1	1	1	1	1	1	1	1	1	1	1	1	1	1	1	1	1	1	1	1	1	1	1	1	1	1	1	1	1	1	1	2.6	2.6
Q8TDQ7	Q8TDQ7	7	4	4	Glucosamine-6-phosphate isomerase 2	GNPDA2		1	7	4	4	6	6	5	7	6	5	5	3	6	6	6	6	4	4	4	4	4	4	3	2	4	4	4	4	4	4	4	4	4	4	3	2	4	4	4	4	42.4	31.5
Q8TDZ2	Q8TDZ2	2	2	2	Protein-methionine sulfoxide oxidase MICAL1	MICAL1		1	2	2	2	0	0	1	2	2	1	0	0	2	1	2	2	0	0	1	2	2	1	0	0	2	1	2	2	0	0	1	2	2	1	0	0	2	1	2	2	2.5	2.5
Q8WTS6	Q8WTS6	2	2	2	Histone-lysine N-methyltransferase SETD7	SETD7		1	2	2	2	1	0	0	1	1	0	0	1	2	2	1	0	1	0	0	1	1	0	0	1	2	2	1	0	1	0	0	1	1	0	0	1	2	2	1	0	12.3	12.3
Q8WUJ3	Q8WUJ3	4	4	4	Cell migration-inducing and hyaluronan-binding protein	CEMIP		1	4	4	4	4	3	4	3	4	4	4	3	3	3	4	4	4	3	4	3	4	4	4	3	3	3	4	4	4	3	4	3	4	4	4	3	3	3	4	4	3.4	3.4
Q8WUM4	Q8WUM4	8	8	8	Programmed cell death 6-interacting protein	PDCD6IP		1	8	8	8	5	8	7	7	7	6	6	6	8	8	7	7	5	8	7	7	7	6	6	6	8	8	7	7	5	8	7	7	7	6	6	6	8	8	7	7	10.5	10.5
Q8WUY3	Q8WUY3	3	3	3	Protein prune homolog 2	PRUNE2		1	3	3	3	1	0	1	3	1	2	0	0	3	1	3	2	1	0	1	3	1	2	0	0	3	1	3	2	1	0	1	3	1	2	0	0	3	1	3	2	2.1	2.1
Q8WXC6	Q8WXC6	1	1	1	Myeloma-overexpressed gene 2 protein	MYEOV2		1	1	1	1	1	0	0	0	1	1	0	1	1	1	1	1	1	0	0	0	1	1	0	1	1	1	1	1	1	0	0	0	1	1	0	1	1	1	1	1	35.1	35.1
Q8WZ42	Q8WZ42	299	299	299	Titin	TTN		1	299	299	299	164	21	241	265	265	194	11	175	272	202	217	250	164	21	241	265	265	194	11	175	272	202	217	250	164	21	241	265	265	194	11	175	272	202	217	250	13.3	13.3
Q8WZA9	Q8WZA9	3	3	3	Immunity-related GTPase family Q protein	IRGQ		1	3	3	3	0	0	0	3	0	0	0	1	1	3	0	0	0	0	0	3	0	0	0	1	1	3	0	0	0	0	0	3	0	0	0	1	1	3	0	0	7.9	7.9
Q92186	Q92186	5	5	5	Alpha-2,8-sialyltransferase 8B	ST8SIA2		1	5	5	5	4	1	5	4	5	4	0	5	5	5	4	5	4	1	5	4	5	4	0	5	5	5	4	5	4	1	5	4	5	4	0	5	5	5	4	5	17.9	17.9
Q92598	Q92598	4	3	3	Heat shock protein 105 kDa	HSPH1		1	4	3	3	2	2	1	3	1	2	1	0	3	4	0	3	1	2	1	2	1	2	1	0	2	3	0	3	1	2	1	2	1	2	1	0	2	3	0	3	7.3	5.7
Q92626	Q92626	12	12	12	Peroxidasin homolog	PXDN		1	12	12	12	11	2	12	11	11	11	2	11	8	10	11	9	11	2	12	11	11	11	2	11	8	10	11	9	11	2	12	11	11	11	2	11	8	10	11	9	12.7	12.7
Q92734	Q92734	2	2	2	Protein TFG	TFG		1	2	2	2	2	2	2	2	2	2	1	2	2	2	2	2	2	2	2	2	2	2	1	2	2	2	2	2	2	2	2	2	2	2	1	2	2	2	2	2	12	12
Q92743	Q92743	17	17	17	Serine protease HTRA1	HTRA1		1	17	17	17	14	8	17	15	16	17	6	17	14	15	14	16	14	8	17	15	16	17	6	17	14	15	14	16	14	8	17	15	16	17	6	17	14	15	14	16	47.5	47.5
Q92747	Q92747	1	1	1	Actin-related protein 2/3 complex subunit 1A	ARPC1A		1	1	1	1	0	1	0	0	1	0	0	0	1	1	1	0	0	1	0	0	1	0	0	0	1	1	1	0	0	1	0	0	1	0	0	0	1	1	1	0	4.6	4.6
Q92783;O75886	Q92783;O75886	2;1	2;1	2;1	Signal transducing adapter molecule 1;Signal transducing adapter molecule 2	STAM;STAM2	;	2	2	2	2	1	1	1	2	1	1	1	1	1	1	1	1	1	1	1	2	1	1	1	1	1	1	1	1	1	1	1	2	1	1	1	1	1	1	1	1	4.4	4.4
Q92820	Q92820	3	3	3	Gamma-glutamyl hydrolase	GGH		1	3	3	3	3	2	2	2	2	2	2	2	3	3	1	2	3	2	2	2	2	2	2	2	3	3	1	2	3	2	2	2	2	2	2	2	3	3	1	2	12.6	12.6
Q92823	Q92823	6	6	6	Neuronal cell adhesion molecule	NRCAM		1	6	6	6	6	4	6	5	6	6	5	6	5	4	5	6	6	4	6	5	6	6	5	6	5	4	5	6	6	4	6	5	6	6	5	6	5	4	5	6	7.3	7.3
Q92859	Q92859	4	4	4	Neogenin	NEO1		1	4	4	4	3	2	3	4	2	4	4	3	4	2	2	3	3	2	3	4	2	4	4	3	4	2	2	3	3	2	3	4	2	4	4	3	4	2	2	3	5.1	5.1
Q92905	Q92905	1	1	1	COP9 signalosome complex subunit 5	COPS5		1	1	1	1	1	1	1	1	1	1	1	1	1	1	1	1	1	1	1	1	1	1	1	1	1	1	1	1	1	1	1	1	1	1	1	1	1	1	1	1	3	3
Q93045	Q93045	2	2	2	Stathmin-2	STMN2		1	2	2	2	1	0	0	2	1	2	0	1	1	1	1	1	1	0	0	2	1	2	0	1	1	1	1	1	1	0	0	2	1	2	0	1	1	1	1	1	11.2	11.2
Q93063	Q93063	6	6	6	Exostosin-2	EXT2		1	6	6	6	6	3	5	2	6	5	2	6	3	4	6	5	6	3	5	2	6	5	2	6	3	4	6	5	6	3	5	2	6	5	2	6	3	4	6	5	12.5	12.5
Q93088;Q9H2M3	Q93088;Q9H2M3	2;1	2;1	2;1	Betaine--homocysteine S-methyltransferase 1;S-methylmethionine--homocysteine S-methyltransferase BHMT2	BHMT;BHMT2	;	2	2	2	2	2	2	2	2	2	1	2	2	2	2	2	2	2	2	2	2	2	1	2	2	2	2	2	2	2	2	2	2	2	1	2	2	2	2	2	2	6.4	6.4
Q96AC1	Q96AC1	3	3	3	Fermitin family homolog 2	FERMT2		1	3	3	3	2	1	2	3	3	1	0	0	1	2	1	2	2	1	2	3	3	1	0	0	1	2	1	2	2	1	2	3	3	1	0	0	1	2	1	2	7.1	7.1
Q96AY3	Q96AY3	7	7	7	Peptidyl-prolyl cis-trans isomerase FKBP10	FKBP10		1	7	7	7	7	2	7	6	6	6	3	4	6	6	6	6	7	2	7	6	6	6	3	4	6	6	6	6	7	2	7	6	6	6	3	4	6	6	6	6	16.8	16.8
Q96CG8	Q96CG8	3	3	3	Collagen triple helix repeat-containing protein 1	CTHRC1		1	3	3	3	3	3	3	3	3	3	3	3	3	3	2	2	3	3	3	3	3	3	3	3	3	3	2	2	3	3	3	3	3	3	3	3	3	3	2	2	13.2	13.2
Q96CN7	Q96CN7	3	3	3	Isochorismatase domain-containing protein 1	ISOC1		1	3	3	3	2	2	2	3	2	2	2	2	3	3	2	3	2	2	2	3	2	2	2	2	3	3	2	3	2	2	2	3	2	2	2	2	3	3	2	3	13.4	13.4
Q96CX2;Q68DU8	Q96CX2	10;1	10;1	10;1	BTB/POZ domain-containing protein KCTD12	KCTD12		2	10	10	10	8	9	9	10	10	9	9	7	10	9	8	9	8	9	9	10	10	9	9	7	10	9	8	9	8	9	9	10	10	9	9	7	10	9	8	9	32.9	32.9
Q96D15	Q96D15	10	10	10	Reticulocalbin-3	RCN3		1	10	10	10	7	8	6	5	6	6	10	9	6	10	8	8	7	8	6	5	6	6	10	9	6	10	8	8	7	8	6	5	6	6	10	9	6	10	8	8	46	46
Q96FQ6	Q96FQ6	2	2	2	Protein S100-A16	S100A16		1	2	2	2	2	0	2	2	2	2	1	1	2	1	2	2	2	0	2	2	2	2	1	1	2	1	2	2	2	0	2	2	2	2	1	1	2	1	2	2	30.1	30.1
Q96FW1	Q96FW1	3	3	3	Ubiquitin thioesterase OTUB1	OTUB1		1	3	3	3	2	1	2	3	3	2	1	1	3	1	3	3	2	1	2	3	3	2	1	1	3	1	3	3	2	1	2	3	3	2	1	1	3	1	3	3	15.5	15.5
Q96KG7	Q96KG7	3	3	3	Multiple epidermal growth factor-like domains protein 10	MEGF10		1	3	3	3	2	0	3	3	2	2	0	2	2	3	2	3	2	0	3	3	2	2	0	2	2	3	2	3	2	0	3	3	2	2	0	2	2	3	2	3	3.3	3.3
Q96KP4	Q96KP4	5	5	5	Cytosolic non-specific dipeptidase	CNDP2		1	5	5	5	4	3	1	4	2	0	2	1	3	4	2	2	4	3	1	4	2	0	2	1	3	4	2	2	4	3	1	4	2	0	2	1	3	4	2	2	13.5	13.5
Q96P63	Q96P63	4	4	4	Serpin B12	SERPINB12		1	4	4	4	1	2	4	1	3	4	1	3	1	2	3	4	1	2	4	1	3	4	1	3	1	2	3	4	1	2	4	1	3	4	1	3	1	2	3	4	14.1	14.1
Q96Q89	Q96Q89	3	3	3	Kinesin-like protein KIF20B	KIF20B		1	3	3	3	1	2	2	2	2	2	2	1	2	2	2	2	1	2	2	2	2	2	2	1	2	2	2	2	1	2	2	2	2	2	2	1	2	2	2	2	2.5	2.5
Q96QK1	Q96QK1	1	1	1	Vacuolar protein sorting-associated protein 35	VPS35		1	1	1	1	1	0	1	1	1	1	1	0	1	1	0	1	1	0	1	1	1	1	1	0	1	1	0	1	1	0	1	1	1	1	1	0	1	1	0	1	1.9	1.9
Q96RW7	Q96RW7	1	1	1	Hemicentin-1	HMCN1		1	1	1	1	1	1	0	0	0	0	1	0	1	0	0	0	1	1	0	0	0	0	1	0	1	0	0	0	1	1	0	0	0	0	1	0	1	0	0	0	0.2	0.2
Q96TA1	Q96TA1	4	4	4	Niban-like protein 1	FAM129B		1	4	4	4	3	3	2	4	3	4	4	1	2	2	2	3	3	3	2	4	3	4	4	1	2	2	2	3	3	3	2	4	3	4	4	1	2	2	2	3	8.7	8.7
Q99426	Q99426	2	2	2	Tubulin-folding cofactor B	TBCB		1	2	2	2	0	1	0	1	2	0	0	1	1	1	2	1	0	1	0	1	2	0	0	1	1	1	2	1	0	1	0	1	2	0	0	1	1	1	2	1	8.2	8.2
Q99436	Q99436	5	5	5	Proteasome subunit beta type-7	PSMB7		1	5	5	5	2	5	3	2	3	2	3	2	5	4	2	2	2	5	3	2	3	2	3	2	5	4	2	2	2	5	3	2	3	2	3	2	5	4	2	2	20.2	20.2
Q99460	Q99460	2	2	2	26S proteasome non-ATPase regulatory subunit 1	PSMD1		1	2	2	2	1	2	2	2	2	2	0	2	2	2	2	2	1	2	2	2	2	2	0	2	2	2	2	2	1	2	2	2	2	2	0	2	2	2	2	2	2.9	2.9
Q99497	Q99497	5	5	5	Protein deglycase DJ-1	PARK7		1	5	5	5	3	3	5	4	3	2	2	2	2	3	2	2	3	3	5	4	3	2	2	2	2	3	2	2	3	3	5	4	3	2	2	2	2	3	2	2	42.3	42.3
Q99523	Q99523	8	8	8	Sortilin	SORT1		1	8	8	8	5	0	4	5	6	3	0	5	6	4	7	5	5	0	4	5	6	3	0	5	6	4	7	5	5	0	4	5	6	3	0	5	6	4	7	5	14.2	14.2
Q99536	Q99536	14	14	14	Synaptic vesicle membrane protein VAT-1 homolog	VAT1		1	14	14	14	11	12	11	14	12	11	9	9	13	13	12	13	11	12	11	14	12	11	9	9	13	13	12	13	11	12	11	14	12	11	9	9	13	13	12	13	43.8	43.8
Q99538	Q99538	1	1	1	Legumain	LGMN		1	1	1	1	1	1	0	1	0	0	0	0	1	1	0	1	1	1	0	1	0	0	0	0	1	1	0	1	1	1	0	1	0	0	0	0	1	1	0	1	3.9	3.9
Q99584	Q99584	5	5	5	Protein S100-A13	S100A13		1	5	5	5	2	4	4	5	1	3	1	2	5	3	2	3	2	4	4	5	1	3	1	2	5	3	2	3	2	4	4	5	1	3	1	2	5	3	2	3	57.1	57.1
Q99598	Q99598	6	6	6	Translin-associated protein X	TSNAX		1	6	6	6	4	5	5	5	6	5	5	5	5	4	6	5	4	5	5	5	6	5	5	5	5	4	6	5	4	5	5	5	6	5	5	5	5	4	6	5	28.3	28.3
Q99715	Q99715	64	64	64	Collagen alpha-1(XII) chain	COL12A1		1	64	64	64	57	45	40	47	43	37	37	40	50	58	36	44	57	45	40	47	43	37	37	40	50	58	36	44	57	45	40	47	43	37	37	40	50	58	36	44	29.8	29.8
Q99733	Q99733	2	2	2	Nucleosome assembly protein 1-like 4	NAP1L4		1	2	2	2	2	1	1	2	2	1	1	0	2	2	2	1	2	1	1	2	2	1	1	0	2	2	2	1	2	1	1	2	2	1	1	0	2	2	2	1	5.1	5.1
Q99832	Q99832	5	5	5	T-complex protein 1 subunit eta	CCT7		1	5	5	5	3	3	3	5	5	3	1	3	4	3	4	4	3	3	3	5	5	3	1	3	4	3	4	4	3	3	3	5	5	3	1	3	4	3	4	4	12.9	12.9
Q99969	Q99969	2	2	2	Retinoic acid receptor responder protein 2	RARRES2		1	2	2	2	1	0	1	0	1	1	0	2	1	0	1	2	1	0	1	0	1	1	0	2	1	0	1	2	1	0	1	0	1	1	0	2	1	0	1	2	14.1	14.1
Q99988	Q99988	3	3	3	Growth/differentiation factor 15	GDF15		1	3	3	3	1	2	1	3	1	1	0	2	2	0	0	2	1	2	1	3	1	1	0	2	2	0	0	2	1	2	1	3	1	1	0	2	2	0	0	2	12.7	12.7
Q9BRK5	Q9BRK5	6	6	6	45 kDa calcium-binding protein	SDF4		1	6	6	6	4	5	6	6	1	5	6	5	6	4	1	4	4	5	6	6	1	5	6	5	6	4	1	4	4	5	6	6	1	5	6	5	6	4	1	4	28.5	28.5
Q9BTY2	Q9BTY2	2	2	2	Plasma alpha-L-fucosidase	FUCA2		1	2	2	2	2	1	2	2	1	1	1	0	2	2	0	2	2	1	2	2	1	1	1	0	2	2	0	2	2	1	2	2	1	1	1	0	2	2	0	2	5.6	5.6
Q9BUF5	Q9BUF5	22	15	9	Tubulin beta-6 chain	TUBB6		1	22	15	9	12	15	17	22	19	19	13	12	19	17	19	20	7	9	11	15	13	12	7	5	12	13	13	13	5	5	8	9	9	8	4	4	9	8	9	9	63.5	50.4
Q9BWD1	Q9BWD1	1	1	1	Acetyl-CoA acetyltransferase, cytosolic	ACAT2		1	1	1	1	0	0	1	1	0	1	0	0	1	1	0	1	0	0	1	1	0	1	0	0	1	1	0	1	0	0	1	1	0	1	0	0	1	1	0	1	4	4
Q9BXJ0	Q9BXJ0	1	1	1	Complement C1q tumor necrosis factor-related protein 5	C1QTNF5		1	1	1	1	1	0	1	1	1	1	0	1	1	1	1	0	1	0	1	1	1	1	0	1	1	1	1	0	1	0	1	1	1	1	0	1	1	1	1	0	5.3	5.3
Q9BXJ4	Q9BXJ4	2	2	2	Complement C1q tumor necrosis factor-related protein 3	C1QTNF3		1	2	2	2	1	1	2	2	2	1	2	2	1	1	2	2	1	1	2	2	2	1	2	2	1	1	2	2	1	1	2	2	2	1	2	2	1	1	2	2	6.5	6.5
Q9BXP8	Q9BXP8	2	2	2	Pappalysin-2	PAPPA2		1	2	2	2	2	1	1	1	1	2	0	1	2	2	0	0	2	1	1	1	1	2	0	1	2	2	0	0	2	1	1	1	1	2	0	1	2	2	0	0	1.6	1.6
Q9BXS5;Q9Y6Q5	Q9BXS5;Q9Y6Q5	2;1	2;1	2;1	AP-1 complex subunit mu-1;AP-1 complex subunit mu-2	AP1M1;AP1M2	;	2	2	2	2	2	1	1	2	1	1	0	2	2	2	1	1	2	1	1	2	1	1	0	2	2	2	1	1	2	1	1	2	1	1	0	2	2	2	1	1	4.7	4.7
Q9BYV6	Q9BYV6	2	2	2	Tripartite motif-containing protein 55	TRIM55		1	2	2	2	1	1	2	2	2	2	1	1	1	2	2	1	1	1	2	2	2	2	1	1	1	2	2	1	1	1	2	2	2	2	1	1	1	2	2	1	5.5	5.5
Q9GZT8;A6NNP5	Q9GZT8	11;1	11;1	11;1	NIF3-like protein 1	NIF3L1		2	11	11	11	5	6	8	10	8	7	6	8	7	6	11	6	5	6	8	10	8	7	6	8	7	6	11	6	5	6	8	10	8	7	6	8	7	6	11	6	31.6	31.6
Q9H0E2	Q9H0E2	1	1	1	Toll-interacting protein	TOLLIP		1	1	1	1	0	0	1	1	1	1	0	1	1	0	1	1	0	0	1	1	1	1	0	1	1	0	1	1	0	0	1	1	1	1	0	1	1	0	1	1	5.1	5.1
Q9H299	Q9H299	2	2	2	SH3 domain-binding glutamic acid-rich-like protein 3	SH3BGRL3		1	2	2	2	1	1	2	2	2	1	1	2	1	1	2	2	1	1	2	2	2	1	1	2	1	1	2	2	1	1	2	2	2	1	1	2	1	1	2	2	31.2	31.2
Q9H4D0	Q9H4D0	18	18	18	Calsyntenin-2	CLSTN2		1	18	18	18	16	2	16	13	11	14	3	14	16	17	12	15	16	2	16	13	11	14	3	14	16	17	12	15	16	2	16	13	11	14	3	14	16	17	12	15	27.7	27.7
Q9H4M9;Q9NZN3	Q9H4M9	4;1	4;1	4;1	EH domain-containing protein 1	EHD1		2	4	4	4	3	4	4	3	4	2	2	1	4	3	4	4	3	4	4	3	4	2	2	1	4	3	4	4	3	4	4	3	4	2	2	1	4	3	4	4	16.7	16.7
Q9H7C4	Q9H7C4	4	4	4	Syncoilin	SYNC		1	4	4	4	1	1	3	4	3	3	1	2	4	3	3	3	1	1	3	4	3	3	1	2	4	3	3	3	1	1	3	4	3	3	1	2	4	3	3	3	8.7	8.7
Q9HAT2	Q9HAT2	1	1	1	Sialate O-acetylesterase	SIAE		1	1	1	1	1	0	0	1	0	1	0	0	1	1	0	0	1	0	0	1	0	1	0	0	1	1	0	0	1	0	0	1	0	1	0	0	1	1	0	0	2.7	2.7
Q9HB71	Q9HB71	1	1	1	Calcyclin-binding protein	CACYBP		1	1	1	1	0	0	0	1	1	0	0	0	1	1	1	1	0	0	0	1	1	0	0	0	1	1	1	1	0	0	0	1	1	0	0	0	1	1	1	1	5.7	5.7
Q9HBI1	Q9HBI1	1	1	1	Beta-parvin	PARVB		1	1	1	1	1	1	1	1	1	1	1	1	1	1	1	1	1	1	1	1	1	1	1	1	1	1	1	1	1	1	1	1	1	1	1	1	1	1	1	1	3.8	3.8
Q9HC38	Q9HC38	2	2	2	Glyoxalase domain-containing protein 4	GLOD4		1	2	2	2	2	1	2	2	2	1	1	1	1	2	2	2	2	1	2	2	2	1	1	1	1	2	2	2	2	1	2	2	2	1	1	1	1	2	2	2	11.5	11.5
Q9HCU0	Q9HCU0	5	5	5	Endosialin	CD248		1	5	5	5	5	3	1	4	0	1	4	2	2	4	0	2	5	3	1	4	0	1	4	2	2	4	0	2	5	3	1	4	0	1	4	2	2	4	0	2	8.7	8.7
Q9HCY8	Q9HCY8	1	1	1	Protein S100-A14	S100A14		1	1	1	1	0	0	1	0	1	1	1	1	0	1	1	1	0	0	1	0	1	1	1	1	0	1	1	1	0	0	1	0	1	1	1	1	0	1	1	1	14.4	14.4
Q9HDC9	Q9HDC9	1	1	1	Adipocyte plasma membrane-associated protein	APMAP		1	1	1	1	1	1	1	1	1	1	1	1	1	1	1	1	1	1	1	1	1	1	1	1	1	1	1	1	1	1	1	1	1	1	1	1	1	1	1	1	1.7	1.7
Q9NP79	Q9NP79	1	1	1	Vacuolar protein sorting-associated protein VTA1 homolog	VTA1		1	1	1	1	1	1	0	1	1	0	0	0	1	1	1	1	1	1	0	1	1	0	0	0	1	1	1	1	1	1	0	1	1	0	0	0	1	1	1	1	4.6	4.6
Q9NPH3	Q9NPH3	4	4	4	Interleukin-1 receptor accessory protein	IL1RAP		1	4	4	4	2	3	3	2	2	3	2	3	2	3	3	3	2	3	3	2	2	3	2	3	2	3	3	3	2	3	3	2	2	3	2	3	2	3	3	3	6.3	6.3
Q9NQC3	Q9NQC3	17	17	17	Reticulon-4	RTN4		1	17	17	17	11	8	16	15	14	15	8	11	14	14	15	16	11	8	16	15	14	15	8	11	14	14	15	16	11	8	16	15	14	15	8	11	14	14	15	16	26.9	26.9
Q9NQW7	Q9NQW7	6	5	5	Xaa-Pro aminopeptidase 1	XPNPEP1		1	6	5	5	4	2	4	6	5	4	3	3	5	4	5	4	3	2	3	5	4	3	2	2	4	3	4	3	3	2	3	5	4	3	2	2	4	3	4	3	14	12.8
Q9NR99	Q9NR99	2	2	2	Matrix-remodeling-associated protein 5	MXRA5		1	2	2	2	0	0	0	2	0	2	0	1	2	0	0	2	0	0	0	2	0	2	0	1	2	0	0	2	0	0	0	2	0	2	0	1	2	0	0	2	1.1	1.1
Q9NRN5	Q9NRN5	8	8	8	Olfactomedin-like protein 3	OLFML3		1	8	8	8	7	6	8	7	6	7	6	6	7	7	5	5	7	6	8	7	6	7	6	6	7	7	5	5	7	6	8	7	6	7	6	6	7	7	5	5	23.9	23.9
Q9NTK5	Q9NTK5	4	4	4	Obg-like ATPase 1	OLA1		1	4	4	4	4	1	3	3	4	3	2	1	4	4	3	3	4	1	3	3	4	3	2	1	4	4	3	3	4	1	3	3	4	3	2	1	4	4	3	3	12.9	12.9
Q9NUQ9	Q9NUQ9	1	1	1	Protein FAM49B	FAM49B		1	1	1	1	0	0	1	1	1	0	0	0	1	0	1	1	0	0	1	1	1	0	0	0	1	0	1	1	0	0	1	1	1	0	0	0	1	0	1	1	4	4
Q9NVA2;Q14141;Q92599	Q9NVA2	6;2;1	6;2;1	6;2;1	Septin-11	2022-09-11		3	6	6	6	4	4	6	4	6	4	4	4	5	6	2	4	4	4	6	4	6	4	4	4	5	6	2	4	4	4	6	4	6	4	4	4	5	6	2	4	17.5	17.5
Q9NVD7	Q9NVD7	1	1	1	Alpha-parvin	PARVA		1	1	1	1	1	1	1	1	1	1	1	1	1	1	1	1	1	1	1	1	1	1	1	1	1	1	1	1	1	1	1	1	1	1	1	1	1	1	1	1	3.8	3.8
Q9NW08	Q9NW08	1	1	1	DNA-directed RNA polymerase III subunit RPC2	POLR3B		1	1	1	1	1	0	1	1	1	1	1	1	1	1	1	1	1	0	1	1	1	1	1	1	1	1	1	1	1	0	1	1	1	1	1	1	1	1	1	1	0.6	0.6
Q9NY33	Q9NY33	23	23	23	Dipeptidyl peptidase 3	DPP3		1	23	23	23	11	13	9	21	15	14	12	9	21	18	14	14	11	13	9	21	15	14	12	9	21	18	14	14	11	13	9	21	15	14	12	9	21	18	14	14	43.6	43.6
Q9NYU2	Q9NYU2	19	19	19	UDP-glucose:glycoprotein glucosyltransferase 1	UGGT1		1	19	19	19	11	16	18	17	15	18	10	14	19	18	17	19	11	16	18	17	15	18	10	14	19	18	17	19	11	16	18	17	15	18	10	14	19	18	17	19	19.5	19.5
Q9NZ08	Q9NZ08	1	1	1	Endoplasmic reticulum aminopeptidase 1	ERAP1		1	1	1	1	1	0	1	0	0	0	0	0	0	1	0	1	1	0	1	0	0	0	0	0	0	1	0	1	1	0	1	0	0	0	0	0	0	1	0	1	1.4	1.4
Q9NZL9	Q9NZL9	2	2	2	Methionine adenosyltransferase 2 subunit beta	MAT2B		1	2	2	2	1	1	1	2	1	2	0	0	1	2	1	2	1	1	1	2	1	2	0	0	1	2	1	2	1	1	1	2	1	2	0	0	1	2	1	2	10.2	10.2
Q9NZN4	Q9NZN4	1	1	1	EH domain-containing protein 2	EHD2		1	1	1	1	0	0	0	1	1	0	0	0	1	1	1	1	0	0	0	1	1	0	0	0	1	1	1	1	0	0	0	1	1	0	0	0	1	1	1	1	2.8	2.8
Q9NZT1	Q9NZT1	2	2	2	Calmodulin-like protein 5	CALML5		1	2	2	2	0	0	1	0	1	1	0	1	0	0	1	1	0	0	1	0	1	1	0	1	0	0	1	1	0	0	1	0	1	1	0	1	0	0	1	1	22.6	22.6
Q9NZV1	Q9NZV1	2	2	2	Cysteine-rich motor neuron 1 protein;Processed cysteine-rich motor neuron 1 protein	CRIM1		1	2	2	2	1	2	2	2	2	2	1	2	2	1	2	2	1	2	2	2	2	2	1	2	2	1	2	2	1	2	2	2	2	2	1	2	2	1	2	2	3.1	3.1
Q9P2B2	Q9P2B2	4	4	4	Prostaglandin F2 receptor negative regulator	PTGFRN		1	4	4	4	3	0	4	1	2	3	0	4	1	3	1	4	3	0	4	1	2	3	0	4	1	3	1	4	3	0	4	1	2	3	0	4	1	3	1	4	5.1	5.1
Q9P2E9	Q9P2E9	8	8	8	Ribosome-binding protein 1	RRBP1		1	8	8	8	2	0	2	5	2	0	3	1	2	6	4	1	2	0	2	5	2	0	3	1	2	6	4	1	2	0	2	5	2	0	3	1	2	6	4	1	7.5	7.5
Q9P2J5	Q9P2J5	2	2	2	Leucine--tRNA ligase, cytoplasmic	LARS		1	2	2	2	0	0	1	2	2	1	0	1	1	1	2	1	0	0	1	2	2	1	0	1	1	1	2	1	0	0	1	2	2	1	0	1	1	1	2	1	3	3
Q9UBF2;Q9Y678	Q9UBF2;Q9Y678	1;1	1;1	1;1	Coatomer subunit gamma-2;Coatomer subunit gamma-1	COPG2;COPG1	;	2	1	1	1	1	1	1	1	1	1	0	1	1	1	1	1	1	1	1	1	1	1	0	1	1	1	1	1	1	1	1	1	1	1	0	1	1	1	1	1	1.4	1.4
Q9UBG0	Q9UBG0	21	21	21	C-type mannose receptor 2	MRC2		1	21	21	21	17	14	19	17	20	18	16	20	17	18	20	19	17	14	19	17	20	18	16	20	17	18	20	19	17	14	19	17	20	18	16	20	17	18	20	19	20	20
Q9UBP4	Q9UBP4	11	11	11	Dickkopf-related protein 3	DKK3		1	11	11	11	9	6	10	8	7	10	6	10	9	9	8	10	9	6	10	8	7	10	6	10	9	9	8	10	9	6	10	8	7	10	6	10	9	9	8	10	51.7	51.7
Q9UBS4	Q9UBS4	5	5	5	DnaJ homolog subfamily B member 11	DNAJB11		1	5	5	5	3	0	5	5	1	5	0	2	4	5	1	5	3	0	5	5	1	5	0	2	4	5	1	5	3	0	5	5	1	5	0	2	4	5	1	5	21.5	21.5
Q9UBX5	Q9UBX5	7	7	7	Fibulin-5	FBLN5		1	7	7	7	6	7	3	7	3	6	7	6	6	7	6	7	6	7	3	7	3	6	7	6	6	7	6	7	6	7	3	7	3	6	7	6	6	7	6	7	20.8	20.8
Q9UFN0	Q9UFN0	3	3	3	Protein NipSnap homolog 3A	NIPSNAP3A		1	3	3	3	2	3	3	3	1	2	3	3	3	3	1	3	2	3	3	3	1	2	3	3	3	3	1	3	2	3	3	3	1	2	3	3	3	3	1	3	25.9	25.9
Q9UGM3	Q9UGM3	1	1	1	Deleted in malignant brain tumors 1 protein	DMBT1		1	1	1	1	1	0	1	1	1	1	1	1	1	0	1	1	1	0	1	1	1	1	1	1	1	0	1	1	1	0	1	1	1	1	1	1	1	0	1	1	5.2	5.2
Q9UHD8	Q9UHD8	8	8	8	Septin-9	2022-09-09		1	8	8	8	6	6	8	7	8	8	1	6	8	7	8	8	6	6	8	7	8	8	1	6	8	7	8	8	6	6	8	7	8	8	1	6	8	7	8	8	18.1	18.1
Q9UHI8	Q9UHI8	1	1	1	A disintegrin and metalloproteinase with thrombospondin motifs 1	ADAMTS1		1	1	1	1	1	1	1	0	0	1	1	1	1	1	0	1	1	1	1	0	0	1	1	1	1	1	0	1	1	1	1	0	0	1	1	1	1	1	0	1	3.1	3.1
Q9UHL4	Q9UHL4	4	4	4	Dipeptidyl peptidase 2	DPP7		1	4	4	4	2	1	2	3	2	3	3	1	3	4	3	3	2	1	2	3	2	3	3	1	3	4	3	3	2	1	2	3	2	3	3	1	3	4	3	3	12.2	12.2
Q9UIQ6	Q9UIQ6	1	1	1	Leucyl-cystinyl aminopeptidase;Leucyl-cystinyl aminopeptidase, pregnancy serum form	LNPEP		1	1	1	1	0	0	1	1	1	1	0	1	1	1	1	1	0	0	1	1	1	1	0	1	1	1	1	1	0	0	1	1	1	1	0	1	1	1	1	1	1.5	1.5
Q9UK76	Q9UK76	1	1	1	Hematological and neurological expressed 1 protein;Hematological and neurological expressed 1 protein, N-terminally processed	HN1		1	1	1	1	1	0	1	1	1	1	1	1	1	0	0	1	1	0	1	1	1	1	1	1	1	0	0	1	1	0	1	1	1	1	1	1	1	0	0	1	9.7	9.7
Q9UKK9	Q9UKK9	2	2	2	ADP-sugar pyrophosphatase	NUDT5		1	2	2	2	1	2	0	2	1	1	1	0	2	2	0	1	1	2	0	2	1	1	1	0	2	2	0	1	1	2	0	2	1	1	1	0	2	2	0	1	10	10
Q9UKP4	Q9UKP4	2	2	2	A disintegrin and metalloproteinase with thrombospondin motifs 7	ADAMTS7		1	2	2	2	2	0	2	1	2	2	0	2	1	2	2	2	2	0	2	1	2	2	0	2	1	2	2	2	2	0	2	1	2	2	0	2	1	2	2	2	2.1	2.1
Q9UKU9;O95841	Q9UKU9	4;1	4;1	4;1	Angiopoietin-related protein 2	ANGPTL2		2	4	4	4	2	0	4	2	3	2	0	4	1	1	2	2	2	0	4	2	3	2	0	4	1	1	2	2	2	0	4	2	3	2	0	4	1	1	2	2	13.2	13.2
Q9UKX2	Q9UKX2	17	2	1	Myosin-2	MYH2		1	17	2	1	10	5	16	11	13	9	0	8	15	12	8	16	1	1	1	2	2	0	0	1	2	1	1	2	1	1	1	1	1	0	0	1	1	1	1	1	9.9	1.7
Q9UL46	Q9UL46	3	3	3	Proteasome activator complex subunit 2	PSME2		1	3	3	3	1	1	2	3	3	1	0	2	1	2	2	2	1	1	2	3	3	1	0	2	1	2	2	2	1	1	2	3	3	1	0	2	1	2	2	2	21.3	21.3
Q9ULA0	Q9ULA0	13	13	13	Aspartyl aminopeptidase	DNPEP		1	13	13	13	10	10	10	10	13	10	10	9	11	8	12	9	10	10	10	10	13	10	10	9	11	8	12	9	10	10	10	10	13	10	10	9	11	8	12	9	43.8	43.8
Q9ULD5	Q9ULD5	1	1	1	Zinc finger protein 777	ZNF777		1	1	1	1	0	0	0	1	0	0	0	0	0	0	0	0	0	0	0	1	0	0	0	0	0	0	0	0	0	0	0	1	0	0	0	0	0	0	0	0	1.2	1.2
Q9ULV4	Q9ULV4	2	2	2	Coronin-1C	CORO1C		1	2	2	2	2	1	2	1	2	2	2	2	1	2	1	2	2	1	2	1	2	2	2	2	1	2	1	2	2	1	2	1	2	2	2	2	1	2	1	2	8.2	8.2
Q9UM22	Q9UM22	2	2	2	Mammalian ependymin-related protein 1	EPDR1		1	2	2	2	1	1	0	2	1	1	1	0	1	1	1	1	1	1	0	2	1	1	1	0	1	1	1	1	1	1	0	2	1	1	1	0	1	1	1	1	8.9	8.9
Q9UMS6	Q9UMS6	5	5	5	Synaptopodin-2	SYNPO2		1	5	5	5	1	0	3	5	5	1	0	2	4	2	4	2	1	0	3	5	5	1	0	2	4	2	4	2	1	0	3	5	5	1	0	2	4	2	4	2	6.5	6.5
Q9UN70	Q9UN70	4	4	4	Protocadherin gamma-C3	PCDHGC3		1	4	4	4	2	2	2	4	3	4	1	4	3	3	3	2	2	2	2	4	3	4	1	4	3	3	3	2	2	2	2	4	3	4	1	4	3	3	3	2	7.3	7.3
Q9UNM6	Q9UNM6	1	1	1	26S proteasome non-ATPase regulatory subunit 13	PSMD13		1	1	1	1	1	1	1	1	1	1	0	1	1	1	1	1	1	1	1	1	1	1	0	1	1	1	1	1	1	1	1	1	1	1	0	1	1	1	1	1	4.5	4.5
Q9UNN8	Q9UNN8	3	3	3	Endothelial protein C receptor	PROCR		1	3	3	3	2	3	0	2	0	0	3	0	3	3	0	1	2	3	0	2	0	0	3	0	3	3	0	1	2	3	0	2	0	0	3	0	3	3	0	1	15.1	15.1
Q9UNS2	Q9UNS2	1	1	1	COP9 signalosome complex subunit 3	COPS3		1	1	1	1	1	0	1	1	1	1	1	1	1	1	1	1	1	0	1	1	1	1	1	1	1	1	1	1	1	0	1	1	1	1	1	1	1	1	1	1	2.8	2.8
Q9UPN3	Q9UPN3	19	18	18	Microtubule-actin cross-linking factor 1, isoforms 1/2/3/5	MACF1		1	19	18	18	7	0	7	18	15	5	1	4	17	14	13	16	7	0	6	17	14	4	0	3	16	13	12	15	7	0	6	17	14	4	0	3	16	13	12	15	3	2.9
Q9UPY8	Q9UPY8	4	4	4	Microtubule-associated protein RP/EB family member 3	MAPRE3		1	4	4	4	1	0	3	4	2	1	0	2	4	0	2	3	1	0	3	4	2	1	0	2	4	0	2	3	1	0	3	4	2	1	0	2	4	0	2	3	15.7	15.7
Q9Y230	Q9Y230	2	2	2	RuvB-like 2	RUVBL2		1	2	2	2	1	0	1	1	1	0	0	0	2	1	1	1	1	0	1	1	1	0	0	0	2	1	1	1	1	0	1	1	1	0	0	0	2	1	1	1	5	5
Q9Y240	Q9Y240	2	2	2	C-type lectin domain family 11 member A	CLEC11A		1	2	2	2	1	1	2	1	2	1	1	1	1	1	2	1	1	1	2	1	2	1	1	1	1	1	2	1	1	1	2	1	2	1	1	1	1	1	2	1	8.7	8.7
Q9Y262	Q9Y262	2	2	2	Eukaryotic translation initiation factor 3 subunit L	EIF3L		1	2	2	2	2	2	2	2	1	0	0	0	2	2	2	2	2	2	2	2	1	0	0	0	2	2	2	2	2	2	2	2	1	0	0	0	2	2	2	2	5.5	5.5
Q9Y281	Q9Y281	2	1	1	Cofilin-2	CFL2		1	2	1	1	2	1	2	2	2	2	0	2	2	1	2	2	1	0	1	1	1	1	0	1	1	0	1	1	1	0	1	1	1	1	0	1	1	0	1	1	22.3	12
Q9Y285	Q9Y285	3	3	3	Phenylalanine--tRNA ligase alpha subunit	FARSA		1	3	3	3	2	1	3	3	3	2	0	2	3	2	3	3	2	1	3	3	3	2	0	2	3	2	3	3	2	1	3	3	3	2	0	2	3	2	3	3	9.6	9.6
Q9Y287	Q9Y287	4	4	4	Integral membrane protein 2B;BRI2, membrane form;BRI2 intracellular domain;BRI2C, soluble form;Bri23 peptide	ITM2B		1	4	4	4	3	1	3	2	2	2	0	3	4	3	3	3	3	1	3	2	2	2	0	3	4	3	3	3	3	1	3	2	2	2	0	3	4	3	3	3	15.4	15.4
Q9Y2E5	Q9Y2E5	3	3	3	Epididymis-specific alpha-mannosidase	MAN2B2		1	3	3	3	0	2	2	1	1	3	1	3	2	3	0	2	0	2	2	1	1	3	1	3	2	3	0	2	0	2	2	1	1	3	1	3	2	3	0	2	4.5	4.5
Q9Y3B8	Q9Y3B8	1	1	1	Oligoribonuclease, mitochondrial	REXO2		1	1	1	1	1	1	0	1	0	1	1	0	1	1	1	0	1	1	0	1	0	1	1	0	1	1	1	0	1	1	0	1	0	1	1	0	1	1	1	0	7.6	7.6
Q9Y3F4	Q9Y3F4	3	3	3	Serine-threonine kinase receptor-associated protein	STRAP		1	3	3	3	0	0	2	3	3	1	0	0	3	1	3	3	0	0	2	3	3	1	0	0	3	1	3	3	0	0	2	3	3	1	0	0	3	1	3	3	16.3	16.3
Q9Y490;Q9Y4G6	Q9Y490	49;3	49;3	49;3	Talin-1	TLN1		2	49	49	49	44	43	43	46	45	42	27	40	44	44	44	43	44	43	43	46	45	42	27	40	44	44	44	43	44	43	43	46	45	42	27	40	44	44	44	43	30.4	30.4
Q9Y4K0	Q9Y4K0	6	6	6	Lysyl oxidase homolog 2	LOXL2		1	6	6	6	5	6	5	6	3	5	4	3	5	6	4	6	5	6	5	6	3	5	4	3	5	6	4	6	5	6	5	6	3	5	4	3	5	6	4	6	11.4	11.4
Q9Y4L1	Q9Y4L1	1	1	1	Hypoxia up-regulated protein 1	HYOU1		1	1	1	1	1	1	1	1	1	1	1	1	1	1	1	1	1	1	1	1	1	1	1	1	1	1	1	1	1	1	1	1	1	1	1	1	1	1	1	1	1.9	1.9
Q9Y570	Q9Y570	3	3	3	Protein phosphatase methylesterase 1	PPME1		1	3	3	3	0	0	3	2	3	2	0	1	3	2	3	2	0	0	3	2	3	2	0	1	3	2	3	2	0	0	3	2	3	2	0	1	3	2	3	2	14.2	14.2
Q9Y5G0	Q9Y5G0	1	1	1	Protocadherin gamma-B5	PCDHGB5		1	1	1	1	1	1	1	1	1	1	1	1	1	1	1	1	1	1	1	1	1	1	1	1	1	1	1	1	1	1	1	1	1	1	1	1	1	1	1	1	0.9	0.9
Q9Y5Z4	Q9Y5Z4	2	2	2	Heme-binding protein 2	HEBP2		1	2	2	2	1	1	2	1	2	1	1	1	0	0	2	2	1	1	2	1	2	1	1	1	0	0	2	2	1	1	2	1	2	1	1	1	0	0	2	2	12.2	12.2
Q9Y617	Q9Y617	9	9	9	Phosphoserine aminotransferase	PSAT1		1	9	9	9	2	4	1	4	1	1	5	4	4	9	2	2	2	4	1	4	1	1	5	4	4	9	2	2	2	4	1	4	1	1	5	4	4	9	2	2	35.9	35.9
Q9Y646	Q9Y646	3	3	3	Carboxypeptidase Q	CPQ		1	3	3	3	3	3	3	3	3	3	3	3	3	3	2	3	3	3	3	3	3	3	3	3	3	3	2	3	3	3	3	3	3	3	3	3	3	3	2	3	9.1	9.1
Q9Y696	Q9Y696	8	8	8	Chloride intracellular channel protein 4	CLIC4		1	8	8	8	7	7	7	7	8	4	5	7	8	7	8	8	7	7	7	7	8	4	5	7	8	7	8	8	7	7	7	7	8	4	5	7	8	7	8	8	42.3	42.3
Q9Y6C2	Q9Y6C2	14	14	14	EMILIN-1	EMILIN1		1	14	14	14	8	7	10	11	9	10	6	11	10	11	13	12	8	7	10	11	9	10	6	11	10	11	13	12	8	7	10	11	9	10	6	11	10	11	13	12	16.9	16.9
REV__A6NED2	REV__A6NED2	1	1	1				1	1	1	1	1	0	1	1	1	1	0	1	1	1	1	1	1	0	1	1	1	1	0	1	1	1	1	1	1	0	1	1	1	1	0	1	1	1	1	1	0	0
REV__CON__Q2KIU3	REV__CON__Q2KIU3	1	1	1				1	1	1	1	1	0	1	1	1	1	1	1	1	1	1	1	1	0	1	1	1	1	1	1	1	1	1	1	1	0	1	1	1	1	1	1	1	1	1	1	0	0
REV__O60496	REV__O60496	2	2	2				1	2	2	2	2	2	2	2	2	2	2	2	2	2	2	2	2	2	2	2	2	2	2	2	2	2	2	2	2	2	2	2	2	2	2	2	2	2	2	2	0	0
REV__P12270	REV__P12270	1	1	1				1	1	1	1	0	0	0	1	0	0	0	0	0	1	0	0	0	0	0	1	0	0	0	0	0	1	0	0	0	0	0	1	0	0	0	0	0	1	0	0	0	0
REV__P18440	REV__P18440	1	1	1				1	1	1	1	1	1	1	1	1	1	1	1	1	1	1	1	1	1	1	1	1	1	1	1	1	1	1	1	1	1	1	1	1	1	1	1	1	1	1	1	0	0
REV__Q15735	REV__Q15735	1	1	1				1	1	1	1	1	1	1	1	1	1	1	1	1	1	1	1	1	1	1	1	1	1	1	1	1	1	1	1	1	1	1	1	1	1	1	1	1	1	1	1	0	0
REV__Q7Z4V0	REV__Q7Z4V0	1	1	1				1	1	1	1	1	1	1	1	1	1	1	1	1	1	1	1	1	1	1	1	1	1	1	1	1	1	1	1	1	1	1	1	1	1	1	1	1	1	1	1	0	0
REV__Q96K76	REV__Q96K76	2	2	2				1	2	2	2	1	1	1	1	1	2	1	2	1	1	1	2	1	1	1	1	1	2	1	2	1	1	1	2	1	1	1	1	1	2	1	2	1	1	1	2	0	0
REV__Q9NYC9	REV__Q9NYC9	1	1	1				1	1	1	1	1	1	1	1	1	1	1	1	1	1	1	1	1	1	1	1	1	1	1	1	1	1	1	1	1	1	1	1	1	1	1	1	1	1	1	1	0	0
REV__Q9NZI2	REV__Q9NZI2	1	1	1				1	1	1	1	1	1	1	1	1	1	1	1	1	1	1	1	1	1	1	1	1	1	1	1	1	1	1	1	1	1	1	1	1	1	1	1	1	1	1	1	0	0
REV__Q9Y5F3	REV__Q9Y5F3	1	1	1				1	1	1	1	0	0	1	0	0	1	0	0	0	0	1	0	0	0	1	0	0	1	0	0	0	0	1	0	0	0	1	0	0	1	0	0	0	0	1	0	0	0
REV__Q9Y6C2	REV__Q9Y6C2	1	1	1				1	1	1	1	1	1	1	1	1	1	1	1	1	1	1	1	1	1	1	1	1	1	1	1	1	1	1	1	1	1	1	1	1	1	1	1	1	1	1	1	0	0
[truncated: 82 more columns]

## Sheet: B) EXO differences
LFQ intensity Saba1	LFQ intensity Saba2	LFQ intensity Saba3	LFQ intensity Saba4	LFQ intensity Saba5	LFQ intensity Saba6	LFQ intensity Saba7	LFQ intensity Saba8	LFQ intensity Saba9	LFQ intensity Saba10	LFQ intensity Saba11	LFQ intensity Saba12	Student's T-test Significant EXO EPS_EXO ctrl	Student's T-test significant	Peptides	Razor + unique peptides	Unique peptides	Sequence coverage [%]	Unique + razor sequence coverage [%]	Unique sequence coverage [%]	Mol. weight [kDa]	Q-value	Score	Intensity	MS/MS count	Student's T-test p-value EXO EPS_EXO ctrl	Student's T-test Difference EXO EPS_EXO ctrl	Protein IDs	Majority protein IDs	Protein names	Gene names
EXO ctrl	EXO ctrl	EXO ctrl	EXO ctrl	EXO ctrl	EXO ctrl	EXO EPS	EXO EPS	EXO EPS	EXO EPS	EXO EPS	EXO EPS	C	C	N	N	N	N	N	N	N	N	N	N	N	N	N	T	T	T	T
5.94621	5.7433	5.90422	5.73225	6.11462	5.859	6.57087	6.90299	6.21856	6.28497	6.36969	6.94071	+	EXO EPS_EXO ctrl	2	2	2	9,5	9,5	9,5	23772	0	11765	48626000	8	0.00786408	0.664696	O95816	O95816	BAG family molecular chaperone regulator 2	BAG2
5.95677	5.93719	5.83225	6.16287	5.73135	6.33648	6.76315	6.23092	6.93045	6.00252	7.01326	6.89567	+	EXO EPS_EXO ctrl	3	3	3	3,3	3,3	3,3	122,2	0	58004	78117000	8	0.0309642	0.646509	Q96KG7	Q96KG7	Multiple epidermal growth factor-like domains protein 10	MEGF10
5.73396	5.76348	5.87773	6.04698	6.17877	5.97394	5.84181	6.09809	6.70382	6.68539	6.62567	6.57143	+	EXO EPS_EXO ctrl	2	2	2	3,8	3,8	3,8	106,87	0,0011261	42816	31480000	5	0.00499945	0.491892	Q14697	Q14697	Neutral alpha-glucosidase AB	GANAB
5.73796	6.45017	5.98562	5.98856	6.39192	5.64748	6.43905	6.87517	6.3906	6.17514	6.29966	6.4947	+	EXO EPS_EXO ctrl	3	3	3	21,3	21,3	21,3	27401	0	77211	37341000	6	0.0312235	0.4121	Q9UL46	Q9UL46	Proteasome activator complex subunit 2	PSME2
6.52853	6.68384	6.13298	5.82402	5.65672	6.48677	6.69325	6.98151	6.5842	6.68191	5.85973	6.8073	+	EXO EPS_EXO ctrl	6	6	6	9,5	9,5	9,5	115,93	0	12349	58004000	4	0.0140646	0.382507	Q02218;Q9ULD0	Q02218	2-oxoglutarate dehydrogenase, mitochondrial	OGDH
6.34616	6.56151	6.4055	6.08694	6.02423	6.3724	6.49259	6.84278	6.67692	6.3307	6.63834	6.84736	+	EXO EPS_EXO ctrl	6	6	6	6	6	6	629,09	0	11,76	52513000	13	0.00480673	0.338663	Q09666	Q09666	Neuroblast differentiation-associated protein AHNAK	AHNAK
6.07254	6.13596	5.69425	5.85943	5.89253	5.86707	6.256	6.64768	5.88195	6.36772	6.41082	5.94696	+	EXO EPS_EXO ctrl	3	3	3	4,7	4,7	4,7	73,68	0	76274	13774000	5	0.0101656	0.331558	P38646	P38646	Stress-70 protein, mitochondrial	HSPA9
5.79299	7.11015	5.99829	5.99407	6.70801	6.66285	6.27869	7.19446	6.69124	5.97885	6.81836	7.27727	+	EXO EPS_EXO ctrl	5	5	5	6,5	6,5	6,5	117,51	0	17216	84575000	11	0.0458864	0.32875	Q9UMS6	Q9UMS6	Synaptopodin-2	SYNPO2
5.60616	6.38918	6.19374	6.09929	6.44634	6.31691	6.41471	6.70043	6.34046	6.46552	6.43479	6.61839	+	EXO EPS_EXO ctrl	4	4	4	11,9	11,9	11,9	61277	0	70568	37105000	4	0.0361257	0.320447	Q15942	Q15942	Zyxin	ZYX
5.76392	6.52114	6.29206	5.9575	5.94233	6.37656	6.27501	6.52221	6.39922	6.32781	6.39888	6.76415	+	EXO EPS_EXO ctrl	3	3	3	9,3	9,3	9,3	50976	0	11515	34192000	6	0.0144406	0.305629	P61978	P61978	Heterogeneous nuclear ribonucleoprotein K	HNRNPK
7.25268	6.85516	6.84785	6.9717	6.20542	7.58913	7.78711	6.95644	7.04556	7.25539	6.72397	7.77878	+	EXO EPS_EXO ctrl	12	12	12	42,3	42,3	42,3	53165	0	88794	381550000	38	0.00933688	0.304218	P23381	P23381	Tryptophan--tRNA ligase, cytoplasmic;T1-TrpRS;T2-TrpRS	WARS
6.25983	6.80048	6.50013	6.029	6.08891	6.77736	6.73945	6.76785	6.57822	6.60253	6.32601	7.24316	+	EXO EPS_EXO ctrl	11	11	11	17,5	17,5	17,5	106,81	0	43863	84743000	16	0.0297395	0.300251	P49588	P49588	Alanine--tRNA ligase, cytoplasmic	AARS
5.91231	5.7734	5.77877	5.85363	6.46513	6.68197	6.07448	6.13311	6.59071	5.93993	6.5954	6.89532	+	EXO EPS_EXO ctrl	2	2	2	3,6	3,6	3,6	84,87	0	74389	51108000	3	0.0448921	0.293956	P02786	P02786	Transferrin receptor protein 1;Transferrin receptor protein 1, serum form	TFRC
6.5491	6.12166	5.71249	6.174	6.09341	6.60437	6.45885	6.56944	6.33558	6.42413	6.29194	6.93202	+	EXO EPS_EXO ctrl	5	5	5	13,5	13,5	13,5	52878	0	11961	46252000	9	0.0311833	0.292823	Q96KP4	Q96KP4	Cytosolic non-specific dipeptidase	CNDP2
6.45283	6.53015	6.54585	6.53726	5.76416	6.62973	6.83955	6.65185	6.52872	6.97823	6.47871	6.72373	+	EXO EPS_EXO ctrl	4	4	4	8,7	8,7	8,7	84137	0	19988	59762000	12	0.0482242	0.290135	Q96TA1	Q96TA1	Niban-like protein 1	FAM129B
6.76273	6.94816	6.70583	6.82696	6.1067	7.12587	6.96165	7.09019	6.78194	7.26446	6.65587	7.37555	+	EXO EPS_EXO ctrl	6	6	6	19,1	19,1	19,1	49973	0	49,74	150480000	26	0.0138111	0.275571	P13489	P13489	Ribonuclease inhibitor	RNH1
6.55459	6.57663	6.51459	6.5406	6.40598	6.72337	6.89245	6.67725	6.93678	6.79095	6.85849	6.7966	+	EXO EPS_EXO ctrl	6	6	6	15,6	15,6	15,6	51901	0	15937	79141000	14	0.0087994	0.272795	Q01518	Q01518	Adenylyl cyclase-associated protein 1	CAP1
7.11411	7.57556	7.29809	7.65184	7.35811	7.3717	7.39293	7.74475	7.54865	7.76953	7.56887	7.77538	+	EXO EPS_EXO ctrl	20	20	20	29,9	29,9	29,9	121	0	75309	487410000	47	0.00201044	0.238452	P27816	P27816	Microtubule-associated protein 4	MAP4
6.31427	5.98789	6.51418	6.15671	6.40363	6.54766	6.41534	6.38719	6.5953	6.38957	6.56042	6.90885	+	EXO EPS_EXO ctrl	2	2	2	14,6	14,6	14,6	14839	0	49166	47769000	8	0.00970909	0.222056	P62244	P62244	40S ribosomal protein S15a	RPS15A
6.53567	6.66537	5.86529	6.62245	5.88992	6.82306	6.75371	6.61738	6.38196	6.95634	5.91931	7.08743	+	EXO EPS_EXO ctrl	5	5	5	21,2	21,2	21,2	27566	0	98328	71412000	10	0.0475905	0.219058	P78417	P78417	Glutathione S-transferase omega-1	GSTO1
5.94949	6.41921	6.01265	6.10616	5.65355	6.40461	6.37275	6.34183	6.3235	6.45821	5.71429	6.60505	+	EXO EPS_EXO ctrl	3	3	3	3,8	3,8	3,8	102	0	11929	21157000	4	0.0414436	0.211659	Q7KZF4	Q7KZF4	Staphylococcal nuclease domain-containing protein 1	SND1
6.31171	6.56783	6.20069	5.80233	6.46123	6.57453	6.45983	6.49821	6.60252	6.1441	6.54962	6.84808	+	EXO EPS_EXO ctrl	2	2	2	15,7	15,7	15,7	19595	0	67955	46177000	5	0.0401195	0.19734	P13693;Q56UQ5	P13693;Q56UQ5	Translationally-controlled tumor protein;TPT1-like protein	TPT1
7.92303	8.06002	7.15198	7.33564	7.71251	8.17742	8.24182	8.16791	7.32519	7.61462	7.81224	8.37491	+	EXO EPS_EXO ctrl	28	28	28	39,3	39,3	39,3	83266	0	209,26	1674600000	109	0.00294045	0.196016	P00488	P00488	Coagulation factor XIII A chain	F13A1
7.43735	7.49872	7.22963	7.26844	7.05656	7.49776	7.69285	7.62476	7.23629	7.53786	7.2907	7.69532	+	EXO EPS_EXO ctrl	10	10	10	29,9	29,9	29,9	56559	0	111,51	460740000	52	0.00668772	0.181551	P06576	P06576	ATP synthase subunit beta, mitochondrial	ATP5B
6.77668	7.13758	6.98181	7.02061	6.88322	7.06092	7.05994	7.19404	7.13139	7.21995	7.03719	7.17143	+	EXO EPS_EXO ctrl	5	5	5	11,9	11,9	11,9	66193	0	26,9	165380000	25	0.00403671	0.158856	O75083	O75083	WD repeat-containing protein 1	WDR1
7.3019	7.36442	7.19805	6.94177	7.23676	7.3385	7.5791	7.31479	7.30365	7.08753	7.47101	7.50469	+	EXO EPS_EXO ctrl	8	8	6	51,4	51,4	39,9	22764	0	50866	327320000	34	0.0256311	0.146563	P14649	P14649	Myosin light chain 6B	MYL6B
7.40221	7.59218	7.5039	7.50073	7.40075	7.69425	7.70718	7.701	7.59672	7.63581	7.52563	7.80596	+	EXO EPS_EXO ctrl	16	16	16	36,9	36,9	36,9	57,41	0	68739	609120000	55	0.00618327	0.146379	P12081;P49590	P12081	Histidine--tRNA ligase, cytoplasmic	HARS
6.65049	6.37793	6.98305	6.72844	6.64902	6.54781	6.84773	6.43503	7.15749	6.94833	6.73446	6.68197	+	EXO EPS_EXO ctrl	6	6	6	11,4	11,4	11,4	86724	0	21349	82137000	14	0.00266525	0.14471	Q9Y4K0	Q9Y4K0	Lysyl oxidase homolog 2	LOXL2
8.17551	7.99508	8.06584	8.4743	7.80175	8.47887	8.49325	7.93476	8.16906	8.57243	7.9902	8.6256	+	EXO EPS_EXO ctrl	10	10	6	74,3	74,3	44,1	17298	0	51918	3317400000	105	0.0474338	0.132321	P22392;O60361	P22392;O60361	Nucleoside diphosphate kinase B;Putative nucleoside diphosphate kinase	NME2;NME2P1
7.8191	7.88917	7.75897	7.74991	7.69992	7.89153	7.85187	7.95496	7.87199	7.88683	7.8656	8.1529	+	EXO EPS_EXO ctrl	15	15	12	59,8	59,8	48,2	22,11	0	75621	1121300000	85	0.0110619	0.12926	Q06830	Q06830	Peroxiredoxin-1	PRDX1
6.80697	6.82209	6.79231	6.63695	6.61683	7.09812	6.9622	6.93181	6.96796	6.79778	6.73109	7.15085	+	EXO EPS_EXO ctrl	16	9	9	27,8	18,4	18,4	69412	0	52003	127480000	25	0.000967221	0.128068	P15311	P15311	Ezrin	EZR
6.88483	6.89223	6.74844	6.93824	6.90203	7.05081	7.15235	7.02849	6.78261	6.95689	7.02865	7.17029	+	EXO EPS_EXO ctrl	9	9	9	35,1	35,1	35,1	35816	0	73693	146460000	31	0.0234376	0.117116	Q13011	Q13011	Delta(3,5)-Delta(2,4)-dienoyl-CoA isomerase, mitochondrial	ECH1
7.34961	7.12011	7.31992	7.52143	7.2307	7.73605	7.37175	7.19254	7.41454	7.6141	7.42508	7.95941	+	EXO EPS_EXO ctrl	8	8	8	32,4	32,4	32,4	26152	0	54075	515210000	43	0.0136251	0.116599	P17931	P17931	Galectin-3	LGALS3
8.00728	7.97936	7.87306	7.81855	7.7964	8.23361	8.31463	7.99204	7.91856	7.95079	7.89653	8.33098	+	EXO EPS_EXO ctrl	37	14	14	53,7	30,7	30,7	85696	0	323,31	1914000000	98	0.0401341	0.115877	P06396	P06396	Gelsolin	GSN
7.40754	7.43271	7.7294	7.26425	7.59982	7.54273	7.57128	7.70532	7.72226	7.36823	7.60142	7.69537	+	EXO EPS_EXO ctrl	19	19	19	19,5	19,5	19,5	177,19	0	85,4	556880000	62	0.0460112	0.114572	Q9NYU2	Q9NYU2	UDP-glucose:glycoprotein glucosyltransferase 1	UGGT1
8.06763	8.35357	8.147	7.88355	7.92759	8.41425	8.2826	8.3204	8.23565	8.09132	8.10819	8.43387	+	EXO EPS_EXO ctrl	41	41	41	56,8	56,8	56,8	95337	0	323,31	2584700000	234	0.0454401	0.113072	P13639;Q15029	P13639	Elongation factor 2	EEF2
8.91455	9.27425	8.99748	8.69723	8.86927	9.14082	9.02465	9.21564	9.1442	8.83094	9.05073	9.29677	+	EXO EPS_EXO ctrl	136	136	126	69,5	69,5	66,3	291,02	0	323,31	17997000000	1075	0.0252824	0.111554	Q14315	Q14315	Filamin-C	FLNC
9.26682	9.70456	9.46919	8.66869	9.33768	9.78417	9.40382	9.73845	9.57167	8.74361	9.48319	9.93057	+	EXO EPS_EXO ctrl	53	53	47	78,5	78,5	74,3	53535	0	323,31	57355000000	682	0.00223155	0.1067	P17661;P07197;P07196	P17661	Desmin	DES
6.80943	7.03523	7.01687	6.67404	6.828	7.20871	6.96945	7.18882	7.08023	6.76408	6.97131	7.23586	+	EXO EPS_EXO ctrl	10	9	9	5,5	5,1	5,1	305,48	0	38895	159340000	24	0.00500183	0.106243	P78559	P78559	Microtubule-associated protein 1A;MAP1A heavy chain;MAP1 light chain LC2	MAP1A
7.27919	7.09906	6.90404	6.87295	6.84721	6.91021	7.48481	7.28292	6.92708	7.06333	6.87075	6.91292	+	EXO EPS_EXO ctrl	20	20	20	18,1	18,1	18,1	189,25	0	73776	193900000	28	0.0461672	0.104858	P46940	P46940	Ras GTPase-activating-like protein IQGAP1	IQGAP1
6.66148	7.18554	6.8064	6.58796	6.66283	6.82815	6.68141	7.22217	6.98145	6.68026	6.84451	6.94685	+	EXO EPS_EXO ctrl	10	10	10	8,4	8,4	8,4	170,59	0	28692	107060000	22	0.013233	0.104047	P07814	P07814	Bifunctional glutamate/proline--tRNA ligase;Glutamate--tRNA ligase;Proline--tRNA ligase	EPRS
8.57543	8.67729	8.66809	8.68106	8.455	8.8181	8.77626	8.72779	8.67437	8.85331	8.56003	8.8797	+	EXO EPS_EXO ctrl	57	57	57	58,1	58,1	58,1	123,8	0	323,31	7747100000	467	0.0227635	0.0994163	P18206	P18206	Vinculin	VCL
8.39005	8.76106	8.48545	8.40863	8.40768	8.59692	8.50255	8.78351	8.59512	8.4233	8.54878	8.7906	+	EXO EPS_EXO ctrl	142	142	137	34,4	34,4	33,2	531,78	0	323,31	5655600000	666	0.0172818	0.0990103	Q15149	Q15149	Plectin	PLEC
8.63844	8.5358	8.45665	8.23832	8.61665	8.58913	8.68803	8.52903	8.64216	8.40176	8.69235	8.70305	+	EXO EPS_EXO ctrl	35	35	35	62,5	62,5	62,5	74,68	0	323,31	5687100000	290	0.0216831	0.0968966	Q15582	Q15582	Transforming growth factor-beta-induced protein ig-h3	TGFBI
7.3977	7.87133	7.67675	7.71077	7.5201	7.72496	7.479	7.8399	7.82188	7.75769	7.61341	7.91874	+	EXO EPS_EXO ctrl	10	10	10	32,9	32,9	32,9	35,7	0	152,35	728720000	67	0.0395449	0.0881679	Q96CX2;Q68DU8	Q96CX2	BTB/POZ domain-containing protein KCTD12	KCTD12
8.56814	8.76199	8.5102	8.61861	8.42336	8.38716	8.7339	8.78524	8.56368	8.6784	8.45433	8.4635	+	EXO EPS_EXO ctrl	92	85	85	53	50,3	50,3	280,74	0	323,31	5337500000	487	0.0228239	0.0682669	P21333	P21333	Filamin-A	FLNA
8.46211	8.5112	8.48162	8.48316	8.22567	8.33226	8.4425	8.5667	8.59855	8.52194	8.3075	8.45123	+	EXO EPS_EXO ctrl	14	14	14	27,1	27,1	27,1	84685	0	50,23	4313200000	49	0.0285611	0.0653987	O00469	O00469	Procollagen-lysine,2-oxoglutarate 5-dioxygenase 2	PLOD2
7.12953	6.75313	7.09875	6.96025	6.88777	6.99759	7.18409	6.74792	7.13226	7.09149	6.9046	7.07697	+	EXO EPS_EXO ctrl	7	7	7	12,2	12,2	12,2	84784	0	19891	157520000	24	0.0483526	0.0517181	O60568	O60568	Procollagen-lysine,2-oxoglutarate 5-dioxygenase 3	PLOD3
8.1786	8.12431	8.24057	7.92504	8.13149	8.22637	8.20458	8.07925	8.20379	7.79378	8.06759	8.1514	+	EXO EPS_EXO ctrl	26	26	26	32,6	32,6	32,6	109,79	0	222,59	1972200000	148	0.049288	-0.0543298	O94985	O94985	Calsyntenin-1;Soluble Alc-alpha;CTF1-alpha	CLSTN1
8.96194	8.41394	8.90906	8.73773	8.81569	8.73918	8.87666	8.37951	8.91491	8.66081	8.75829	8.65202	+	EXO EPS_EXO ctrl	32	32	32	46,1	46,1	46,1	108,53	0	323,31	8255400000	312	0.0128896	-0.0558901	P12109	P12109	Collagen alpha-1(VI) chain	COL6A1
6.98491	6.2775	6.82813	6.87584	6.97774	6.82302	6.90473	6.10356	6.839	6.79213	6.83842	6.82013	+	EXO EPS_EXO ctrl	5	5	5	8	8	8	118,39	0	16,39	90269000	10	0.0465932	-0.078194	Q13308	Q13308	Inactive tyrosine-protein kinase 7	PTK7
6.9313	6.29436	7.1358	7.42004	6.58557	6.92274	6.96298	6.20788	7.06789	7.35023	6.41564	6.77615	+	EXO EPS_EXO ctrl	7	7	7	6,4	6,4	6,4	180,97	0	26922	124370000	29	0.0326164	-0.0848401	Q13219	Q13219	Pappalysin-1	PAPPA
7.7733	7.15339	7.31465	8.10541	7.49797	7.59572	7.70409	7.14934	7.25592	8.02902	7.37548	7.41462	+	EXO EPS_EXO ctrl	10	9	9	20,2	18,8	18,8	55154	0	66492	552780000	56	0.0179737	-0.0853239	P05155	P05155	Plasma protease C1 inhibitor	SERPING1
8.21405	8.64417	8.29907	7.9952	8.23865	8.18566	8.07445	8.65429	8.30503	7.90563	8.06333	8.05751	+	EXO EPS_EXO ctrl	13	13	13	26,5	26,5	26,5	60179	0	151,08	2537300000	139	0.0424069	-0.0860906	P09603	P09603	Macrophage colony-stimulating factor 1;Processed macrophage colony-stimulating factor 1	CSF1
9.57962	8.40434	9.13764	8.80437	8.94255	9.28493	9.47831	8.21529	9.05903	8.73166	8.91717	9.18684	+	EXO EPS_EXO ctrl	16	16	16	59,7	59,7	59,7	34632	0	323,31	22179000000	287	0.007835	-0.094189	P09486	P09486	SPARC	SPARC
7.37999	7.82268	7.42967	7.18395	7.49561	7.50374	7.2572	7.72301	7.33624	7.04899	7.33854	7.5436	+	EXO EPS_EXO ctrl	10	10	10	28,4	28,4	28,4	52562	0	56457	411000000	40	0.0210651	-0.0946798	Q13867	Q13867	Bleomycin hydrolase	BLMH
7.63914	7.02784	7.43059	7.78062	7.11421	7.12629	7.56988	6.9701	7.29763	7.66885	6.90333	7.13494	+	EXO EPS_EXO ctrl	13	13	13	35	35	35	65102	0	41554	320780000	33	0.025827	-0.0956604	Q13740	Q13740	CD166 antigen	ALCAM
7.31925	5.87821	6.92366	6.95123	6.83305	7.35478	7.28515	5.63816	6.77108	6.90781	6.78381	7.29818	+	EXO EPS_EXO ctrl	6	6	6	28,5	28,5	28,5	41806	0	35137	171780000	14	0.036259	-0.0959988	Q9BRK5	Q9BRK5	45 kDa calcium-binding protein	SDF4
7.53788	7.40235	7.64108	7.64249	7.70961	7.54968	7.56611	7.34072	7.51376	7.42737	7.59791	7.41288	+	EXO EPS_EXO ctrl	18	18	18	19,3	19,3	19,3	161,69	0	70684	479010000	64	0.0261652	-0.104055	Q6YHK3	Q6YHK3	CD109 antigen	CD109
7.51264	7.64646	7.81281	7.34887	7.60391	7.32002	7.31334	7.6777	7.60955	7.28425	7.41384	7.26658	+	EXO EPS_EXO ctrl	12	12	12	24,8	24,8	24,8	82265	0	58928	432560000	65	0.0369174	-0.113243	P54802	P54802	Alpha-N-acetylglucosaminidase;Alpha-N-acetylglucosaminidase 82 kDa form;Alpha-N-acetylglucosaminidase 77 kDa form	NAGLU
7.17632	6.73119	7.01582	6.92253	6.96496	6.74172	7.02857	6.73535	6.97139	6.74491	6.77038	6.61861	+	EXO EPS_EXO ctrl	5	5	5	9,2	9,2	9,2	86254	0	13057	113650000	12	0.0160762	-0.113887	Q16394;Q92935	Q16394	Exostosin-1	EXT1
7.98373	8.32942	7.95987	7.94044	8.01204	7.9612	7.91788	8.2017	7.93476	7.64307	7.83666	7.93319	+	EXO EPS_EXO ctrl	23	23	23	49,2	49,2	49,2	81224	0	187,65	1371500000	145	0.0379597	-0.119905	P13798	P13798	Acylamino-acid-releasing enzyme	APEH
7.6252	6.94972	7.49097	7.64709	6.85893	7.51782	7.50784	6.87705	7.47748	7.40535	6.69196	7.22029	+	EXO EPS_EXO ctrl	14	14	14	27,2	27,2	27,2	74823	0	53853	349920000	50	0.017187	-0.151626	O75326	O75326	Semaphorin-7A	SEMA7A
7.09552	6.88912	7.17243	6.69621	7.0114	7.23366	7.01481	6.65587	7.11331	6.58903	6.84051	6.93218	+	EXO EPS_EXO ctrl	3	3	3	11,3	11,3	11,3	45302	0	25858	148050000	19	0.00925422	-0.158768	P15151	P15151	Poliovirus receptor	PVR
9.00548	9.16074	8.93882	8.21801	9.61403	9.3181	8.68361	8.93139	8.89941	8.14805	9.48627	9.15112	+	EXO EPS_EXO ctrl	76	67	62	61,5	57,8	53,1	163,29	0	323,31	18619000000	581	0.0136082	-0.159222	P01023	P01023	Alpha-2-macroglobulin	A2M
8.09625	7.42187	7.84961	7.68835	7.85956	7.76981	7.7815	7.26839	7.79891	7.41739	7.68147	7.7794	+	EXO EPS_EXO ctrl	12	12	12	55,7	55,7	55,7	29,13	0	153,29	814910000	77	0.0254947	-0.159731	Q16270	Q16270	Insulin-like growth factor-binding protein 7	IGFBP7
7.36057	6.63386	7.20099	6.66235	7.22804	6.58039	7.05629	6.36466	7.21405	6.5156	7.02674	6.50251	+	EXO EPS_EXO ctrl	6	6	6	7,2	7,2	7,2	160,61	0	20445	132710000	23	0.0197938	-0.164392	P02462;P29400	P02462	Collagen alpha-1(IV) chain;Arresten	COL4A1
7.74093	7.40135	7.81696	7.05843	7.97592	7.22376	7.41931	7.2721	7.74974	6.7981	7.79739	7.10806	+	EXO EPS_EXO ctrl	17	17	17	21,8	21,8	21,8	111,25	0	67812	486110000	59	0.00600764	-0.178774	P13497;Q9Y6L7;O43897	P13497	Bone morphogenetic protein 1	BMP1
8.40317	8.5287	9.11411	7.60422	8.96783	9.20841	8.02156	8.26919	9.00749	7.54554	8.80335	9.06629	+	EXO EPS_EXO ctrl	28	28	24	75,1	75,1	69,7	36154	0	323,31	10303000000	271	0.0116398	-0.185503	P02649	P02649	Apolipoprotein E	APOE
8.93249	9.12208	9.09089	8.07689	9.39503	8.91052	8.6879	8.84248	9.09311	7.90664	9.18988	8.66681	+	EXO EPS_EXO ctrl	31	31	31	41,7	41,7	41,7	94573	0	323,31	12485000000	358	0.00588296	-0.190182	P13591	P13591	Neural cell adhesion molecule 1	NCAM1
7.57199	6.84528	7.38292	6.7669	7.14885	7.50942	7.39471	6.44152	7.18938	6.71306	7.02428	7.19518	+	EXO EPS_EXO ctrl	13	13	13	29,1	29,1	29,1	53921	0	57543	265110000	48	0.00978708	-0.211204	O95965	O95965	Integrin beta-like protein 1	ITGBL1
7.5608	7.04864	7.49461	7.91495	7.55786	7.53509	7.27522	6.98764	7.23912	7.59475	7.2682	7.29957	+	EXO EPS_EXO ctrl	1	1	1	2,7	2,7	2,7	58502	0	13661	370580000	23	0.00142797	-0.241241	O95498	O95498	Vascular non-inflammatory molecule 2	VNN2
6.60698	7.12401	7.3881	6.73052	6.96781	6.01125	6.09174	6.6666	6.4118	6.35334	6.84619	6.08174	+	EXO EPS_EXO ctrl	3	3	3	43,6	43,6	43,6	11471	0	84303	72081000	10	0.0429941	-0.396211	P31151;Q86SG5	P31151;Q86SG5	Protein S100-A7;Protein S100-A7A	S100A7;S100A7A

## Sheet: C) MV identifications
Protein IDs	Majority protein IDs	Peptide counts (all)	Peptide counts (razor+unique)	Peptide counts (unique)	Protein names	Gene names	Fasta headers	Number of proteins	Peptides	Razor + unique peptides	Unique peptides	Peptides Saba13	Peptides Saba14	Peptides Saba15	Peptides Saba16	Peptides Saba17	Peptides Saba18	Razor + unique peptides Saba13	Razor + unique peptides Saba14	Razor + unique peptides Saba15	Razor + unique peptides Saba16	Razor + unique peptides Saba17	Razor + unique peptides Saba18	Unique peptides Saba13	Unique peptides Saba14	Unique peptides Saba15	Unique peptides Saba16	Unique peptides Saba17	Unique peptides Saba18	Sequence coverage [%]	Unique + razor sequence coverage [%]	Unique sequence coverage [%]	Mol. weight [kDa]	Sequence length	Sequence lengths	Fraction average	Fraction 1	Q-value	Score	Identification type Saba13	Identification type Saba14	Identification type Saba15	Identification type Saba16	Identification type Saba17	Identification type Saba18	Sequence coverage Saba13 [%]	Sequence coverage Saba14 [%]	Sequence coverage Saba15 [%]	Sequence coverage Saba16 [%]
P0DPI2;A0A0B4J2D5	P0DPI2;A0A0B4J2D5	7;7	7;7	7;7			;	2	7	7	7	2	7	5	5	5	3	2	7	5	5	5	3	2	7	5	5	5	3	44.4	44.4	44.4	28.17	268	268;268	1	27	0	32.32	By matching	By MS/MS	By MS/MS	By MS/MS	By MS/MS	By MS/MS	13.1	44.4	32.1	40.3
A0FGR8	A0FGR8	8	8	8	Extended synaptotagmin-2	ESYT2		1	8	8	8	5	8	8	8	8	8	5	8	8	8	8	8	5	8	8	8	8	8	12.3	12.3	12.3	102.36	921	921	1	49	0	27.735	By matching	By MS/MS	By MS/MS	By matching	By MS/MS	By MS/MS	7.9	12.3	12.3	12.3
A1L0T0	A1L0T0	7	7	7	Acetolactate synthase-like protein	ILVBL		1	7	7	7	3	7	6	6	6	6	3	7	6	6	6	6	3	7	6	6	6	6	18.5	18.5	18.5	67.867	632	632	1	34	0	33.243	By matching	By MS/MS	By MS/MS	By MS/MS	By MS/MS	By MS/MS	8.7	18.5	15.2	15.5
A2RRP1	A2RRP1	2	2	2	Neuroblastoma-amplified sequence	NBAS		1	2	2	2	0	2	1	2	2	2	0	2	1	2	2	2	0	2	1	2	2	2	1.4	1.4	1.4	268.57	2371	2371	1	9	0.0006035	3.9416		By MS/MS	By matching	By MS/MS	By MS/MS	By matching	0	1.4	0.6	1.4
A5D6W6	A5D6W6	1	1	1	Fat storage-inducing transmembrane protein 1	FITM1		1	1	1	1	1	1	1	1	1	1	1	1	1	1	1	1	1	1	1	1	1	1	4.5	4.5	4.5	32.207	292	292	1	6	0.0056701	2.4335	By matching	By MS/MS	By matching	By matching	By matching	By matching	4.5	4.5	4.5	4.5
A6NCS4	A6NCS4	1	1	1	Homeobox protein Nkx-2.6	NKX2-6		1	1	1	1	1	1	1	1	1	1	1	1	1	1	1	1	1	1	1	1	1	1	4.3	4.3	4.3	32.121	301	301	1	12	0.0066735	2.405	By matching	By MS/MS	By MS/MS	By MS/MS	By MS/MS	By matching	4.3	4.3	4.3	4.3
A6NNT2	A6NNT2	1	1	1	Uncharacterized protein C16orf96	C16orf96		1	1	1	1	1	1	1	1	1	1	1	1	1	1	1	1	1	1	1	1	1	1	0.6	0.6	0.6	125.04	1141	1141	1	6	0.0036668	2.5688	By MS/MS	By MS/MS	By MS/MS	By MS/MS	By MS/MS	By MS/MS	0.6	0.6	0.6	0.6
P62308;A8MWD9	P62308;A8MWD9	1;1	1;1	1;1	Small nuclear ribonucleoprotein G;Putative small nuclear ribonucleoprotein G-like protein 15	SNRPG;SNRPGP15	;	2	1	1	1	1	1	1	1	1	1	1	1	1	1	1	1	1	1	1	1	1	1	17.1	17.1	17.1	8.496	76	76;76	1	6	0	5.8193	By MS/MS	By MS/MS	By MS/MS	By MS/MS	By MS/MS	By MS/MS	17.1	17.1	17.1	17.1
CON__Q14525;CON__Q9UE12;CON__Q15323;CON__A2A5Y0;CON__Q497I4;CON__REFSEQ:XP_986630;Q14525;Q15323;CON__Q9D646;CON__Q6NTB9;CON__O76009;O76009	CON__Q14525;CON__Q9UE12;CON__Q15323;CON__A2A5Y0;CON__Q497I4;CON__REFSEQ:XP_986630;Q14525;Q15323;CON__Q9D646;CON__Q6NTB9;CON__O76009;O76009	2;2;2;2;2;2;2;2;1;1;1;1	1;1;1;1;1;1;1;1;1;1;1;1	1;1;1;1;1;1;1;1;1;1;1;1	Keratin, type I cuticular Ha3-II;Keratin, type I cuticular Ha1;Keratin, type I cuticular Ha3-I	KRT33B;KRT31;KRT33A	;;;;;;;;;;;	12	2	1	1	2	2	1	1	1	1	1	1	0	0	0	0	1	1	0	0	0	0	4	2.2	2.2	46.213	404	404;416;416;416;455;476;404;416;392;404;404;404	1	2	0.0016826	3.2149	By MS/MS	By matching	By matching	By matching	By matching	By matching	4	4	1.7	1.7
CON__A2I7N3;CON__A2I7N1	CON__A2I7N3	8;1	8;1	1;0				2	8	8	1	8	7	8	7	8	8	8	7	8	7	8	8	1	1	1	1	1	1	22.5	22.5	2.4	46.941	417	417;411	1	54	0	19.605	By MS/MS	By MS/MS	By MS/MS	By MS/MS	By MS/MS	By MS/MS	22.5	20.9	22.5	17.7
CON__ENSEMBL:ENSBTAP00000006074;P49747	CON__ENSEMBL:ENSBTAP00000006074;P49747	6;3	6;3	4;1	Cartilage oligomeric matrix protein	COMP	;	2	6	6	4	6	6	6	6	6	6	6	6	6	6	6	6	4	4	4	4	4	4	11.8	11.8	8.3	80.674	747	747;757	1	36	0	18.88	By MS/MS	By MS/MS	By MS/MS	By MS/MS	By MS/MS	By MS/MS	11.8	11.8	11.8	11.8
CON__ENSEMBL:ENSBTAP00000007350	CON__ENSEMBL:ENSBTAP00000007350	30	30	4				1	30	30	4	25	27	26	27	24	28	25	27	26	27	24	28	4	4	2	3	3	4	26	26	3.6	192.99	1742	1742	1	185	0	123.88	By MS/MS	By MS/MS	By MS/MS	By MS/MS	By MS/MS	By MS/MS	22	23.8	22.2	23.2
CON__ENSEMBL:ENSBTAP00000013050;Q9UK55	CON__ENSEMBL:ENSBTAP00000013050	4;1	4;1	4;1				2	4	4	4	2	3	4	4	3	4	2	3	4	4	3	4	2	3	4	4	3	4	13.9	13.9	13.9	51.988	452	452;444	1	26	0	6.4683	By MS/MS	By MS/MS	By matching	By MS/MS	By MS/MS	By MS/MS	5.8	8.2	13.9	13.9
CON__ENSEMBL:ENSBTAP00000016046	CON__ENSEMBL:ENSBTAP00000016046	13	13	8				1	13	13	8	10	13	12	10	11	12	10	13	12	10	11	12	7	8	8	8	8	8	31.4	31.4	21.2	77.456	706	706	1	70	0	68.79	By MS/MS	By MS/MS	By MS/MS	By MS/MS	By MS/MS	By MS/MS	24.8	31.4	29.9	27.2
CON__ENSEMBL:ENSBTAP00000018229	CON__ENSEMBL:ENSBTAP00000018229	14	2	2				1	14	2	2	11	12	12	10	11	10	2	2	2	2	2	2	2	2	2	2	2	2	41.3	4.2	4.2	53.661	475	475	1	12	0	19.514	By MS/MS	By MS/MS	By MS/MS	By MS/MS	By MS/MS	By MS/MS	34.5	34.7	39.6	33.1
CON__ENSEMBL:ENSBTAP00000018574;P05546	CON__ENSEMBL:ENSBTAP00000018574	17;1	17;1	17;1				2	17	17	17	16	14	15	15	16	16	16	14	15	15	16	16	16	14	15	15	16	16	51.4	51.4	51.4	55.207	496	496;499	1	101	0	88.123	By MS/MS	By MS/MS	By MS/MS	By MS/MS	By MS/MS	By MS/MS	49.4	42.1	40.7	45.2
CON__ENSEMBL:ENSBTAP00000023402	CON__ENSEMBL:ENSBTAP00000023402	3	3	3				1	3	3	3	3	3	3	1	3	3	3	3	3	1	3	3	3	3	3	1	3	3	8.5	8.5	8.5	46.017	411	411	1	16	0	5.1697	By matching	By MS/MS	By MS/MS	By MS/MS	By MS/MS	By MS/MS	8.5	8.5	8.5	3.2
CON__ENSEMBL:ENSBTAP00000024146	CON__ENSEMBL:ENSBTAP00000024146	74	74	67				1	74	74	67	72	65	72	64	71	69	72	65	72	64	71	69	65	59	65	57	64	62	66.3	66.3	63.1	164.34	1477	1477	1	712	0	323.31	By MS/MS	By MS/MS	By MS/MS	By MS/MS	By MS/MS	By MS/MS	66.2	58.6	66.1	60.9
CON__ENSEMBL:ENSBTAP00000024466;CON__ENSEMBL:ENSBTAP00000024462	CON__ENSEMBL:ENSBTAP00000024466;CON__ENSEMBL:ENSBTAP00000024462	4;3	4;3	4;3			;	2	4	4	4	4	4	3	3	4	4	4	4	3	3	4	4	4	4	3	3	4	4	20	20	20	43.9	401	401;419	1	27	0	8.3166	By MS/MS	By MS/MS	By MS/MS	By MS/MS	By MS/MS	By MS/MS	20	20	12.7	16
CON__ENSEMBL:ENSBTAP00000025008;Q9H4B7	CON__ENSEMBL:ENSBTAP00000025008;Q9H4B7	10;6	4;0	4;0	Tubulin beta-1 chain	TUBB1	;	2	10	4	4	10	9	8	10	9	10	4	4	4	4	4	4	4	4	4	4	4	4	18.8	11.8	11.8	59.299	536	536;451	1	30	0	13.822	By matching	By MS/MS	By MS/MS	By MS/MS	By MS/MS	By MS/MS	18.8	17.4	15.7	18.8
CON__ENSEMBL:ENSBTAP00000032840	CON__ENSEMBL:ENSBTAP00000032840	21	21	19				1	21	21	19	15	19	20	18	17	19	15	19	20	18	17	19	13	17	18	16	15	17	36.5	36.5	33.2	92.273	825	825	1	132	0	88.158	By MS/MS	By MS/MS	By MS/MS	By MS/MS	By MS/MS	By MS/MS	26.3	32.5	35.3	32.1
CON__ENSEMBL:ENSBTAP00000034412	CON__ENSEMBL:ENSBTAP00000034412	4	4	4				1	4	4	4	3	4	3	4	3	3	3	4	3	4	3	3	3	4	3	4	3	3	27.1	27.1	27.1	22.336	199	199	1	20	0	12.073	By MS/MS	By MS/MS	By MS/MS	By MS/MS	By MS/MS	By MS/MS	21.6	27.1	21.6	27.1
CON__ENSEMBL:ENSBTAP00000037665	CON__ENSEMBL:ENSBTAP00000037665	5	5	5				1	5	5	5	5	5	5	4	5	5	5	5	5	4	5	5	5	5	5	4	5	5	11.9	11.9	11.9	65.19	578	578	1	29	0	24.705	By MS/MS	By MS/MS	By MS/MS	By MS/MS	By MS/MS	By MS/MS	11.9	11.9	11.9	10.4
CON__ENSEMBL:ENSBTAP00000038253	CON__ENSEMBL:ENSBTAP00000038253	10	1	1				1	10	1	1	9	9	6	9	8	9	1	0	0	0	0	0	1	0	0	0	0	0	14.7	1.8	1.8	63.165	606	606	1	1	1	-2	By MS/MS	By matching	By matching	By matching	By matching	By matching	12.9	12.9	9.1	12.9
CON__ENSEMBL:ENSBTAP00000038329	CON__ENSEMBL:ENSBTAP00000038329	1	1	1				1	1	1	1	1	1	1	1	1	1	1	1	1	1	1	1	1	1	1	1	1	1	15	15	15	8.5787	80	80	1	11	0	5.1564	By matching	By MS/MS	By matching	By MS/MS	By MS/MS	By matching	15	15	15	15
CON__P00735;P00734	CON__P00735	28;6	28;6	28;6				2	28	28	28	24	26	27	27	27	28	24	26	27	27	27	28	24	26	27	27	27	28	50.9	50.9	50.9	70.505	625	625;622	1	182	0	323.31	By MS/MS	By MS/MS	By MS/MS	By MS/MS	By MS/MS	By MS/MS	45.8	49.1	50.6	49.4
CON__P00761	CON__P00761	13	13	12				1	13	13	12	13	13	13	13	12	13	13	13	13	13	12	13	12	12	12	12	11	12	71.9	71.9	58.9	24.409	231	231	1	242	0	323.31	By MS/MS	By MS/MS	By MS/MS	By MS/MS	By MS/MS	By MS/MS	71.9	71.9	71.9	71.9
CON__P00978	CON__P00978	8	8	8				1	8	8	8	8	8	8	8	7	8	8	8	8	8	7	8	8	8	8	8	7	8	25.3	25.3	25.3	39.234	352	352	1	53	0	61.189	By MS/MS	By MS/MS	By MS/MS	By MS/MS	By MS/MS	By MS/MS	25.3	25.3	25.3	25.3
CON__P01030	CON__P01030	28	2	2				1	28	2	2	23	25	26	26	22	25	2	2	2	2	1	1	2	2	2	2	1	1	23.8	1.4	1.4	192.79	1741	1741	1	10	0.0011377	3.3521	By matching	By MS/MS	By MS/MS	By MS/MS	By MS/MS	By matching	19.8	21.6	21.6	21.9
CON__P01045-1;CON__P01044-1;CON__Q2KJ62	CON__P01045-1;CON__P01044-1;CON__Q2KJ62	7;7;6	7;7;6	7;7;6			;;	3	7	7	7	7	5	6	5	6	5	7	5	6	5	6	5	7	5	6	5	6	5	12	12	12	68.709	619	619;621;621	1	34	0	19.312	By MS/MS	By MS/MS	By MS/MS	By MS/MS	By MS/MS	By MS/MS	12	9.2	10.5	9.2
CON__P01966;P02008	CON__P01966	9;1	9;1	5;0				2	9	9	5	8	8	8	9	9	8	8	8	8	9	9	8	5	5	5	5	5	5	85.9	85.9	62	15.184	142	142;142	1	78	0	74.457	By MS/MS	By MS/MS	By MS/MS	By MS/MS	By MS/MS	By MS/MS	84.5	85.9	84.5	85.9
CON__P02070	CON__P02070	5	1	1				1	5	1	1	5	5	5	5	5	5	1	1	1	1	1	1	1	1	1	1	1	1	37.2	13.1	13.1	15.954	145	145	1	12	0	10.004	By MS/MS	By MS/MS	By MS/MS	By MS/MS	By MS/MS	By matching	37.2	37.2	37.2	37.2
CON__P02533;P02533;CON__Q6IFX2;CON__Q9QWL7;CON__P19012;CON__A2A4G1;P19012;CON__P08727;CON__P19001;P08727;CON__Q9Z2K1;CON__Q3ZAW8;CON__Q61782;CON__Q8N1A0;CON__P35900;CON__Q9D312;Q8N1A0;P35900	CON__P02533;P02533	17;17;7;6;6;6;6;5;5;5;4;4;2;1;1;1;1;1	13;13;6;3;3;2;3;2;2;2;2;2;2;1;1;1;1;1	6;6;2;0;0;0;0;0;0;0;0;0;1;0;0;0;0;0	Keratin, type I cytoskeletal 14	KRT14	;	18	17	13	6	14	17	9	14	7	12	10	13	6	11	4	10	3	6	3	6	2	4	41.3	36	19.7	51.621	472	472;472;452;433;456;456;456;400;403;400;469;474;93;295;424;431;295;424	1	56	0	59.427	By MS/MS	By MS/MS	By matching	By MS/MS	By matching	By MS/MS	30.7	41.3	20.8	37.1
CON__P48668;CON__P02538;P48668;P02538;CON__P04259;CON__O95678;O95678;CON__P07744;CON__Q8VED5;CON__Q8N1N4-2;CON__Q7RTT2;CON__P19013;Q8N1N4;P19013;CON__H-INV:HIT000016045;CON__REFSEQ:XP_932229;CON__H-INV:HIT000292931;CON__Q61726;CON__O43790;CON__Q6NT21;CON__P78385;CON__Q14533;CON__P78386;P14136;O43790;P78385;Q14533;P78386	CON__P48668;CON__P02538;P48668;P02538;CON__P04259	16;16;16;16;15;7;7;6;4;2;2;2;2;2;1;1;1;1;1;1;1;1;1;1;1;1;1;1	4;4;4;4;3;0;0;0;0;0;0;0;0;0;0;0;0;0;0;0;0;0;0;0;0;0;0;0	1;1;1;1;0;0;0;0;0;0;0;0;0;0;0;0;0;0;0;0;0;0;0;0;0;0;0;0	Keratin, type II cytoskeletal 6C;Keratin, type II cytoskeletal 6A	KRT6C;KRT6A	;;;;	28	16	4	1	14	16	6	11	7	13	4	4	0	0	0	2	1	1	0	0	0	1	26.6	10.5	3	60.024	564	564;564;564;564;564;551;551;525;531;521;521;594;520;534;99;345;443;479;486;493;493;505;507;432;486;493;505;507	1	10	0	15.185	By matching	By MS/MS	By matching	By matching	By matching	By matching	26.6	26.6	9.4	16.1
CON__P02584	CON__P02584	4	1	1				1	4	1	1	3	4	3	4	3	3	1	1	1	1	1	1	1	1	1	1	1	1	32.1	11.4	11.4	15.057	140	140	1	6	0	4.174	By matching	By matching	By MS/MS	By MS/MS	By matching	By matching	25.7	32.1	25.7	32.1
CON__P02662	CON__P02662	2	2	2				1	2	2	2	2	1	0	2	0	2	2	1	0	2	0	2	2	1	0	2	0	2	11.1	11.1	11.1	22.975	199	199	1	7	0	6.2881	By MS/MS	By matching		By MS/MS		By MS/MS	11.1	6	0	11.1
CON__P02666	CON__P02666	2	2	2				1	2	2	2	2	0	2	2	1	2	2	0	2	2	1	2	2	0	2	2	1	2	12.4	12.4	12.4	23.583	209	209	1	18	0	6.0312	By MS/MS		By matching	By MS/MS	By matching	By MS/MS	12.4	0	12.4	12.4
CON__P02672	CON__P02672	6	6	6				1	6	6	6	5	6	6	6	6	5	5	6	6	6	6	5	5	6	6	6	6	5	12.2	12.2	12.2	67.011	615	615	1	34	0	17.38	By MS/MS	By MS/MS	By MS/MS	By MS/MS	By MS/MS	By MS/MS	11.1	12.2	12.2	12.2
CON__P02676	CON__P02676	5	5	5				1	5	5	5	3	4	4	5	4	4	3	4	4	5	4	4	3	4	4	5	4	4	11.7	11.7	11.7	56.44	495	495	1	24	0	11.73	By MS/MS	By MS/MS	By MS/MS	By MS/MS	By MS/MS	By MS/MS	7.1	9.9	9.9	11.7
CON__P02768-1;P02768	CON__P02768-1;P02768	11;11	6;6	6;6	Serum albumin	ALB	;	2	11	6	6	6	5	7	11	4	4	2	0	2	6	0	0	2	0	2	6	0	0	18.4	13.1	13.1	69.366	609	609;609	1	10	0	13.957	By matching	By matching	By matching	By MS/MS	By matching	By matching	8.9	5.3	8.9	18.4
CON__P02769	CON__P02769	69	69	64				1	69	69	64	63	69	66	67	66	64	63	69	66	67	66	64	59	64	61	62	62	60	83	83	77.9	69.293	607	607	1	904	0	323.31	By MS/MS	By MS/MS	By MS/MS	By MS/MS	By MS/MS	By MS/MS	80.9	83	81.9	81.9
CON__P06868;P00747	CON__P06868	41;4	41;4	41;4				2	41	41	41	38	41	39	40	40	40	38	41	39	40	40	40	38	41	39	40	40	40	64.4	64.4	64.4	91.215	812	812;810	1	276	0	224.43	By MS/MS	By MS/MS	By MS/MS	By MS/MS	By MS/MS	By MS/MS	61.7	64.4	63.4	64.2
CON__P07224	CON__P07224	11	10	10				1	11	10	10	9	11	10	9	8	9	8	10	9	9	7	8	8	10	9	9	7	8	19.4	18.2	18.2	75.132	675	675	1	52	0	45.562	By MS/MS	By MS/MS	By MS/MS	By MS/MS	By MS/MS	By MS/MS	13.9	19.4	17.5	16.3
CON__P08779;P08779	CON__P08779;P08779	13;13	3;3	3;3	Keratin, type I cytoskeletal 16	KRT16	;	2	13	3	3	12	13	6	7	5	9	2	3	0	0	0	2	2	3	0	0	0	2	29	9.5	9.5	51.267	473	473;473	1	7	0	23.491	By MS/MS	By MS/MS	By matching	By matching	By matching	By matching	26.4	29	11.6	15.2
CON__P12763;P02765	CON__P12763	21;4	21;4	21;4				2	21	21	21	18	21	20	21	20	21	18	21	20	21	20	21	18	21	20	21	20	21	65.2	65.2	65.2	38.418	359	359;367	1	476	0	323.31	By MS/MS	By MS/MS	By MS/MS	By MS/MS	By MS/MS	By MS/MS	56.3	65.2	56.3	65.2
CON__P13645;P13645;CON__P02535-1;CON__Q148H6;CON__Q7Z3Y7;Q7Z3Y7;CON__P05784;CON__Q7Z3Z0;CON__Q7Z3Y8;CON__Q99456;CON__Q2M2I5;Q7Z3Z0;Q7Z3Y8;Q99456;Q2M2I5;CON__Q92764;CON__Q14532;CON__A2AB72;CON__O76015;CON__O76013;CON__Q7Z3Y9;CON__O76014;P05783;Q14532;O76014;Q92764;O76015;O76013;Q7Z3Y9	CON__P13645;P13645	33;33;10;3;3;3;2;2;2;2;2;2;2;2;2;1;1;1;1;1;1;1;1;1;1;1;1;1;1	33;33;10;3;3;3;2;2;2;2;2;2;2;2;2;1;1;1;1;1;1;1;1;1;1;1;1;1;1	27;27;6;1;1;1;0;1;1;0;0;1;1;0;0;0;0;0;0;0;0;0;0;0;0;0;0;0;0	Keratin, type I cytoskeletal 10	KRT10	;	29	33	33	27	28	32	25	29	25	28	28	32	25	29	25	28	22	27	21	24	21	24	58	58	51.9	59.51	593	593;584;570;464;486;464;423;450;459;494;525;450;459;494;525;425;448;453;456;467;468;471;430;448;449;455;456;467;468	1	243	0	323.31	By MS/MS	By MS/MS	By MS/MS	By MS/MS	By MS/MS	By MS/MS	53.3	58	52.6	56.8
CON__P13647;P13647	CON__P13647;P13647	18;18	10;10	2;2	Keratin, type II cytoskeletal 5	KRT5	;	2	18	10	2	12	18	8	15	8	13	6	10	3	8	3	6	1	2	1	1	0	1	24.6	15.1	3.2	62.378	590	590;590	1	36	0	70.231	By MS/MS	By MS/MS	By MS/MS	By MS/MS	By matching	By MS/MS	19.2	24.6	12.7	22.9
CON__P15497;P02647	CON__P15497	40;1	40;1	40;1				2	40	40	40	34	38	37	38	36	36	34	38	37	38	36	36	34	38	37	38	36	36	77.7	77.7	77.7	30.276	265	265;267	1	319	0	323.31	By MS/MS	By MS/MS	By MS/MS	By MS/MS	By MS/MS	By MS/MS	74.3	77.7	74.3	77.7
CON__P17690	CON__P17690	4	4	4				1	4	4	4	4	4	4	4	4	4	4	4	4	4	4	4	4	4	4	4	4	4	17.7	17.7	17.7	38.252	345	345	1	24	0	16.221	By MS/MS	By MS/MS	By MS/MS	By MS/MS	By MS/MS	By MS/MS	17.7	17.7	17.7	17.7
CON__P17697	CON__P17697	8	8	8				1	8	8	8	7	8	8	7	7	7	7	8	8	7	7	7	7	8	8	7	7	7	23	23	23	51.113	439	439	1	45	0	47.788	By MS/MS	By MS/MS	By MS/MS	By MS/MS	By MS/MS	By MS/MS	17.5	23	23	17.5
CON__P28800;P08697	CON__P28800	12;2	12;2	12;2				2	12	12	12	10	11	12	11	10	11	10	11	12	11	10	11	10	11	12	11	10	11	33.9	33.9	33.9	54.71	492	492;491	1	72	0	43.7	By MS/MS	By MS/MS	By MS/MS	By MS/MS	By MS/MS	By MS/MS	25.8	30.7	33.9	29.1
CON__P34955	CON__P34955	22	22	22				1	22	22	22	20	19	19	20	21	21	20	19	19	20	21	21	20	19	19	20	21	21	48.6	48.6	48.6	46.103	416	416	1	174	0	200.14	By MS/MS	By MS/MS	By MS/MS	By MS/MS	By MS/MS	By MS/MS	46.4	46.2	45.9	48.3
CON__P35527;P35527	CON__P35527;P35527	27;27	26;26	26;26	Keratin, type I cytoskeletal 9	KRT9	;	2	27	26	26	20	26	13	23	16	24	19	25	13	23	16	24	19	25	13	23	16	24	53.1	53.1	53.1	62.129	623	623;623	1	177	0	323.31	By MS/MS	By MS/MS	By matching	By MS/MS	By MS/MS	By MS/MS	46.9	53.1	37.6	48.8
CON__P35908;CON__Q6NXH9;CON__Q9R0H5;CON__Q7Z794;Q7Z794	CON__P35908	43;4;2;2;2	43;4;2;2;2	1;0;0;0;0				5	43	43	1	29	43	26	35	17	35	29	43	26	35	17	35	1	1	1	1	0	1	74.6	74.6	5.6	65.865	645	645;539;524;578;578	1	206	0	323.31	By MS/MS	By MS/MS	By MS/MS	By MS/MS	By MS/MS	By MS/MS	61.7	74.6	58.1	65.9
CON__P41361;P01008	CON__P41361	16;3	16;3	16;3				2	16	16	16	15	14	15	15	15	16	15	14	15	15	15	16	15	14	15	15	15	16	45.8	45.8	45.8	52.347	465	465;464	1	112	0	98.678	By MS/MS	By MS/MS	By MS/MS	By MS/MS	By MS/MS	By MS/MS	44.3	40.4	40.9	40.9
CON__P50448	CON__P50448	7	7	7				1	7	7	7	6	6	6	6	7	7	6	6	6	6	7	7	6	6	6	6	7	7	21.2	21.2	21.2	51.723	468	468	1	44	0	34.987	By MS/MS	By MS/MS	By MS/MS	By MS/MS	By MS/MS	By MS/MS	19	19	19	16.5
CON__P67983;Q8N339;P80297;P04732;P02795;P13640	CON__P67983;Q8N339;P80297;P04732;P02795;P13640	1;1;1;1;1;1	1;1;1;1;1;1	1;1;1;1;1;1	Metallothionein-1M;Metallothionein-1X;Metallothionein-1E;Metallothionein-2;Metallothionein-1G	MT1M;MT1X;MT1E;MT2A;MT1G	;;;;;	6	1	1	1	1	1	1	1	1	1	1	1	1	1	1	1	1	1	1	1	1	1	19.7	19.7	19.7	5.9511	61	61;61;61;61;61;62	1	6	0	7.1948	By matching	By MS/MS	By matching	By matching	By matching	By matching	19.7	19.7	19.7	19.7
CON__P81644	CON__P81644	8	8	8				1	8	8	8	8	8	8	8	8	8	8	8	8	8	8	8	8	8	8	8	8	8	64	64	64	11.202	100	100	1	75	0	53.501	By MS/MS	By MS/MS	By MS/MS	By MS/MS	By MS/MS	By MS/MS	64	64	64	64
CON__Q03247	CON__Q03247	9	5	5				1	9	5	5	8	9	8	8	9	8	5	5	5	5	5	5	5	5	5	5	5	5	32	20.3	20.3	35.979	316	316	1	30	0	46.599	By MS/MS	By MS/MS	By MS/MS	By MS/MS	By MS/MS	By MS/MS	29.4	32	29.4	29.4
CON__Q04695;Q04695	CON__Q04695;Q04695	7;7	1;1	1;1	Keratin, type I cytoskeletal 17	KRT17	;	2	7	1	1	6	7	4	4	3	4	0	1	0	0	0	0	0	1	0	0	0	0	12.7	2.5	2.5	48.105	432	432;432	1	1	0.0095525	2.2016	By matching	By MS/MS	By matching	By matching	By matching	By matching	10.2	12.7	7.9	8.1
CON__Q05443;P51884	CON__Q05443	6;1	6;1	6;1				2	6	6	6	4	4	6	4	5	5	4	4	6	4	5	5	4	4	6	4	5	5	24.9	24.9	24.9	38.756	342	342;338	1	36	0	28.76	By MS/MS	By MS/MS	By MS/MS	By MS/MS	By MS/MS	By MS/MS	19	19	24.9	19
CON__Q0IIK2;CON__Q29443;P02788	CON__Q0IIK2;CON__Q29443	42;41;1	42;41;1	41;40;1			;	3	42	42	41	35	38	40	36	41	39	35	38	40	36	41	39	35	37	39	36	40	38	67.8	67.8	66.6	77.738	704	704;685;710	1	262	0	285.17	By MS/MS	By MS/MS	By MS/MS	By MS/MS	By MS/MS	By MS/MS	59.9	62.6	67.3	64.3
CON__Q0V8M9;Q06033	CON__Q0V8M9	21;6	21;6	21;6				2	21	21	21	20	21	21	21	19	21	20	21	21	21	19	21	20	21	21	21	19	21	27.6	27.6	27.6	99.536	891	891;890	1	140	0	158.02	By MS/MS	By MS/MS	By MS/MS	By MS/MS	By MS/MS	By MS/MS	26.7	27.6	27.6	27.6
CON__Q0VCM5;P19827	CON__Q0VCM5	15;3	15;3	15;3				2	15	15	15	13	13	14	11	12	12	13	13	14	11	12	12	13	13	14	11	12	12	29	29	29	101.24	906	906;911	1	85	0	88.08	By MS/MS	By MS/MS	By MS/MS	By MS/MS	By MS/MS	By MS/MS	25.9	25.4	27.6	21.6
CON__Q1A7A4	CON__Q1A7A4	8	8	8				1	8	8	8	7	7	7	6	8	8	7	7	7	6	8	8	7	7	7	6	8	8	7.8	7.8	7.8	188.74	1677	1677	1	43	0	24.193	By MS/MS	By MS/MS	By MS/MS	By MS/MS	By MS/MS	By MS/MS	6.6	6.6	6.3	5.6
CON__Q1RMK2	CON__Q1RMK2	10	10	10				1	10	10	10	8	9	9	7	8	8	8	9	9	7	8	8	8	9	9	7	8	8	21.9	21.9	21.9	65.056	597	597	1	54	0	44.287	By MS/MS	By MS/MS	By MS/MS	By MS/MS	By MS/MS	By MS/MS	18.6	19.9	20.6	14.6
CON__Q1RMN8	CON__Q1RMN8	2	2	2				1	2	2	2	2	2	2	2	2	2	2	2	2	2	2	2	2	2	2	2	2	2	15	15	15	24.536	234	234	1	17	0	11.202	By MS/MS	By MS/MS	By MS/MS	By MS/MS	By MS/MS	By MS/MS	15	15	15	15
CON__Q28065	CON__Q28065	2	2	2				1	2	2	2	1	2	2	2	2	2	1	2	2	2	2	2	1	2	2	2	2	2	3.9	3.9	3.9	68.886	610	610	1	11	0.0061633	2.4069	By matching	By matching	By matching	By MS/MS	By MS/MS	By matching	2.5	3.9	3.9	3.9
CON__Q28085	CON__Q28085	14	14	14				1	14	14	14	12	11	11	13	14	14	12	11	11	13	14	14	12	11	11	13	14	14	16.4	16.4	16.4	140.37	1236	1236	1	75	0	42.33	By MS/MS	By MS/MS	By MS/MS	By MS/MS	By MS/MS	By MS/MS	14	13.3	11.8	15.8
CON__Q28107;P12259	CON__Q28107	8;1	8;1	8;1				2	8	8	8	6	7	5	7	8	7	6	7	5	7	8	7	6	7	5	7	8	7	4.5	4.5	4.5	248.98	2211	2211;2224	1	40	0	18.39	By MS/MS	By MS/MS	By MS/MS	By MS/MS	By MS/MS	By MS/MS	3.5	4.1	2.3	3.7
CON__Q28194;P49746	CON__Q28194	39;1	3;0	3;0				2	39	3	3	34	37	35	36	37	36	2	3	3	2	3	3	2	3	3	2	3	3	34.4	3.6	3.6	129.39	1170	1170;956	1	16	0	6.0528	By matching	By MS/MS	By MS/MS	By MS/MS	By matching	By MS/MS	30	32.3	32.3	32.5
CON__Q29RQ1	CON__Q29RQ1	11	11	11				1	11	11	11	10	10	10	9	10	10	10	10	10	9	10	10	10	10	10	9	10	10	19.2	19.2	19.2	93.089	843	843	1	59	0	37.262	By MS/MS	By MS/MS	By MS/MS	By MS/MS	By MS/MS	By MS/MS	17.4	17.9	17.4	16.1
CON__Q2KIF2	CON__Q2KIF2	12	12	12				1	12	12	12	11	12	10	10	12	11	11	12	10	10	12	11	11	12	10	10	12	11	41	41	41	38.348	346	346	1	66	0	40.897	By MS/MS	By MS/MS	By MS/MS	By MS/MS	By MS/MS	By MS/MS	41	41	29.5	35.5
CON__Q2KIG3	CON__Q2KIG3	3	3	3				1	3	3	3	3	3	2	2	2	3	3	3	2	2	2	3	3	3	2	2	2	3	7.6	7.6	7.6	48.821	423	423	1	15	0	7.583	By MS/MS	By MS/MS	By MS/MS	By MS/MS	By MS/MS	By MS/MS	7.6	7.6	5.4	5.4
CON__Q2KJ83	CON__Q2KJ83	2	2	2				1	2	2	2	2	2	2	2	2	2	2	2	2	2	2	2	2	2	2	2	2	2	6.5	6.5	6.5	52.668	462	462	1	12	0.005673	2.455	By matching	By MS/MS	By matching	By MS/MS	By matching	By matching	6.5	6.5	6.5	6.5
CON__Q2KJC7	CON__Q2KJC7	18	2	2				1	18	2	2	7	18	11	9	18	15	1	2	1	2	2	2	1	2	1	2	2	2	30.9	5.8	5.8	86.858	779	779	1	10	0	6.8803	By matching	By MS/MS	By matching	By MS/MS	By MS/MS	By MS/MS	12.7	30.9	20.8	17.3
CON__Q2KJF1;P04217	CON__Q2KJF1	16;1	16;1	16;1				2	16	16	16	16	16	16	14	16	16	16	16	16	14	16	16	16	16	16	14	16	16	52.9	52.9	52.9	53.553	503	503;495	1	119	0	186.07	By MS/MS	By MS/MS	By MS/MS	By MS/MS	By MS/MS	By MS/MS	52.9	52.9	52.9	38.6
CON__Q2TBQ1	CON__Q2TBQ1	2	2	2				1	2	2	2	1	1	2	1	1	1	1	1	2	1	1	1	1	1	2	1	1	1	3.3	3.3	3.3	75.166	661	661	1	7	0.0071356	2.3594	By MS/MS	By MS/MS	By matching	By matching	By matching	By matching	1.5	1.8	3.3	1.8
CON__Q2UVX4	CON__Q2UVX4	75	75	68				1	75	75	68	66	72	71	74	72	71	66	72	71	74	72	71	59	65	64	67	66	64	52.6	52.6	49.6	187.37	1662	1662	1	537	0	323.31	By MS/MS	By MS/MS	By MS/MS	By MS/MS	By MS/MS	By MS/MS	49	50.4	50	52
CON__Q32PJ2	CON__Q32PJ2	5	5	5				1	5	5	5	5	4	4	5	4	4	5	4	4	5	4	4	5	4	4	5	4	4	16.1	16.1	16.1	43.017	380	380	1	26	0	17.651	By matching	By MS/MS	By MS/MS	By MS/MS	By MS/MS	By MS/MS	16.1	13.4	13.4	16.1
CON__Q3KUS7	CON__Q3KUS7	27	27	27				1	27	27	27	24	24	26	25	23	24	24	24	26	25	23	24	24	24	26	25	23	24	45.4	45.4	45.4	85.411	760	760	1	176	0	174.94	By MS/MS	By MS/MS	By MS/MS	By MS/MS	By MS/MS	By MS/MS	43	41.6	42.1	43
CON__Q3MHH8;P19961;P04746;P04745	CON__Q3MHH8	5;1;1;1	5;1;1;1	5;1;1;1				4	5	5	5	5	4	4	3	4	4	5	4	4	3	4	4	5	4	4	3	4	4	13.3	13.3	13.3	57.407	511	511;511;511;511	1	24	0	10.954	By MS/MS	By MS/MS	By MS/MS	By matching	By MS/MS	By MS/MS	13.3	11.5	11.5	9.6
CON__Q3MHN2;P02748	CON__Q3MHN2	7;1	7;1	7;1				2	7	7	7	7	7	5	6	7	7	7	7	5	6	7	7	7	7	5	6	7	7	15.9	15.9	15.9	61.998	548	548;559	1	39	0	18.3	By MS/MS	By MS/MS	By MS/MS	By MS/MS	By MS/MS	By MS/MS	15.9	15.9	9.7	13.5
CON__Q3MHN5;P02774	CON__Q3MHN5	15;3	15;3	3;0				2	15	15	3	12	12	12	10	12	9	12	12	12	10	12	9	3	2	2	2	3	1	41.1	41.1	4	53.341	474	474;474	1	67	0	48.964	By MS/MS	By MS/MS	By MS/MS	By MS/MS	By MS/MS	By MS/MS	34.4	34.4	39.5	32.9
CON__Q3SX09;P69892;P69891;P68871;P02100;P02042	CON__Q3SX09	11;1;1;1;1;1	11;1;1;1;1;1	7;0;0;0;0;0				6	11	11	7	10	11	10	11	11	10	10	11	10	11	11	10	6	7	6	7	7	6	50.7	50.7	33.3	22.06	201	201;147;147;147;147;147	1	119	0	126.87	By MS/MS	By MS/MS	By MS/MS	By MS/MS	By MS/MS	By MS/MS	50.2	50.7	50.2	50.7
CON__Q3SX14	CON__Q3SX14	28	28	13				1	28	28	13	24	26	23	25	22	23	24	26	23	25	22	23	9	12	10	11	9	10	45.2	45.2	30.3	85.686	781	781	1	189	0	216.38	By MS/MS	By MS/MS	By MS/MS	By MS/MS	By MS/MS	By MS/MS	40.6	39.8	38	42.3
CON__Q3SX28	CON__Q3SX28	33	3	3				1	33	3	3	33	33	30	32	31	29	3	3	3	3	2	2	3	3	3	3	2	2	69.4	10.6	10.6	33.012	284	284	1	16	0	6.5357	By MS/MS	By MS/MS	By MS/MS	By MS/MS	By MS/MS	By MS/MS	69.4	69.4	69.4	69.4
CON__Q3SZ57	CON__Q3SZ57	28	28	25				1	28	28	25	27	28	28	27	28	28	27	28	28	27	28	28	24	25	25	24	25	25	63.8	63.8	58.2	68.587	610	610	1	218	0	218.1	By MS/MS	By MS/MS	By MS/MS	By MS/MS	By MS/MS	By MS/MS	60.7	63.8	63.8	60.7
CON__Q3SZH5	CON__Q3SZH5	15	15	15				1	15	15	15	13	15	15	15	15	14	13	15	15	15	15	14	13	15	15	15	15	14	56.4	56.4	56.4	45.456	424	424	1	108	0	161.55	By MS/MS	By MS/MS	By MS/MS	By MS/MS	By MS/MS	By MS/MS	50.2	56.4	56.4	56.4
CON__Q3SZR3	CON__Q3SZR3	2	2	2				1	2	2	2	2	2	2	2	1	2	2	2	2	2	1	2	2	2	2	2	1	2	10.4	10.4	10.4	23.182	202	202	1	11	0	6.1707	By MS/MS	By MS/MS	By MS/MS	By MS/MS	By MS/MS	By MS/MS	10.4	10.4	10.4	10.4
CON__Q3SZV7	CON__Q3SZV7	5	5	5				1	5	5	5	4	4	5	5	5	5	4	4	5	5	5	5	4	4	5	5	5	5	15.4	15.4	15.4	52.295	460	460	1	32	0	18.459	By MS/MS	By MS/MS	By MS/MS	By MS/MS	By MS/MS	By MS/MS	12	12.6	15.4	15.4
CON__Q3T052;Q14624	CON__Q3T052	35;2	35;2	35;2				2	35	35	35	32	33	34	34	35	33	32	33	34	34	35	33	32	33	34	34	35	33	53.2	53.2	53.2	101.51	916	916;930	1	248	0	302.85	By MS/MS	By MS/MS	By MS/MS	By MS/MS	By MS/MS	By MS/MS	47.9	52.1	52.1	52.1
CON__Q3Y5Z3	CON__Q3Y5Z3	7	7	7				1	7	7	7	6	7	7	7	7	7	6	7	7	7	7	7	6	7	7	7	7	7	32.9	32.9	32.9	26.133	240	240	1	62	0	69.647	By MS/MS	By MS/MS	By MS/MS	By MS/MS	By MS/MS	By MS/MS	31.7	32.9	32.9	32.9
CON__Q3ZBD7;P06744	CON__Q3ZBD7;P06744	1;1	1;1	1;1	Glucose-6-phosphate isomerase	GPI	;	2	1	1	1	1	1	1	1	1	1	1	1	1	1	1	1	1	1	1	1	1	1	2.7	2.7	2.7	62.87	557	557;558	1	6	0.0011488	3.4395	By matching	By MS/MS	By matching	By MS/MS	By MS/MS	By matching	2.7	2.7	2.7	2.7
CON__Q3ZBS7;P04004	CON__Q3ZBS7	11;1	11;1	11;1				2	11	11	11	11	11	11	11	11	11	11	11	11	11	11	11	11	11	11	11	11	11	25.8	25.8	25.8	54.099	484	484;478	1	96	0	81.709	By MS/MS	By MS/MS	By MS/MS	By MS/MS	By MS/MS	By MS/MS	25.8	25.8	25.8	25.8
CON__Q58D62	CON__Q58D62	15	15	15				1	15	15	15	14	13	15	14	14	15	14	13	15	14	14	15	14	13	15	14	14	15	48.1	48.1	48.1	42.663	387	387	1	120	0	96.258	By MS/MS	By MS/MS	By MS/MS	By MS/MS	By MS/MS	By MS/MS	47.8	37.5	48.1	47.8
CON__Q5D862;Q5D862	CON__Q5D862;Q5D862	1;1	1;1	1;1	Filaggrin-2	FLG2	;	2	1	1	1	1	1	0	1	0	1	1	1	0	1	0	1	1	1	0	1	0	1	0.5	0.5	0.5	248.07	2391	2391;2391	1	4	0.0011501	3.4543	By MS/MS	By MS/MS		By MS/MS		By matching	0.5	0.5	0	0.5
CON__Q6T181	CON__Q6T181	6	6	6				1	6	6	6	4	5	5	5	6	5	4	5	5	5	6	5	4	5	5	5	6	5	27.9	27.9	27.9	43.315	401	401	1	30	0	17.738	By MS/MS	By MS/MS	By MS/MS	By MS/MS	By MS/MS	By MS/MS	20.7	25.7	25.7	22.7
CON__Q7RTS7;Q7RTS7;CON__Q32MB2;Q86Y46;CON__Q14CN4-1;CON__Q6IME9;CON__Q3SY84;Q14CN4;Q3SY84	CON__Q7RTS7;Q7RTS7;CON__Q32MB2;Q86Y46	5;5;4;4;2;2;2;2;2	2;2;1;1;1;1;1;1;1	2;2;1;1;1;1;1;1;1	Keratin, type II cytoskeletal 74;Keratin, type II cytoskeletal 73	KRT74;KRT73	;;;	9	5	2	2	4	5	3	5	3	4	2	2	1	2	1	2	2	2	1	2	1	2	7.2	4.2	4.2	57.865	529	529;529;540;540;511;520;523;511;523	1	11	0	6.2484	By matching	By MS/MS	By matching	By MS/MS	By matching	By MS/MS	7	7.2	4.7	7.2
CON__Q86YZ3;Q86YZ3	CON__Q86YZ3;Q86YZ3	4;4	4;4	4;4	Hornerin	HRNR	;	2	4	4	4	1	4	1	3	2	2	1	4	1	3	2	2	1	4	1	3	2	2	5.6	5.6	5.6	282.39	2850	2850;2850	1	13	0	28.154	By matching	By MS/MS	By matching	By MS/MS	By matching	By MS/MS	2.7	5.6	0.7	5.1
CON__Q95121	CON__Q95121	16	16	13				1	16	16	13	15	15	16	16	16	16	15	15	16	16	16	16	12	12	13	13	13	13	43.5	43.5	37	46.228	416	416	1	114	0	96.869	By MS/MS	By MS/MS	By MS/MS	By MS/MS	By MS/MS	By MS/MS	40.6	40.6	43.5	43.5
CON__Q95M17	CON__Q95M17	4	4	4				1	4	4	4	4	4	3	4	4	4	4	4	3	4	4	4	4	4	3	4	4	4	12.5	12.5	12.5	52.129	472	472	1	23	0	9.025	By MS/MS	By MS/MS	By MS/MS	By MS/MS	By MS/MS	By MS/MS	12.5	12.5	7.2	12.5
CON__Q9N2I2	CON__Q9N2I2	5	5	5				1	5	5	5	5	4	5	5	5	5	5	4	5	5	5	5	5	4	5	5	5	5	20.3	20.3	20.3	45.296	404	404	1	29	0	23.175	By MS/MS	By MS/MS	By MS/MS	By MS/MS	By MS/MS	By MS/MS	20.3	16.6	20.3	20.3
CON__Q9TRI1;P19823	CON__Q9TRI1	29;7	29;7	29;7				2	29	29	29	28	28	27	29	28	29	28	28	27	29	28	29	28	28	27	29	28	29	37.9	37.9	37.9	106.19	946	946;946	1	253	0	290.21	By MS/MS	By MS/MS	By MS/MS	By MS/MS	By MS/MS	By MS/MS	37.9	35.7	34.5	37.9
CON__Q9TT36;P05543	CON__Q9TT36	13;3	13;3	13;3				2	13	13	13	11	13	11	12	12	13	11	13	11	12	12	13	11	13	11	12	12	13	39.7	39.7	39.7	46.017	411	411;415	1	86	0	43.3	By MS/MS	By MS/MS	By MS/MS	By MS/MS	By MS/MS	By MS/MS	29.7	39.7	31.6	35.3
CON__Q9TTE1	CON__Q9TTE1	5	4	4				1	5	4	4	4	4	5	3	4	3	3	3	4	2	3	2	3	3	4	2	3	2	14.1	12.2	12.2	46.203	411	411	1	17	0	7.8252	By MS/MS	By MS/MS	By matching	By matching	By matching	By matching	10.5	14.1	14.1	9.5
CON__REFSEQ:XP_001252647	CON__REFSEQ:XP_001252647	8	1	1				1	8	1	1	8	7	8	7	8	8	1	1	1	1	1	1	1	1	1	1	1	1	25.4	5.3	5.3	46.897	417	417	1	6	0	6.0142	By MS/MS	By MS/MS	By MS/MS	By MS/MS	By MS/MS	By MS/MS	25.4	23.7	25.4	20.6
CON__REFSEQ:XP_585019;P43652	CON__REFSEQ:XP_585019	8;1	8;1	8;1				2	8	8	8	8	7	7	7	8	8	8	7	7	7	8	8	8	7	7	7	8	8	13.4	13.4	13.4	69.561	604	604;599	1	45	0	24.133	By MS/MS	By MS/MS	By MS/MS	By MS/MS	By MS/MS	By MS/MS	13.4	10.9	13.2	10.9
E9PAV3;Q13765;Q9BZK3	E9PAV3	39;4;1	39;4;1	39;4;1	Nascent polypeptide-associated complex subunit alpha, muscle-specific form	NACA		3	39	39	39	36	39	37	36	37	36	36	39	37	36	37	36	36	39	37	36	37	36	35.3	35.3	35.3	205.42	2078	2078;215;213	1	243	0	210.78	By MS/MS	By MS/MS	By MS/MS	By MS/MS	By MS/MS	By MS/MS	32.4	35.3	32.3	33.1
O00116	O00116	2	2	2	Alkyldihydroxyacetonephosphate synthase, peroxisomal	AGPS		1	2	2	2	1	2	2	1	2	2	1	2	2	1	2	2	1	2	2	1	2	2	5.2	5.2	5.2	72.911	658	658	1	10	0	7.5011	By matching	By MS/MS	By MS/MS	By MS/MS	By MS/MS	By MS/MS	1.8	5.2	5.2	1.8
O00154	O00154	3	3	3	Cytosolic acyl coenzyme A thioester hydrolase	ACOT7		1	3	3	3	3	3	3	3	3	3	3	3	3	3	3	3	3	3	3	3	3	3	11.1	11.1	11.1	41.796	380	380	1	18	0	8.0612	By MS/MS	By MS/MS	By MS/MS	By MS/MS	By MS/MS	By matching	11.1	11.1	11.1	11.1
O00159	O00159	38	38	38	Unconventional myosin-Ic	MYO1C		1	38	38	38	31	35	35	35	36	37	31	35	35	35	36	37	31	35	35	35	36	37	44.8	44.8	44.8	121.68	1063	1063	1	246	0	185.74	By MS/MS	By MS/MS	By MS/MS	By MS/MS	By MS/MS	By MS/MS	39.3	43	40.5	41.7
O00161	O00161	2	2	2	Synaptosomal-associated protein 23	SNAP23		1	2	2	2	1	2	1	2	1	2	1	2	1	2	1	2	1	2	1	2	1	2	12.3	12.3	12.3	23.354	211	211	1	9	0	4.1809	By matching	By MS/MS	By matching	By matching	By MS/MS	By matching	6.6	12.3	6.6	12.3
O00168	O00168	1	1	1	Phospholemman	FXYD1		1	1	1	1	1	1	1	1	1	1	1	1	1	1	1	1	1	1	1	1	1	1	13	13	13	10.441	92	92	1	6	0	5.3723	By matching	By MS/MS	By MS/MS	By MS/MS	By MS/MS	By MS/MS	13	13	13	13
O00203;Q13367	O00203;Q13367	4;2	4;2	4;2	AP-3 complex subunit beta-1;AP-3 complex subunit beta-2	AP3B1;AP3B2	;	2	4	4	4	3	4	3	4	3	4	3	4	3	4	3	4	3	4	3	4	3	4	3.7	3.7	3.7	121.32	1094	1094;1082	1	21	0	10.393	By matching	By MS/MS	By MS/MS	By MS/MS	By MS/MS	By MS/MS	3	3.7	3	3.7
O00217	O00217	5	5	5	NADH dehydrogenase [ubiquinone] iron-sulfur protein 8, mitochondrial	NDUFS8		1	5	5	5	2	4	4	4	5	4	2	4	4	4	5	4	2	4	4	4	5	4	29	29	29	23.705	210	210	1	23	0	21.457	By matching	By MS/MS	By MS/MS	By MS/MS	By MS/MS	By MS/MS	9.5	23.8	20.5	20.5
O00231	O00231	17	17	17	26S proteasome non-ATPase regulatory subunit 11	PSMD11		1	17	17	17	16	17	12	17	16	16	16	17	12	17	16	16	16	17	12	17	16	16	46.2	46.2	46.2	47.463	422	422	1	96	0	88.061	By MS/MS	By MS/MS	By MS/MS	By MS/MS	By MS/MS	By MS/MS	42.4	46.2	33.4	46.2
O00232	O00232	10	10	10	26S proteasome non-ATPase regulatory subunit 12	PSMD12		1	10	10	10	8	9	8	10	9	8	8	9	8	10	9	8	8	9	8	10	9	8	26.8	26.8	26.8	52.904	456	456	1	58	0	41.269	By MS/MS	By MS/MS	By MS/MS	By MS/MS	By MS/MS	By MS/MS	22.1	24.1	20	26.8
O00264	O00264	6	5	5	Membrane-associated progesterone receptor component 1	PGRMC1		1	6	5	5	5	5	4	6	6	6	5	4	4	5	5	5	5	4	4	5	5	5	21	16.4	16.4	21.671	195	195	1	28	0	17.075	By MS/MS	By MS/MS	By MS/MS	By MS/MS	By MS/MS	By MS/MS	16.4	21	12.3	21
O00299	O00299	11	11	11	Chloride intracellular channel protein 1	CLIC1		1	11	11	11	9	11	10	11	11	11	9	11	10	11	11	11	9	11	10	11	11	11	59.3	59.3	59.3	26.922	241	241	1	69	0	73.21	By MS/MS	By MS/MS	By MS/MS	By MS/MS	By MS/MS	By MS/MS	55.6	59.3	55.6	59.3
O00303	O00303	7	7	7	Eukaryotic translation initiation factor 3 subunit F	EIF3F		1	7	7	7	7	7	6	7	7	6	7	7	6	7	7	6	7	7	6	7	7	6	23	23	23	37.563	357	357	1	46	0	38.387	By MS/MS	By MS/MS	By MS/MS	By MS/MS	By MS/MS	By MS/MS	23	23	19.6	23
O00330	O00330	2	2	2	Pyruvate dehydrogenase protein X component, mitochondrial	PDHX		1	2	2	2	1	2	2	2	2	2	1	2	2	2	2	2	1	2	2	2	2	2	4.4	4.4	4.4	54.122	501	501	1	11	0	13.314	By matching	By MS/MS	By matching	By matching	By MS/MS	By matching	2.8	4.4	4.4	4.4
O00391	O00391	5	5	5	Sulfhydryl oxidase 1	QSOX1		1	5	5	5	4	4	5	5	5	5	4	4	5	5	5	5	4	4	5	5	5	5	9.8	9.8	9.8	82.577	747	747	1	28	0	14.726	By MS/MS	By matching	By MS/MS	By MS/MS	By MS/MS	By MS/MS	7.1	8	9.8	9.8
O00410;O60518	O00410	27;1	27;1	27;1	Importin-5	IPO5		2	27	27	27	25	25	18	26	27	23	25	25	18	26	27	23	25	25	18	26	27	23	35	35	35	123.63	1097	1097;1105	1	148	0	131.75	By MS/MS	By MS/MS	By MS/MS	By MS/MS	By MS/MS	By MS/MS	32.5	30.8	22.4	32.6
O00429	O00429	6	6	6	Dynamin-1-like protein	DNM1L		1	6	6	6	6	6	6	6	6	5	6	6	6	6	6	5	6	6	6	6	6	5	14.4	14.4	14.4	81.876	736	736	1	47	0	19.433	By MS/MS	By MS/MS	By MS/MS	By MS/MS	By MS/MS	By MS/MS	14.4	14.4	14.4	14.4
O00442	O00442	2	2	2	RNA 3-terminal phosphate cyclase	RTCA		1	2	2	2	1	0	0	2	1	1	1	0	0	2	1	1	1	0	0	2	1	1	9.8	9.8	9.8	39.336	366	366	1	5	0.0016575	3.0724	By MS/MS			By MS/MS	By matching	By matching	4.4	0	0	9.8
O00461	O00461	2	2	2	Golgi integral membrane protein 4	GOLIM4		1	2	2	2	1	2	2	2	2	2	1	2	2	2	2	2	1	2	2	2	2	2	4.2	4.2	4.2	81.879	696	696	1	11	0.0011876	3.8133	By matching	By MS/MS	By matching	By matching	By matching	By matching	2.3	4.2	4.2	4.2
O00468	O00468	18	18	18	Agrin;Agrin N-terminal 110 kDa subunit;Agrin C-terminal 110 kDa subunit;Agrin C-terminal 90 kDa fragment;Agrin C-terminal 22 kDa fragment	AGRN		1	18	18	18	11	18	16	12	14	13	11	18	16	12	14	13	11	18	16	12	14	13	11.9	11.9	11.9	217.32	2068	2068	1	84	0	55.861	By MS/MS	By MS/MS	By MS/MS	By MS/MS	By MS/MS	By matching	7.2	11.9	10.6	7
O00469	O00469	7	7	7	Procollagen-lysine,2-oxoglutarate 5-dioxygenase 2	PLOD2		1	7	7	7	4	7	4	6	5	3	4	7	4	6	5	3	4	7	4	6	5	3	14	14	14	84.685	737	737	1	29	0	20.474	By matching	By MS/MS	By MS/MS	By MS/MS	By MS/MS	By MS/MS	7.7	14	7.9	11.8
O00487	O00487	5	5	5	26S proteasome non-ATPase regulatory subunit 14	PSMD14		1	5	5	5	4	5	3	4	5	3	4	5	3	4	5	3	4	5	3	4	5	3	31.3	31.3	31.3	34.577	310	310	1	24	0	19.528	By MS/MS	By MS/MS	By matching	By MS/MS	By MS/MS	By MS/MS	20.3	31.3	15.8	22.9
O00499;Q9UBW5;P49418	O00499	19;2;2	19;2;2	19;2;2	Myc box-dependent-interacting protein 1	BIN1		3	19	19	19	17	18	15	19	18	18	17	18	15	19	18	18	17	18	15	19	18	18	41.5	41.5	41.5	64.699	593	593;565;695	1	137	0	180.49	By MS/MS	By MS/MS	By MS/MS	By MS/MS	By MS/MS	By MS/MS	41	39.8	38.8	41.5
O00505	O00505	5	5	3	Importin subunit alpha-4	KPNA3		1	5	5	3	4	5	3	5	5	5	4	5	3	5	5	5	2	3	1	3	3	3	14.8	14.8	9.2	57.81	521	521	1	27	0	22.952	By MS/MS	By MS/MS	By MS/MS	By MS/MS	By MS/MS	By MS/MS	12.9	14.8	7.3	14.8
O00560	O00560	9	9	9	Syntenin-1	SDCBP		1	9	9	9	9	8	8	9	9	9	9	8	8	9	9	9	9	8	8	9	9	9	49.3	49.3	49.3	32.444	298	298	1	63	0	64.332	By MS/MS	By MS/MS	By MS/MS	By MS/MS	By MS/MS	By MS/MS	49.3	43	48.3	49.3
O00567	O00567	2	2	2	Nucleolar protein 56	NOP56		1	2	2	2	1	2	1	2	2	2	1	2	1	2	2	2	1	2	1	2	2	2	4.7	4.7	4.7	66.049	594	594	1	10	0	4.3753	By matching	By MS/MS	By matching	By matching	By MS/MS	By MS/MS	1.5	4.7	1.5	4.7
O00571;O15523	O00571;O15523	13;8	13;8	12;7	ATP-dependent RNA helicase DDX3X;ATP-dependent RNA helicase DDX3Y	DDX3X;DDX3Y	;	2	13	13	12	9	9	10	12	9	9	9	9	10	12	9	9	8	8	9	11	8	8	25.1	25.1	23.4	73.243	662	662;660	1	62	0	43.93	By MS/MS	By MS/MS	By MS/MS	By MS/MS	By MS/MS	By MS/MS	18	18.6	19.6	23.6
O00629	O00629	5	3	3	Importin subunit alpha-3	KPNA4		1	5	3	3	5	3	5	5	5	5	3	1	3	3	3	3	3	1	3	3	3	3	16.5	10.9	10.9	57.886	521	521	1	16	0	13.692	By MS/MS	By MS/MS	By matching	By MS/MS	By MS/MS	By MS/MS	16.5	11.1	16.5	16.5
O00743	O00743	3	3	3	Serine/threonine-protein phosphatase 6 catalytic subunit;Serine/threonine-protein phosphatase 6 catalytic subunit, N-terminally processed	PPP6C		1	3	3	3	1	3	0	3	2	3	1	3	0	3	2	3	1	3	0	3	2	3	14.4	14.4	14.4	35.144	305	305	1	12	0	7.1582	By matching	By MS/MS		By MS/MS	By matching	By matching	3	14.4	0	14.4
O00764	O00764	1	1	1	Pyridoxal kinase	PDXK		1	1	1	1	1	1	1	1	1	1	1	1	1	1	1	1	1	1	1	1	1	1	6.7	6.7	6.7	35.102	312	312	1	6	0.0011669	3.6244	By MS/MS	By MS/MS	By matching	By MS/MS	By MS/MS	By MS/MS	6.7	6.7	6.7	6.7
O14558	O14558	3	3	3	Heat shock protein beta-6	HSPB6		1	3	3	3	2	3	2	2	2	3	2	3	2	2	2	3	2	3	2	2	2	3	31.9	31.9	31.9	17.135	160	160	1	14	0	11.017	By matching	By MS/MS	By matching	By MS/MS	By MS/MS	By MS/MS	23.8	31.9	23.8	23.8
O14579	O14579	1	1	1	Coatomer subunit epsilon	COPE		1	1	1	1	1	1	1	1	1	1	1	1	1	1	1	1	1	1	1	1	1	1	6.8	6.8	6.8	34.482	308	308	1	6	0.0016694	3.1315	By matching	By matching	By matching	By MS/MS	By matching	By matching	6.8	6.8	6.8	6.8
P47813;O14602	P47813;O14602	3;3	3;3	3;3	Eukaryotic translation initiation factor 1A, X-chromosomal;Eukaryotic translation initiation factor 1A, Y-chromosomal	EIF1AX;EIF1AY	;	2	3	3	3	3	3	3	3	3	3	3	3	3	3	3	3	3	3	3	3	3	3	25	25	25	16.46	144	144;144	1	24	0	9.2702	By MS/MS	By MS/MS	By MS/MS	By MS/MS	By MS/MS	By MS/MS	25	25	25	25
O14617	O14617	4	4	4	AP-3 complex subunit delta-1	AP3D1		1	4	4	4	3	4	3	4	3	3	3	4	3	4	3	3	3	4	3	4	3	3	5.7	5.7	5.7	130.16	1153	1153	1	24	0	16.778	By MS/MS	By MS/MS	By matching	By MS/MS	By MS/MS	By MS/MS	4.8	5.7	4.8	5.7
O14653	O14653	2	2	2	Golgi SNAP receptor complex member 2	GOSR2		1	2	2	2	0	1	0	1	1	1	0	1	0	1	1	1	0	1	0	1	1	1	12.7	12.7	12.7	24.775	212	212	1	4	0	4.6095		By MS/MS		By MS/MS	By matching	By matching	0	5.2	0	7.5
O14656	O14656	2	2	2	Torsin-1A	TOR1A		1	2	2	2	0	2	1	1	1	1	0	2	1	1	1	1	0	2	1	1	1	1	6.3	6.3	6.3	37.808	332	332	1	6	0	6.0341		By MS/MS	By matching	By MS/MS	By MS/MS	By matching	0	6.3	3	3
O14672	O14672	2	2	2	Disintegrin and metalloproteinase domain-containing protein 10	ADAM10		1	2	2	2	1	2	2	2	2	2	1	2	2	2	2	2	1	2	2	2	2	2	1.6	1.6	1.6	84.141	748	748	1	11	0.0021288	2.7042	By matching	By MS/MS	By matching	By matching	By MS/MS	By matching	1.5	1.6	1.6	1.6
O14737	O14737	1	1	1	Programmed cell death protein 5	PDCD5		1	1	1	1	0	0	0	1	0	0	0	0	0	1	0	0	0	0	0	1	0	0	10.4	10.4	10.4	14.285	125	125	1	1	0.0051706	2.4789				By MS/MS			0	0	0	10.4
O14744	O14744	4	4	4	Protein arginine N-methyltransferase 5;Protein arginine N-methyltransferase 5, N-terminally processed	PRMT5		1	4	4	4	4	3	3	3	3	3	4	3	3	3	3	3	4	3	3	3	3	3	6.3	6.3	6.3	72.683	637	637	1	19	0	9.1557	By MS/MS	By MS/MS	By matching	By MS/MS	By matching	By matching	6.3	5	5	5
O14745	O14745	5	5	5	Na(+)/H(+) exchange regulatory cofactor NHE-RF1	SLC9A3R1		1	5	5	5	5	4	5	5	3	5	5	4	5	5	3	5	5	4	5	5	3	5	18.7	18.7	18.7	38.868	358	358	1	27	0	15.701	By MS/MS	By MS/MS	By matching	By MS/MS	By MS/MS	By MS/MS	18.7	15.4	18.7	18.7
O14773	O14773	5	5	5	Tripeptidyl-peptidase 1	TPP1		1	5	5	5	5	5	5	4	5	5	5	5	5	4	5	5	5	5	5	4	5	5	15.5	15.5	15.5	61.247	563	563	1	29	0	23.486	By MS/MS	By MS/MS	By MS/MS	By MS/MS	By MS/MS	By MS/MS	15.5	15.5	15.5	13
O14818;Q8TAA3	O14818	12;5	12;5	12;5	Proteasome subunit alpha type-7	PSMA7		2	12	12	12	11	11	11	12	11	11	11	11	11	12	11	11	11	11	11	12	11	11	61.3	61.3	61.3	27.887	248	248;256	1	81	0	100.77	By MS/MS	By MS/MS	By MS/MS	By MS/MS	By MS/MS	By MS/MS	52.8	52.8	52.8	61.3
O14828	O14828	3	3	3	Secretory carrier-associated membrane protein 3	SCAMP3		1	3	3	3	3	3	3	3	3	3	3	3	3	3	3	3	3	3	3	3	3	3	13	13	13	38.287	347	347	1	18	0	9.4827	By matching	By MS/MS	By MS/MS	By MS/MS	By MS/MS	By MS/MS	13	13	13	13
O14874	O14874	1	1	1	[3-methyl-2-oxobutanoate dehydrogenase [lipoamide]] kinase, mitochondrial	BCKDK		1	1	1	1	0	1	1	1	1	0	0	1	1	1	1	0	0	1	1	1	1	0	5.1	5.1	5.1	46.36	412	412	1	4	0	6.4319		By MS/MS	By matching	By matching	By MS/MS		0	5.1	5.1	5.1
O14880	O14880	1	1	1	Microsomal glutathione S-transferase 3	MGST3		1	1	1	1	0	1	0	0	0	1	0	1	0	0	0	1	0	1	0	0	0	1	8.6	8.6	8.6	16.516	152	152	1	2	0	5.4303		By MS/MS				By matching	0	8.6	0	0
O14949	O14949	2	2	2	Cytochrome b-c1 complex subunit 8	UQCRQ		1	2	2	2	1	2	1	2	2	2	1	2	1	2	2	2	1	2	1	2	2	2	25.6	25.6	25.6	9.9062	82	82	1	15	0	16.17	By matching	By MS/MS	By matching	By matching	By MS/MS	By MS/MS	15.9	25.6	15.9	25.6
P19105;O14950	P19105;O14950	8;8	8;8	4;4	Myosin regulatory light chain 12A;Myosin regulatory light chain 12B	MYL12A;MYL12B	;	2	8	8	4	8	7	8	8	8	7	8	7	8	8	8	7	4	4	4	4	4	4	56.7	56.7	29.2	19.794	171	171;172	1	50	0	47.769	By MS/MS	By MS/MS	By MS/MS	By MS/MS	By MS/MS	By MS/MS	56.7	50.3	56.7	56.7
O14958	O14958	16	16	16	Calsequestrin-2	CASQ2		1	16	16	16	11	16	16	15	16	16	11	16	16	15	16	16	11	16	16	15	16	16	42.4	42.4	42.4	46.435	399	399	1	112	0	164.62	By MS/MS	By MS/MS	By MS/MS	By MS/MS	By MS/MS	By MS/MS	35.1	42.4	42.4	42.4
O14972	O14972	1	1	1	Down syndrome critical region protein 3	DSCR3		1	1	1	1	1	1	1	1	1	1	1	1	1	1	1	1	1	1	1	1	1	1	4	4	4	33.01	297	297	1	6	0.0041667	2.5263	By matching	By MS/MS	By matching	By MS/MS	By matching	By matching	4	4	4	4
O14974	O14974	9	9	9	Protein phosphatase 1 regulatory subunit 12A	PPP1R12A		1	9	9	9	8	8	7	9	8	8	8	8	7	9	8	8	8	8	7	9	8	8	9.7	9.7	9.7	115.28	1030	1030	1	48	0	25.194	By MS/MS	By MS/MS	By matching	By MS/MS	By MS/MS	By MS/MS	7.6	8	5.8	9.7
O14980	O14980	8	8	8	Exportin-1	XPO1		1	8	8	8	6	7	6	8	7	6	6	7	6	8	7	6	6	7	6	8	7	6	11	11	11	123.38	1071	1071	1	46	0	24.982	By MS/MS	By MS/MS	By MS/MS	By MS/MS	By MS/MS	By MS/MS	8.1	10.2	7.9	11
O14983	O14983	13	3	3	Sarcoplasmic/endoplasmic reticulum calcium ATPase 1	ATP2A1		1	13	3	3	5	12	10	8	13	12	0	3	2	2	3	3	0	3	2	2	3	3	16.2	3.3	3.3	110.25	1001	1001	1	13	0	7.3893	By matching	By MS/MS	By matching	By matching	By MS/MS	By matching	7.4	15.3	12.4	11.6
O15031	O15031	2	2	2	Plexin-B2	PLXNB2		1	2	2	2	2	2	2	2	2	2	2	2	2	2	2	2	2	2	2	2	2	2	1.7	1.7	1.7	205.12	1838	1838	1	12	0.0036477	2.5304	By matching	By MS/MS	By matching	By matching	By MS/MS	By matching	1.7	1.7	1.7	1.7
O15075;O43602	O15075	9;1	9;1	9;1	Serine/threonine-protein kinase DCLK1	DCLK1		2	9	9	9	9	9	9	9	7	9	9	9	9	9	7	9	9	9	9	9	7	9	16.1	16.1	16.1	82.223	740	740;365	1	53	0	40.461	By MS/MS	By MS/MS	By MS/MS	By MS/MS	By MS/MS	By MS/MS	16.1	16.1	16.1	16.1
O15091	O15091	1	1	1	Mitochondrial ribonuclease P protein 3	KIAA0391		1	1	1	1	0	1	0	0	0	0	0	1	0	0	0	0	0	1	0	0	0	0	1.5	1.5	1.5	67.315	583	583	1	1	0.0076258	2.3322		By MS/MS					0	1.5	0	0
O15121	O15121	1	1	1	Sphingolipid delta(4)-desaturase DES1	DEGS1		1	1	1	1	0	1	1	1	1	1	0	1	1	1	1	1	0	1	1	1	1	1	5	5	5	37.866	323	323	1	5	0.0066701	2.4032		By matching	By matching	By MS/MS	By matching	By matching	0	5	5	5
O15127	O15127	2	2	2	Secretory carrier-associated membrane protein 2	SCAMP2		1	2	2	2	1	2	2	1	2	2	1	2	2	1	2	2	1	2	2	1	2	2	7.6	7.6	7.6	36.648	329	329	1	10	0	8.2077	By matching	By MS/MS	By matching	By MS/MS	By MS/MS	By MS/MS	3.6	7.6	7.6	3.6
O15143	O15143	3	3	3	Actin-related protein 2/3 complex subunit 1B	ARPC1B		1	3	3	3	3	3	3	3	3	3	3	3	3	3	3	3	3	3	3	3	3	3	11	11	11	40.949	372	372	1	18	0	12.744	By MS/MS	By MS/MS	By MS/MS	By MS/MS	By MS/MS	By MS/MS	11	11	11	11
O15144	O15144	5	5	5	Actin-related protein 2/3 complex subunit 2	ARPC2		1	5	5	5	5	5	4	5	5	4	5	5	4	5	5	4	5	5	4	5	5	4	29.7	29.7	29.7	34.333	300	300	1	28	0	13.853	By MS/MS	By MS/MS	By MS/MS	By MS/MS	By MS/MS	By MS/MS	29.7	29.7	26	29.7
O15145	O15145	5	5	5	Actin-related protein 2/3 complex subunit 3	ARPC3		1	5	5	5	4	5	5	5	4	5	4	5	5	5	4	5	4	5	5	5	4	5	38.2	38.2	38.2	20.546	178	178	1	28	0	15.77	By MS/MS	By MS/MS	By MS/MS	By MS/MS	By MS/MS	By MS/MS	32	38.2	38.2	38.2
O15173	O15173	6	6	5	Membrane-associated progesterone receptor component 2	PGRMC2		1	6	6	5	3	5	4	5	5	5	3	5	4	5	5	5	3	4	4	4	4	4	26	26	22	23.818	223	223	1	27	0	22.577	By MS/MS	By MS/MS	By MS/MS	By MS/MS	By MS/MS	By MS/MS	18.4	25.6	21.5	25.6
O15212	O15212	2	2	2	Prefoldin subunit 6	PFDN6		1	2	2	2	2	2	2	2	2	2	2	2	2	2	2	2	2	2	2	2	2	2	15.5	15.5	15.5	14.582	129	129	1	12	0	8.1442	By matching	By MS/MS	By matching	By matching	By matching	By matching	15.5	15.5	15.5	15.5
O15230	O15230	16	16	16	Laminin subunit alpha-5	LAMA5		1	16	16	16	6	16	12	10	11	8	6	16	12	10	11	8	6	16	12	10	11	8	6.2	6.2	6.2	399.73	3695	3695	1	68	0	64.266	By matching	By MS/MS	By MS/MS	By MS/MS	By MS/MS	By MS/MS	2.3	6.2	4.8	4.4
O15254	O15254	3	3	3	Peroxisomal acyl-coenzyme A oxidase 3	ACOX3		1	3	3	3	1	3	1	2	3	1	1	3	1	2	3	1	1	3	1	2	3	1	5.9	5.9	5.9	77.628	700	700	1	11	0	7.3517	By matching	By MS/MS	By matching	By MS/MS	By matching	By matching	2	5.9	2	4.3
O15258	O15258	2	2	2	Protein RER1	RER1		1	2	2	2	1	2	2	2	2	1	1	2	2	2	2	1	1	2	2	2	2	1	14.8	14.8	14.8	22.958	196	196	1	10	0	6.3772	By matching	By MS/MS	By matching	By matching	By matching	By matching	5.1	14.8	14.8	14.8
O15260	O15260	4	4	4	Surfeit locus protein 4	SURF4		1	4	4	4	4	3	4	4	4	4	4	3	4	4	4	4	4	3	4	4	4	4	19.7	19.7	19.7	30.394	269	269	1	33	0	11.645	By MS/MS	By MS/MS	By MS/MS	By MS/MS	By MS/MS	By MS/MS	19.7	16	19.7	19.7
O15355	O15355	2	2	2	Protein phosphatase 1G	PPM1G		1	2	2	2	1	2	2	2	2	2	1	2	2	2	2	2	1	2	2	2	2	2	4.6	4.6	4.6	59.271	546	546	1	11	0	4.3069	By matching	By matching	By MS/MS	By MS/MS	By MS/MS	By MS/MS	2.6	4.6	4.6	4.6
O15357	O15357	12	12	12	Phosphatidylinositol 3,4,5-trisphosphate 5-phosphatase 2	INPPL1		1	12	12	12	11	10	9	11	11	9	11	10	9	11	11	9	11	10	9	11	11	9	14.4	14.4	14.4	138.6	1258	1258	1	61	0	28.195	By MS/MS	By MS/MS	By matching	By MS/MS	By MS/MS	By MS/MS	13	12.1	10.7	13.7
O15371	O15371	13	13	13	Eukaryotic translation initiation factor 3 subunit D	EIF3D		1	13	13	13	12	12	10	13	11	11	12	12	10	13	11	11	12	12	10	13	11	11	37.4	37.4	37.4	63.972	548	548	1	69	0	46.827	By MS/MS	By MS/MS	By MS/MS	By MS/MS	By MS/MS	By MS/MS	33.8	32.8	27.2	37.4
O15372	O15372	5	5	5	Eukaryotic translation initiation factor 3 subunit H	EIF3H		1	5	5	5	4	5	4	4	3	2	4	5	4	4	3	2	4	5	4	4	3	2	18.8	18.8	18.8	39.93	352	352	1	22	0	26.874	By MS/MS	By MS/MS	By matching	By MS/MS	By MS/MS	By MS/MS	13.4	18.8	13.4	13.4
O15400	O15400	1	1	1	Syntaxin-7	STX7		1	1	1	1	1	1	1	0	1	0	1	1	1	0	1	0	1	1	1	0	1	0	5	5	5	29.815	261	261	1	4	0.0011641	3.6053	By matching	By MS/MS	By matching		By matching		5	5	5	0
O15427	O15427	2	2	2	Monocarboxylate transporter 4	SLC16A3		1	2	2	2	0	2	1	1	2	1	0	2	1	1	2	1	0	2	1	1	2	1	5.6	5.6	5.6	49.469	465	465	1	7	0	4.134		By MS/MS	By matching	By matching	By MS/MS	By MS/MS	0	5.6	2.8	2.8
O15460	O15460	12	12	12	Prolyl 4-hydroxylase subunit alpha-2	P4HA2		1	12	12	12	8	12	9	9	10	11	8	12	9	9	10	11	8	12	9	9	10	11	31.2	31.2	31.2	60.901	535	535	1	59	0	69.683	By MS/MS	By MS/MS	By MS/MS	By MS/MS	By MS/MS	By MS/MS	20.4	31.2	24.9	24.9
O15511	O15511	1	1	1	Actin-related protein 2/3 complex subunit 5	ARPC5		1	1	1	1	1	1	1	1	1	1	1	1	1	1	1	1	1	1	1	1	1	1	7.9	7.9	7.9	16.32	151	151	1	6	0	4.0952	By MS/MS	By MS/MS	By MS/MS	By MS/MS	By MS/MS	By MS/MS	7.9	7.9	7.9	7.9
O43143	O43143	2	2	2	Pre-mRNA-splicing factor ATP-dependent RNA helicase DHX15	DHX15		1	2	2	2	2	2	1	2	2	2	2	2	1	2	2	2	2	2	1	2	2	2	3	3	3	90.932	795	795	1	11	0.0011891	3.8222	By matching	By MS/MS	By matching	By MS/MS	By MS/MS	By MS/MS	3	3	1.5	3
O43169	O43169	3	3	3	Cytochrome b5 type B	CYB5B		1	3	3	3	2	3	3	2	3	3	2	3	3	2	3	3	2	3	3	2	3	3	44.5	44.5	44.5	16.332	146	146	1	17	0	35.664	By MS/MS	By MS/MS	By MS/MS	By MS/MS	By MS/MS	By MS/MS	36.3	44.5	44.5	36.3
O43175	O43175	7	7	7	D-3-phosphoglycerate dehydrogenase	PHGDH		1	7	7	7	4	7	6	5	6	6	4	7	6	5	6	6	4	7	6	5	6	6	17.6	17.6	17.6	56.65	533	533	1	34	0	23.389	By MS/MS	By MS/MS	By MS/MS	By MS/MS	By MS/MS	By MS/MS	10.5	17.6	15.6	11.1
O43237	O43237	2	2	2	Cytoplasmic dynein 1 light intermediate chain 2	DYNC1LI2		1	2	2	2	1	1	1	2	1	2	1	1	1	2	1	2	1	1	1	2	1	2	4.9	4.9	4.9	54.099	492	492	1	8	0	4.6197	By matching	By MS/MS	By MS/MS	By MS/MS	By MS/MS	By MS/MS	2.4	2.4	2.4	4.9
O43242	O43242	15	15	15	26S proteasome non-ATPase regulatory subunit 3	PSMD3		1	15	15	15	13	13	11	13	12	13	13	13	11	13	12	13	13	13	11	13	12	13	34.8	34.8	34.8	60.977	534	534	1	92	0	58.579	By MS/MS	By MS/MS	By MS/MS	By MS/MS	By MS/MS	By MS/MS	29.2	30.3	28.1	29.8
O43264	O43264	2	2	2	Centromere/kinetochore protein zw10 homolog	ZW10		1	2	2	2	0	2	2	2	2	2	0	2	2	2	2	2	0	2	2	2	2	2	4.2	4.2	4.2	88.828	779	779	1	10	0	6.137		By MS/MS	By matching	By MS/MS	By MS/MS	By MS/MS	0	4.2	4.2	4.2
O43280	O43280	1	1	1	Trehalase	TREH		1	1	1	1	0	1	0	1	0	0	0	1	0	1	0	0	0	1	0	1	0	0	2.6	2.6	2.6	66.567	583	583	1	2	0.005676	2.4665		By MS/MS		By MS/MS			0	2.6	0	2.6
O43286	O43286	1	1	1	Beta-1,4-galactosyltransferase 5	B4GALT5		1	1	1	1	1	1	1	1	1	1	1	1	1	1	1	1	1	1	1	1	1	1	2.1	2.1	2.1	45.118	388	388	1	6	0.0016565	3.0676	By MS/MS	By MS/MS	By matching	By MS/MS	By MS/MS	By MS/MS	2.1	2.1	2.1	2.1
O43294	O43294	1	1	1	Transforming growth factor beta-1-induced transcript 1 protein	TGFB1I1		1	1	1	1	0	1	1	1	1	1	0	1	1	1	1	1	0	1	1	1	1	1	3.5	3.5	3.5	49.814	461	461	1	8	0.0011344	3.323		By MS/MS	By matching	By MS/MS	By matching	By matching	0	3.5	3.5	3.5
O43324	O43324	1	1	1	Eukaryotic translation elongation factor 1 epsilon-1	EEF1E1		1	1	1	1	1	1	1	1	1	1	1	1	1	1	1	1	1	1	1	1	1	1	6.3	6.3	6.3	19.81	174	174	1	6	0	4.7678	By matching	By MS/MS	By matching	By MS/MS	By matching	By MS/MS	6.3	6.3	6.3	6.3
O43390	O43390	7	4	4	Heterogeneous nuclear ribonucleoprotein R	HNRNPR		1	7	4	4	6	7	3	6	6	7	3	4	1	4	4	4	3	4	1	4	4	4	12.5	7.6	7.6	70.942	633	633	1	20	0	16.468	By MS/MS	By MS/MS	By MS/MS	By MS/MS	By MS/MS	By MS/MS	10.9	12.5	5.1	10.6
O43396	O43396	3	3	3	Thioredoxin-like protein 1	TXNL1		1	3	3	3	3	2	3	2	2	3	3	2	3	2	2	3	3	2	3	2	2	3	11.4	11.4	11.4	32.251	289	289	1	15	0	6.6662	By matching	By MS/MS	By matching	By MS/MS	By MS/MS	By matching	11.4	7.6	11.4	9
O43464	O43464	1	1	1	Serine protease HTRA2, mitochondrial	HTRA2		1	1	1	1	0	1	0	0	1	1	0	1	0	0	1	1	0	1	0	0	1	1	5.2	5.2	5.2	48.84	458	458	1	3	0.0016732	3.1392		By MS/MS			By matching	By matching	0	5.2	0	0
O43488;Q8NHP1	O43488	3;1	3;1	3;1	Aflatoxin B1 aldehyde reductase member 2	AKR7A2		2	3	3	3	3	3	2	2	3	2	3	3	2	2	3	2	3	3	2	2	3	2	12.8	12.8	12.8	39.589	359	359;331	1	15	0	8.9803	By MS/MS	By MS/MS	By MS/MS	By MS/MS	By MS/MS	By MS/MS	12.8	12.8	9.5	9.5
O43493	O43493	2	2	2	Trans-Golgi network integral membrane protein 2	TGOLN2		1	2	2	2	1	2	2	2	2	2	1	2	2	2	2	2	1	2	2	2	2	2	5.8	5.8	5.8	51.018	479	479	1	11	0	17.538	By matching	By MS/MS	By matching	By MS/MS	By MS/MS	By matching	2.9	5.8	5.8	5.8
O43583	O43583	3	3	3	Density-regulated protein	DENR		1	3	3	3	2	3	3	3	3	2	2	3	3	3	3	2	2	3	3	3	3	2	27.3	27.3	27.3	22.092	198	198	1	17	0	14.059	By matching	By MS/MS	By MS/MS	By MS/MS	By MS/MS	By MS/MS	17.2	27.3	27.3	27.3
O43592	O43592	2	2	2	Exportin-T	XPOT		1	2	2	2	2	2	2	2	2	1	2	2	2	2	2	1	2	2	2	2	2	1	2.8	2.8	2.8	109.96	962	962	1	11	0.0011792	3.7289	By matching	By MS/MS	By matching	By MS/MS	By matching	By matching	2.8	2.8	2.8	2.8
O43615	O43615	4	4	4	Mitochondrial import inner membrane translocase subunit TIM44	TIMM44		1	4	4	4	1	3	3	4	4	4	1	3	3	4	4	4	1	3	3	4	4	4	11.7	11.7	11.7	51.355	452	452	1	19	0	10.079	By matching	By MS/MS	By MS/MS	By MS/MS	By MS/MS	By MS/MS	2.9	9.1	9.1	11.7
O43674	O43674	1	1	1	NADH dehydrogenase [ubiquinone] 1 beta subcomplex subunit 5, mitochondrial	NDUFB5		1	1	1	1	0	1	0	1	0	1	0	1	0	1	0	1	0	1	0	1	0	1	7.9	7.9	7.9	21.75	189	189	1	3	0.0016474	3.0088		By MS/MS		By matching		By matching	0	7.9	0	7.9
O43676	O43676	2	2	2	NADH dehydrogenase [ubiquinone] 1 beta subcomplex subunit 3	NDUFB3		1	2	2	2	1	2	2	2	2	2	1	2	2	2	2	2	1	2	2	2	2	2	18.4	18.4	18.4	11.402	98	98	1	11	0	6.1669	By matching	By MS/MS	By MS/MS	By MS/MS	By MS/MS	By MS/MS	11.2	18.4	18.4	18.4
O43678	O43678	2	2	2	NADH dehydrogenase [ubiquinone] 1 alpha subcomplex subunit 2	NDUFA2		1	2	2	2	0	2	1	1	2	2	0	2	1	1	2	2	0	2	1	1	2	2	20.2	20.2	20.2	10.921	99	99	1	8	0	4.185		By MS/MS	By matching	By matching	By MS/MS	By MS/MS	0	20.2	10.1	10.1
O43681	O43681	4	4	4	ATPase ASNA1	ASNA1		1	4	4	4	4	4	4	4	3	4	4	4	4	4	3	4	4	4	4	4	3	4	16.4	16.4	16.4	38.792	348	348	1	23	0	12.31	By MS/MS	By MS/MS	By MS/MS	By MS/MS	By MS/MS	By MS/MS	16.4	16.4	16.4	16.4
O43707	O43707	48	29	28	Alpha-actinin-4	ACTN4		1	48	29	28	48	43	43	46	43	42	29	26	25	27	26	25	28	25	24	26	25	24	66.1	45.1	43.9	104.85	911	911	1	196	0	248.8	By MS/MS	By MS/MS	By MS/MS	By MS/MS	By MS/MS	By MS/MS	66.1	57.8	59.6	64.9
O43708	O43708	1	1	1	Maleylacetoacetate isomerase	GSTZ1		1	1	1	1	1	1	0	1	1	0	1	1	0	1	1	0	1	1	0	1	1	0	9.3	9.3	9.3	24.212	216	216	1	4	0	5.5687	By matching	By MS/MS		By MS/MS	By matching		9.3	9.3	0	9.3
O43747	O43747	2	2	2	AP-1 complex subunit gamma-1	AP1G1		1	2	2	2	1	2	1	2	1	1	1	2	1	2	1	1	1	2	1	2	1	1	2.9	2.9	2.9	91.35	822	822	1	8	0.0051653	2.4725	By matching	By MS/MS	By matching	By MS/MS	By matching	By matching	1.2	2.9	1.2	2.9
O43765	O43765	5	5	5	Small glutamine-rich tetratricopeptide repeat-containing protein alpha	SGTA		1	5	5	5	4	5	4	5	4	4	4	5	4	5	4	4	4	5	4	5	4	4	17.3	17.3	17.3	34.063	313	313	1	26	0	12.242	By MS/MS	By MS/MS	By MS/MS	By MS/MS	By MS/MS	By MS/MS	14.4	17.3	14.4	17.3
O43776	O43776	13	13	13	Asparagine--tRNA ligase, cytoplasmic	NARS		1	13	13	13	12	10	8	12	11	9	12	10	8	12	11	9	12	10	8	12	11	9	24.3	24.3	24.3	62.942	548	548	1	68	0	35.022	By MS/MS	By MS/MS	By MS/MS	By MS/MS	By MS/MS	By MS/MS	22.8	19.5	17.5	22.8
O43795;Q9UBC5	O43795	6;1	6;1	6;1	Unconventional myosin-Ib	MYO1B		2	6	6	6	6	6	5	4	6	6	6	6	5	4	6	6	6	6	5	4	6	6	9.3	9.3	9.3	131.98	1136	1136;1043	1	35	0	22.504	By matching	By MS/MS	By MS/MS	By MS/MS	By MS/MS	By MS/MS	9.3	9.3	7.8	6.2
O43837	O43837	11	11	11	Isocitrate dehydrogenase [NAD] subunit beta, mitochondrial	IDH3B		1	11	11	11	4	10	6	5	8	6	4	10	6	5	8	6	4	10	6	5	8	6	34.3	34.3	34.3	42.183	385	385	1	43	0	34.711	By matching	By MS/MS	By MS/MS	By MS/MS	By MS/MS	By MS/MS	14.3	32.5	22.9	19.7
O43847	O43847	4	4	4	Nardilysin	NRD1		1	4	4	4	3	2	2	4	3	1	3	2	2	4	3	1	3	2	2	4	3	1	3.7	3.7	3.7	131.57	1150	1150	1	15	0	9.677	By MS/MS	By MS/MS	By MS/MS	By MS/MS	By MS/MS	By matching	3.7	2.6	2.6	3.7
O43852	O43852	11	11	11	Calumenin	CALU		1	11	11	11	10	9	10	10	11	10	10	9	10	10	11	10	10	9	10	10	11	10	43.8	43.8	43.8	37.106	315	315	1	74	0	75.625	By MS/MS	By MS/MS	By MS/MS	By MS/MS	By MS/MS	By MS/MS	43.8	38.7	43.8	43.8
O43865;Q96HN2	O43865;Q96HN2	2;2	2;2	2;2	Putative adenosylhomocysteinase 2;Putative adenosylhomocysteinase 3	AHCYL1;AHCYL2	;	2	2	2	2	2	2	2	2	2	2	2	2	2	2	2	2	2	2	2	2	2	2	4.9	4.9	4.9	58.951	530	530;611	1	12	0	9.9099	By matching	By MS/MS	By matching	By MS/MS	By MS/MS	By MS/MS	4.9	4.9	4.9	4.9
O43920	O43920	3	3	3	NADH dehydrogenase [ubiquinone] iron-sulfur protein 5	NDUFS5		1	3	3	3	2	3	3	2	2	2	2	3	3	2	2	2	2	3	3	2	2	2	29.2	29.2	29.2	12.517	106	106	1	14	0	10.407	By matching	By MS/MS	By MS/MS	By matching	By matching	By MS/MS	17.9	29.2	29.2	17.9
O60271	O60271	5	5	5	C-Jun-amino-terminal kinase-interacting protein 4	SPAG9		1	5	5	5	4	4	3	5	4	3	4	4	3	5	4	3	4	4	3	5	4	3	5.7	5.7	5.7	146.2	1321	1321	1	26	0	12.22	By matching	By MS/MS	By matching	By MS/MS	By MS/MS	By matching	4.5	4.8	3.7	5.7
O60313	O60313	8	8	8	Dynamin-like 120 kDa protein, mitochondrial;Dynamin-like 120 kDa protein, form S1	OPA1		1	8	8	8	0	8	4	3	6	6	0	8	4	3	6	6	0	8	4	3	6	6	11.5	11.5	11.5	111.63	960	960	1	27	0	22.015		By MS/MS	By matching	By matching	By MS/MS	By MS/MS	0	11.5	6.9	3.8
O60343	O60343	2	2	2	TBC1 domain family member 4	TBC1D4		1	2	2	2	0	2	0	2	0	0	0	2	0	2	0	0	0	2	0	2	0	0	2	2	2	146.56	1298	1298	1	4	0.0011481	3.4352		By MS/MS		By MS/MS			0	2	0	2
O60488	O60488	4	3	3	Long-chain-fatty-acid--CoA ligase 4	ACSL4		1	4	3	3	1	4	2	4	3	2	0	3	1	3	2	1	0	3	1	3	2	1	10.4	7.9	7.9	79.187	711	711	1	10	0	6.1863	By matching	By MS/MS	By matching	By MS/MS	By MS/MS	By matching	2.5	10.4	4.6	10.4
O60493;Q9UMY4	O60493	3;1	3;1	3;1	Sorting nexin-3	SNX3		2	3	3	3	2	2	2	3	1	3	2	2	2	3	1	3	2	2	2	3	1	3	15.4	15.4	15.4	18.762	162	162;172	1	13	0	6.0291	By matching	By matching	By MS/MS	By MS/MS	By matching	By MS/MS	11.1	11.1	9.9	15.4
O60506	O60506	9	9	6	Heterogeneous nuclear ribonucleoprotein Q	SYNCRIP		1	9	9	6	9	9	8	8	7	9	9	9	8	8	7	9	6	6	6	6	5	6	20.5	20.5	15.6	69.602	623	623	1	50	0	39.544	By MS/MS	By MS/MS	By MS/MS	By MS/MS	By MS/MS	By MS/MS	20.5	20.5	18.6	18.6
O60565;Q9H772	O60565	5;1	5;1	5;1	Gremlin-1	GREM1		2	5	5	5	5	5	5	5	5	5	5	5	5	5	5	5	5	5	5	5	5	5	45.7	45.7	45.7	20.697	184	184;168	1	41	0	22.56	By MS/MS	By MS/MS	By MS/MS	By MS/MS	By MS/MS	By MS/MS	45.7	45.7	45.7	45.7
O60610	O60610	2	2	2	Protein diaphanous homolog 1	DIAPH1		1	2	2	2	2	1	0	2	0	0	2	1	0	2	0	0	2	1	0	2	0	0	2.5	2.5	2.5	141.35	1272	1272	1	5	0.0031729	2.6286	By matching	By matching		By MS/MS			2.5	1.7	0	2.5
O60662	O60662	28	28	28	Kelch-like protein 41	KLHL41		1	28	28	28	27	26	27	28	27	25	27	26	27	28	27	25	27	26	27	28	27	25	52.8	52.8	52.8	68.036	606	606	1	191	0	174.21	By MS/MS	By MS/MS	By MS/MS	By MS/MS	By MS/MS	By MS/MS	50	46	48.7	52.8
O60664	O60664	16	16	16	Perilipin-3	PLIN3		1	16	16	16	13	14	14	15	15	15	13	14	14	15	15	15	13	14	14	15	15	15	58.3	58.3	58.3	47.074	434	434	1	103	0	121.22	By MS/MS	By MS/MS	By MS/MS	By MS/MS	By MS/MS	By MS/MS	49.5	49.8	53	53.9
O60687	O60687	8	8	8	Sushi repeat-containing protein SRPX2	SRPX2		1	8	8	8	7	8	8	7	8	8	7	8	8	7	8	8	7	8	8	7	8	8	20.4	20.4	20.4	52.971	465	465	1	52	0	33.575	By MS/MS	By MS/MS	By MS/MS	By MS/MS	By MS/MS	By MS/MS	17.8	20.4	20.4	20.4
O60701	O60701	12	12	12	UDP-glucose 6-dehydrogenase	UGDH		1	12	12	12	11	12	12	12	12	11	11	12	12	12	12	11	11	12	12	12	12	11	40.5	40.5	40.5	55.023	494	494	1	70	0	39.034	By MS/MS	By MS/MS	By MS/MS	By MS/MS	By MS/MS	By MS/MS	37.9	40.5	40.5	40.5
O60716	O60716	5	5	5	Catenin delta-1	CTNND1		1	5	5	5	3	5	3	5	5	2	3	5	3	5	5	2	3	5	3	5	5	2	7.2	7.2	7.2	108.17	968	968	1	23	0	13.294	By matching	By MS/MS	By matching	By MS/MS	By MS/MS	By MS/MS	3.5	7.2	3.5	7.2
O60762	O60762	3	3	3	Dolichol-phosphate mannosyltransferase subunit 1	DPM1		1	3	3	3	2	3	2	2	2	2	2	3	2	2	2	2	2	3	2	2	2	2	18.8	18.8	18.8	29.634	260	260	1	13	0	8.0179	By matching	By MS/MS	By MS/MS	By matching	By MS/MS	By MS/MS	14.6	18.8	12.7	12.7
O60763	O60763	20	20	20	General vesicular transport factor p115	USO1		1	20	20	20	18	17	16	20	19	19	18	17	16	20	19	19	18	17	16	20	19	19	28.1	28.1	28.1	107.89	962	962	1	119	0	87.041	By MS/MS	By MS/MS	By MS/MS	By MS/MS	By MS/MS	By MS/MS	25.3	24	20.8	28.1
O60783	O60783	2	2	2	28S ribosomal protein S14, mitochondrial	MRPS14		1	2	2	2	1	2	2	2	2	2	1	2	2	2	2	2	1	2	2	2	2	2	21.9	21.9	21.9	15.139	128	128	1	11	0	6.4312	By matching	By MS/MS	By matching	By matching	By MS/MS	By matching	10.2	21.9	21.9	21.9
O60784	O60784	1	1	1	Target of Myb protein 1	TOM1		1	1	1	1	1	1	1	1	1	1	1	1	1	1	1	1	1	1	1	1	1	1	2.6	2.6	2.6	53.818	492	492	1	6	0	4.5176	By matching	By MS/MS	By matching	By MS/MS	By matching	By matching	2.6	2.6	2.6	2.6
Q99880;Q99879;Q99877;Q93079;Q5QNW6;P62807;P58876;P57053;O60814;Q96A08	Q99880;Q99879;Q99877;Q93079;Q5QNW6;P62807;P58876;P57053;O60814;Q96A08	6;6;6;6;6;6;6;6;6;3	6;6;6;6;6;6;6;6;6;3	2;2;2;2;2;2;2;2;2;0	Histone H2B type 1-L;Histone H2B type 1-M;Histone H2B type 1-N;Histone H2B type 1-H;Histone H2B type 2-F;Histone H2B type 1-C/E/F/G/I;Histone H2B type 1-D;Histone H2B type F-S;Histone H2B type 1-K;Histone H2B type 1-A	HIST1H2BL;HIST1H2BM;HIST1H2BN;HIST1H2BH;HIST2H2BF;HIST1H2BC;HIST1H2BD;H2BFS;HIST1H2BK;HIST1H2BA	;;;;;;;;;	10	6	6	2	5	6	5	4	6	6	5	6	5	4	6	6	2	2	2	2	2	2	41.3	41.3	7.9	13.952	126	126;126;126;126;126;126;126;126;126;127	1	60	0	40.205	By MS/MS	By MS/MS	By MS/MS	By MS/MS	By MS/MS	By MS/MS	32.5	41.3	32.5	27
O60826	O60826	3	3	3	Coiled-coil domain-containing protein 22	CCDC22		1	3	3	3	3	2	2	3	1	2	3	2	2	3	1	2	3	2	2	3	1	2	7	7	7	70.755	627	627	1	13	0	8.5489	By MS/MS	By matching	By matching	By MS/MS	By MS/MS	By MS/MS	7	4.8	5.6	7
O60831	O60831	1	1	1	PRA1 family protein 2	PRAF2		1	1	1	1	0	1	0	1	1	1	0	1	0	1	1	1	0	1	0	1	1	1	10.1	10.1	10.1	19.258	178	178	1	4	0.00060132	3.8926		By MS/MS		By MS/MS	By matching	By matching	0	10.1	0	10.1
O60832	O60832	2	2	2	H/ACA ribonucleoprotein complex subunit 4	DKC1		1	2	2	2	2	1	1	2	2	1	2	1	1	2	2	1	2	1	1	2	2	1	5.8	5.8	5.8	57.673	514	514	1	9	0	5.3046	By matching	By matching	By matching	By MS/MS	By MS/MS	By matching	5.8	1.9	1.9	5.8
O60841	O60841	9	9	9	Eukaryotic translation initiation factor 5B	EIF5B		1	9	9	9	9	8	7	9	9	8	9	8	7	9	9	8	9	8	7	9	9	8	9.4	9.4	9.4	138.83	1220	1220	1	50	0	21.629	By MS/MS	By MS/MS	By MS/MS	By MS/MS	By MS/MS	By MS/MS	9.4	8.6	7.6	9.4
O60884	O60884	7	7	7	DnaJ homolog subfamily A member 2	DNAJA2		1	7	7	7	5	6	5	7	6	5	5	6	5	7	6	5	5	6	5	7	6	5	20.9	20.9	20.9	45.745	412	412	1	39	0	23.163	By matching	By MS/MS	By MS/MS	By MS/MS	By MS/MS	By matching	15.3	17.7	17.7	20.9
O60936	O60936	3	3	3	Nucleolar protein 3	NOL3		1	3	3	3	2	3	3	3	2	3	2	3	3	3	2	3	2	3	3	3	2	3	17.8	17.8	17.8	22.629	208	208	1	16	0	4.7748	By matching	By MS/MS	By matching	By matching	By MS/MS	By matching	13	17.8	17.8	17.8
O75044;P0DMP2;P0DJJ0;Q7Z6B7	O75044;P0DMP2;P0DJJ0;Q7Z6B7	2;1;1;1	2;1;1;1	2;1;1;1	SLIT-ROBO Rho GTPase-activating protein 2;SLIT-ROBO Rho GTPase-activating protein 2B;SLIT-ROBO Rho GTPase-activating protein 2C;SLIT-ROBO Rho GTPase-activating protein 1	SRGAP2;SRGAP2B;SRGAP2C;SRGAP1	;;;	4	2	2	2	2	2	0	2	1	2	2	2	0	2	1	2	2	2	0	2	1	2	2.1	2.1	2.1	120.87	1071	1071;458;459;1085	1	9	0	4.6696	By matching	By matching		By MS/MS	By matching	By MS/MS	2.1	2.1	0	2.1
O75083	O75083	18	18	18	WD repeat-containing protein 1	WDR1		1	18	18	18	17	17	15	18	17	16	17	17	15	18	17	16	17	17	15	18	17	16	48.2	48.2	48.2	66.193	606	606	1	114	0	95.954	By MS/MS	By MS/MS	By MS/MS	By MS/MS	By MS/MS	By MS/MS	44.6	44.6	43.1	48.2
O75112	O75112	2	2	2	LIM domain-binding protein 3	LDB3		1	2	2	2	2	2	2	2	2	2	2	2	2	2	2	2	2	2	2	2	2	2	4	4	4	77.134	727	727	1	12	0	7.3688	By matching	By MS/MS	By matching	By MS/MS	By matching	By matching	4	4	4	4
O75116	O75116	5	5	4	Rho-associated protein kinase 2	ROCK2		1	5	5	4	5	5	4	4	4	4	5	5	4	4	4	4	4	4	3	3	3	3	4.5	4.5	3.8	160.9	1388	1388	1	26	0	10.657	By MS/MS	By MS/MS	By MS/MS	By MS/MS	By MS/MS	By matching	4.5	4.5	3.8	3.8
O75122;Q7Z460	O75122;Q7Z460	1;1	1;1	1;1	CLIP-associating protein 2;CLIP-associating protein 1	CLASP2;CLASP1	;	2	1	1	1	1	1	1	1	1	0	1	1	1	1	1	0	1	1	1	1	1	0	0.9	0.9	0.9	141.06	1294	1294;1538	1	5	0.009567	2.2183	By matching	By MS/MS	By matching	By MS/MS	By matching		0.9	0.9	0.9	0.9
O75131;Q96FN4;Q8IYJ1;Q96A23;O95741;Q86YQ8;Q9HCH3;Q9UBL6	O75131	5;1;1;1;1;1;1;1	5;1;1;1;1;1;1;1	5;1;1;1;1;1;1;1	Copine-3	CPNE3		8	5	5	5	5	5	5	5	5	5	5	5	5	5	5	5	5	5	5	5	5	5	11.5	11.5	11.5	60.13	537	537;548;553;557;557;564;593;633	1	34	0	14.149	By MS/MS	By MS/MS	By MS/MS	By MS/MS	By MS/MS	By MS/MS	11.5	11.5	11.5	11.5
O75147	O75147	6	6	6	Obscurin-like protein 1	OBSL1		1	6	6	6	5	4	2	6	4	5	5	4	2	6	4	5	5	4	2	6	4	5	6.1	6.1	6.1	206.94	1896	1896	1	26	0	15.62	By matching	By MS/MS	By matching	By MS/MS	By MS/MS	By MS/MS	5.3	3.8	1.3	6.1
O75165	O75165	2	2	2	DnaJ homolog subfamily C member 13	DNAJC13		1	2	2	2	2	2	0	2	2	2	2	2	0	2	2	2	2	2	0	2	2	2	1.3	1.3	1.3	254.41	2243	2243	1	10	0	5.89	By matching	By MS/MS		By MS/MS	By MS/MS	By MS/MS	1.3	1.3	0	1.3
O75251	O75251	2	2	2	NADH dehydrogenase [ubiquinone] iron-sulfur protein 7, mitochondrial	NDUFS7		1	2	2	2	1	2	2	2	2	2	1	2	2	2	2	2	1	2	2	2	2	2	10.8	10.8	10.8	23.563	213	213	1	11	0	18.869	By matching	By MS/MS	By MS/MS	By MS/MS	By MS/MS	By MS/MS	6.6	10.8	10.8	10.8
O75298	O75298	5	5	5	Reticulon-2	RTN2		1	5	5	5	5	5	5	5	5	5	5	5	5	5	5	5	5	5	5	5	5	5	10.3	10.3	10.3	59.263	545	545	1	35	0	23.12	By matching	By MS/MS	By MS/MS	By MS/MS	By MS/MS	By MS/MS	10.3	10.3	10.3	10.3
O75306	O75306	8	8	8	NADH dehydrogenase [ubiquinone] iron-sulfur protein 2, mitochondrial	NDUFS2		1	8	8	8	3	8	4	5	7	7	3	8	4	5	7	7	3	8	4	5	7	7	24.4	24.4	24.4	52.545	463	463	1	38	0	32.998	By matching	By MS/MS	By MS/MS	By MS/MS	By MS/MS	By MS/MS	9.1	24.4	12.1	18.1
O75323	O75323	5	5	5	Protein NipSnap homolog 2	GBAS		1	5	5	5	1	5	4	5	5	3	1	5	4	5	5	3	1	5	4	5	5	3	26.6	26.6	26.6	33.742	286	286	1	23	0	15.671	By matching	By MS/MS	By matching	By matching	By MS/MS	By matching	4.9	26.6	20.6	26.6
O75340	O75340	4	4	4	Programmed cell death protein 6	PDCD6		1	4	4	4	4	3	3	3	3	3	4	3	3	3	3	3	4	3	3	3	3	3	44	44	44	21.868	191	191	1	19	0	14.104	By MS/MS	By MS/MS	By matching	By MS/MS	By MS/MS	By MS/MS	44	29.8	29.8	29.8
O75352	O75352	2	2	2	Mannose-P-dolichol utilization defect 1 protein	MPDU1		1	2	2	2	2	2	2	2	2	1	2	2	2	2	2	1	2	2	2	2	2	1	8.1	8.1	8.1	26.638	247	247	1	11	0	6.2612	By matching	By MS/MS	By matching	By matching	By MS/MS	By MS/MS	8.1	8.1	8.1	8.1
O75367;Q9P0M6	O75367	6;2	6;2	6;2	Core histone macro-H2A.1	H2AFY		2	6	6	6	4	6	6	6	5	6	4	6	6	6	5	6	4	6	6	6	5	6	23.9	23.9	23.9	39.617	372	372;372	1	33	0	21.284	By MS/MS	By MS/MS	By MS/MS	By MS/MS	By MS/MS	By MS/MS	13.4	23.9	23.9	23.9
O75369	O75369	20	8	8	Filamin-B	FLNB		1	20	8	8	19	18	14	16	20	18	7	6	5	6	8	6	7	6	5	6	8	6	9.3	5.1	5.1	278.16	2602	2602	1	38	0	19.434	By matching	By MS/MS	By MS/MS	By MS/MS	By MS/MS	By MS/MS	8.8	8.5	7.6	8.2
O75380	O75380	1	1	1	NADH dehydrogenase [ubiquinone] iron-sulfur protein 6, mitochondrial	NDUFS6		1	1	1	1	0	1	1	1	1	1	0	1	1	1	1	1	0	1	1	1	1	1	12.1	12.1	12.1	13.711	124	124	1	5	0.0021368	2.7361		By MS/MS	By MS/MS	By matching	By MS/MS	By MS/MS	0	12.1	12.1	12.1
O75390	O75390	15	15	15	Citrate synthase, mitochondrial	CS		1	15	15	15	12	15	14	14	14	14	12	15	14	14	14	14	12	15	14	14	14	14	47.6	47.6	47.6	51.712	466	466	1	101	0	119.11	By MS/MS	By MS/MS	By MS/MS	By MS/MS	By MS/MS	By MS/MS	38.6	47.6	45.1	45.1
O75396	O75396	6	6	6	Vesicle-trafficking protein SEC22b	SEC22B		1	6	6	6	5	6	6	6	6	6	5	6	6	6	6	6	5	6	6	6	6	6	29.8	29.8	29.8	24.593	215	215	1	47	0	45.569	By MS/MS	By MS/MS	By MS/MS	By MS/MS	By MS/MS	By MS/MS	25.1	29.8	29.8	29.8
O75400	O75400	2	2	2	Pre-mRNA-processing factor 40 homolog A	PRPF40A		1	2	2	2	1	2	1	2	1	2	1	2	1	2	1	2	1	2	1	2	1	2	2.7	2.7	2.7	108.8	957	957	1	9	0.0011841	3.7666	By matching	By MS/MS	By matching	By matching	By matching	By matching	0.9	2.7	0.9	2.7
O75431	O75431	2	2	2	Metaxin-2	MTX2		1	2	2	2	0	2	0	2	2	1	0	2	0	2	2	1	0	2	0	2	2	1	19.4	19.4	19.4	29.763	263	263	1	7	0	5.5108		By MS/MS		By matching	By MS/MS	By MS/MS	0	19.4	0	19.4
O75438	O75438	1	1	1	NADH dehydrogenase [ubiquinone] 1 beta subcomplex subunit 1	NDUFB1		1	1	1	1	1	1	1	1	1	1	1	1	1	1	1	1	1	1	1	1	1	1	19	19	19	6.9611	58	58	1	6	0	6.5154	By matching	By MS/MS	By matching	By MS/MS	By MS/MS	By MS/MS	19	19	19	19
O75439	O75439	8	8	8	Mitochondrial-processing peptidase subunit beta	PMPCB		1	8	8	8	4	8	6	6	7	5	4	8	6	6	7	5	4	8	6	6	7	5	26.6	26.6	26.6	54.366	489	489	1	36	0	28.096	By matching	By MS/MS	By MS/MS	By MS/MS	By MS/MS	By MS/MS	14.1	26.6	18.4	18.6
O75462	O75462	1	1	1	Cytokine receptor-like factor 1	CRLF1		1	1	1	1	1	1	0	0	0	0	1	1	0	0	0	0	1	1	0	0	0	0	2.6	2.6	2.6	46.301	422	422	1	2	0.0081095	2.3026	By matching	By MS/MS					2.6	2.6	0	0
O75487	O75487	2	2	2	Glypican-4;Secreted glypican-4	GPC4		1	2	2	2	1	2	2	2	2	2	1	2	2	2	2	2	1	2	2	2	2	2	5.6	5.6	5.6	62.411	556	556	1	11	0.001692	3.2569	By matching	By MS/MS	By matching	By matching	By MS/MS	By matching	2.7	5.6	5.6	5.6
O75489	O75489	9	9	9	NADH dehydrogenase [ubiquinone] iron-sulfur protein 3, mitochondrial	NDUFS3		1	9	9	9	4	8	8	7	9	6	4	8	8	7	9	6	4	8	8	7	9	6	47	47	47	30.241	264	264	1	47	0	57.29	By matching	By MS/MS	By MS/MS	By MS/MS	By MS/MS	By MS/MS	22	42	42	35.6
O75494	O75494	1	1	1	Serine/arginine-rich splicing factor 10	SRSF10		1	1	1	1	1	0	1	0	1	0	1	0	1	0	1	0	1	0	1	0	1	0	6.1	6.1	6.1	31.3	262	262	1	3	0.0016863	3.222	By MS/MS		By MS/MS		By MS/MS		6.1	0	6.1	0
O75521	O75521	3	3	3	Enoyl-CoA delta isomerase 2, mitochondrial	ECI2		1	3	3	3	0	3	2	1	3	2	0	3	2	1	3	2	0	3	2	1	3	2	17	17	17	43.585	394	394	1	11	0	12.104		By MS/MS	By matching	By matching	By MS/MS	By MS/MS	0	17	10.2	6.1
O75531	O75531	2	2	2	Barrier-to-autointegration factor;Barrier-to-autointegration factor, N-terminally processed	BANF1		1	2	2	2	2	2	2	2	2	2	2	2	2	2	2	2	2	2	2	2	2	2	40.4	40.4	40.4	10.058	89	89	1	13	0	15.636	By matching	By MS/MS	By MS/MS	By MS/MS	By MS/MS	By MS/MS	40.4	40.4	40.4	40.4
O75533	O75533	2	2	2	Splicing factor 3B subunit 1	SF3B1		1	2	2	2	2	1	2	2	2	2	2	1	2	2	2	2	2	1	2	2	2	2	2.6	2.6	2.6	145.83	1304	1304	1	11	0.0041408	2.5009	By matching	By matching	By matching	By MS/MS	By MS/MS	By MS/MS	2.6	1.2	2.6	2.6
O75534	O75534	3	3	3	Cold shock domain-containing protein E1	CSDE1		1	3	3	3	2	2	3	3	2	2	2	2	3	3	2	2	2	2	3	3	2	2	4.1	4.1	4.1	88.884	798	798	1	14	0	7.4811	By MS/MS	By MS/MS	By matching	By MS/MS	By MS/MS	By matching	2.6	2.6	4.1	4.1
O75569	O75569	3	3	3	Interferon-inducible double-stranded RNA-dependent protein kinase activator A	PRKRA		1	3	3	3	3	3	2	3	2	3	3	3	2	3	2	3	3	3	2	3	2	3	12.8	12.8	12.8	34.404	313	313	1	16	0	4.7697	By matching	By MS/MS	By matching	By MS/MS	By matching	By matching	12.8	12.8	6.7	12.8
O75607	O75607	1	1	1	Nucleoplasmin-3	NPM3		1	1	1	1	1	1	1	1	1	1	1	1	1	1	1	1	1	1	1	1	1	1	9	9	9	19.343	178	178	1	6	0	5.5947	By MS/MS	By matching	By MS/MS	By MS/MS	By MS/MS	By matching	9	9	9	9
O75608	O75608	2	2	2	Acyl-protein thioesterase 1	LYPLA1		1	2	2	2	1	2	1	2	1	2	1	2	1	2	1	2	1	2	1	2	1	2	16.1	16.1	16.1	24.669	230	230	1	9	0.00059595	3.8391	By matching	By matching	By matching	By MS/MS	By matching	By MS/MS	10	16.1	6.1	16.1
O75629	O75629	1	1	1	Protein CREG1	CREG1		1	1	1	1	1	1	1	1	1	1	1	1	1	1	1	1	1	1	1	1	1	1	9.5	9.5	9.5	24.074	220	220	1	6	0.0011442	3.4179	By matching	By MS/MS	By matching	By matching	By matching	By matching	9.5	9.5	9.5	9.5
O75643	O75643	3	3	3	U5 small nuclear ribonucleoprotein 200 kDa helicase	SNRNP200		1	3	3	3	2	3	2	3	3	3	2	3	2	3	3	3	2	3	2	3	3	3	2.4	2.4	2.4	244.5	2136	2136	1	16	0	8.4431	By matching	By MS/MS	By matching	By MS/MS	By MS/MS	By matching	1.6	2.4	1.5	2.4
P35813;O75688	P35813;O75688	1;1	1;1	1;1	Protein phosphatase 1A;Protein phosphatase 1B	PPM1A;PPM1B	;	2	1	1	1	1	1	1	1	1	1	1	1	1	1	1	1	1	1	1	1	1	1	3.1	3.1	3.1	42.447	382	382;479	1	6	0.0016358	2.9271	By matching	By matching	By matching	By MS/MS	By matching	By matching	3.1	3.1	3.1	3.1
O75694	O75694	1	1	1	Nuclear pore complex protein Nup155	NUP155		1	1	1	1	0	1	1	1	0	1	0	1	1	1	0	1	0	1	1	1	0	1	1.9	1.9	1.9	155.2	1391	1391	1	4	0.00059844	3.869		By MS/MS	By matching	By matching		By MS/MS	0	1.9	1.9	1.9
O75746	O75746	2	2	1	Calcium-binding mitochondrial carrier protein Aralar1	SLC25A12		1	2	2	1	0	2	2	1	0	2	0	2	2	1	0	2	0	1	1	1	0	1	2.4	2.4	1.2	74.761	678	678	1	7	0	4.3443		By MS/MS	By MS/MS	By matching		By MS/MS	0	2.4	2.4	1.2
O75787	O75787	2	2	2	Renin receptor	ATP6AP2		1	2	2	2	2	2	2	2	2	2	2	2	2	2	2	2	2	2	2	2	2	2	7.4	7.4	7.4	39.008	350	350	1	12	0	4.1099	By matching	By MS/MS	By matching	By matching	By matching	By MS/MS	7.4	7.4	7.4	7.4
O75822	O75822	7	7	7	Eukaryotic translation initiation factor 3 subunit J	EIF3J		1	7	7	7	7	7	5	6	6	7	7	7	5	6	6	7	7	7	5	6	6	7	26	26	26	29.062	258	258	1	38	0	48.108	By MS/MS	By MS/MS	By MS/MS	By MS/MS	By MS/MS	By MS/MS	26	26	26	25.6
O75844	O75844	2	2	2	CAAX prenyl protease 1 homolog	ZMPSTE24		1	2	2	2	1	2	1	1	1	1	1	2	1	1	1	1	1	2	1	1	1	1	5.7	5.7	5.7	54.812	475	475	1	7	0	4.2782	By matching	By MS/MS	By matching	By MS/MS	By matching	By matching	2.3	5.7	2.3	2.3
O75874	O75874	7	6	6	Isocitrate dehydrogenase [NADP] cytoplasmic	IDH1		1	7	6	6	7	6	6	6	6	5	6	5	5	5	5	4	6	5	5	5	5	4	18.4	16.2	16.2	46.659	414	414	1	30	0	15.966	By matching	By MS/MS	By MS/MS	By MS/MS	By MS/MS	By matching	18.4	15.7	15.2	15.7
O75880	O75880	1	1	1	Protein SCO1 homolog, mitochondrial	SCO1		1	1	1	1	1	1	1	1	1	0	1	1	1	1	1	0	1	1	1	1	1	0	5.3	5.3	5.3	33.814	301	301	1	5	0.0021598	2.8312	By matching	By MS/MS	By matching	By matching	By matching		5.3	5.3	5.3	5.3
O75886;Q92783	O75886;Q92783	1;1	1;1	1;1	Signal transducing adapter molecule 2;Signal transducing adapter molecule 1	STAM2;STAM	;	2	1	1	1	1	1	1	1	1	1	1	1	1	1	1	1	1	1	1	1	1	1	1.9	1.9	1.9	58.164	525	525;540	1	17	0	4.1425	By MS/MS	By MS/MS	By MS/MS	By MS/MS	By MS/MS	By MS/MS	1.9	1.9	1.9	1.9
O75915	O75915	6	6	6	PRA1 family protein 3	ARL6IP5		1	6	6	6	5	6	6	6	5	5	5	6	6	6	5	5	5	6	6	6	5	5	28.7	28.7	28.7	21.614	188	188	1	50	0	43.497	By MS/MS	By MS/MS	By MS/MS	By MS/MS	By MS/MS	By MS/MS	25	28.7	28.7	28.7
O75923	O75923	37	37	37	Dysferlin	DYSF		1	37	37	37	15	35	29	27	34	29	15	35	29	27	34	29	15	35	29	27	34	29	25.2	25.2	25.2	237.29	2080	2080	1	182	0	178.01	By MS/MS	By MS/MS	By MS/MS	By MS/MS	By MS/MS	By MS/MS	9.4	23.9	19.4	18.6
O75947	O75947	13	13	13	ATP synthase subunit d, mitochondrial	ATP5H		1	13	13	13	10	13	12	12	12	11	10	13	12	12	12	11	10	13	12	12	12	11	80.7	80.7	80.7	18.491	161	161	1	85	0	78.683	By MS/MS	By MS/MS	By MS/MS	By MS/MS	By MS/MS	By MS/MS	78.3	80.7	80.1	80.1
O75962	O75962	2	2	2	Triple functional domain protein	TRIO		1	2	2	2	0	1	1	1	2	1	0	1	1	1	2	1	0	1	1	1	2	1	1.6	1.6	1.6	346.9	3097	3097	1	6	0.0016639	3.1109		By matching	By MS/MS	By MS/MS	By MS/MS	By matching	0	0.8	0.8	0.8
O75964	O75964	4	4	4	ATP synthase subunit g, mitochondrial	ATP5L		1	4	4	4	1	3	3	3	4	4	1	3	3	3	4	4	1	3	3	3	4	4	47.6	47.6	47.6	11.428	103	103	1	22	0	9.4581	By matching	By MS/MS	By MS/MS	By matching	By MS/MS	By MS/MS	12.6	38.8	38.8	38.8
O76021	O76021	2	2	2	Ribosomal L1 domain-containing protein 1	RSL1D1		1	2	2	2	2	2	1	2	1	1	2	2	1	2	1	1	2	2	1	2	1	1	7.6	7.6	7.6	54.972	490	490	1	9	0	6.4907	By matching	By MS/MS	By matching	By matching	By MS/MS	By MS/MS	7.6	7.6	3.5	7.6
O76031	O76031	2	2	2	ATP-dependent Clp protease ATP-binding subunit clpX-like, mitochondrial	CLPX		1	2	2	2	1	2	2	2	2	2	1	2	2	2	2	2	1	2	2	2	2	2	4.3	4.3	4.3	69.223	633	633	1	11	0	6.1987	By matching	By MS/MS	By matching	By MS/MS	By MS/MS	By MS/MS	2.2	4.3	4.3	4.3
O76061	O76061	5	5	5	Stanniocalcin-2	STC2		1	5	5	5	3	5	5	5	5	5	3	5	5	5	5	5	3	5	5	5	5	5	19.5	19.5	19.5	33.248	302	302	1	31	0	13.639	By MS/MS	By MS/MS	By MS/MS	By MS/MS	By MS/MS	By MS/MS	10.6	19.5	19.5	19.5
O76094	O76094	4	4	4	Signal recognition particle subunit SRP72	SRP72		1	4	4	4	3	3	3	3	3	4	3	3	3	3	3	4	3	3	3	3	3	4	7.2	7.2	7.2	74.605	671	671	1	19	0	18.691	By MS/MS	By MS/MS	By MS/MS	By MS/MS	By MS/MS	By MS/MS	5.7	5.7	6.9	5.7
O94766	O94766	1	1	1	Galactosylgalactosylxylosylprotein 3-beta-glucuronosyltransferase 3	B3GAT3		1	1	1	1	1	1	1	1	1	1	1	1	1	1	1	1	1	1	1	1	1	1	2.7	2.7	2.7	37.121	335	335	1	8	0.0076297	2.3338	By matching	By MS/MS	By matching	By matching	By MS/MS	By matching	2.7	2.7	2.7	2.7
O94769	O94769	7	7	7	Extracellular matrix protein 2	ECM2		1	7	7	7	3	6	6	5	6	7	3	6	6	5	6	7	3	6	6	5	6	7	13.7	13.7	13.7	79.788	699	699	1	33	0	20.134	By matching	By MS/MS	By MS/MS	By MS/MS	By MS/MS	By MS/MS	6.2	12.3	12.3	9.3
O94826	O94826	8	8	8	Mitochondrial import receptor subunit TOM70	TOMM70A		1	8	8	8	4	8	6	8	8	8	4	8	6	8	8	8	4	8	6	8	8	8	20.7	20.7	20.7	67.454	608	608	1	49	0	41.402	By MS/MS	By MS/MS	By MS/MS	By MS/MS	By MS/MS	By MS/MS	8.7	20.7	11.7	20.7
O94832	O94832	6	6	6	Unconventional myosin-Id	MYO1D		1	6	6	6	6	5	6	6	5	5	6	5	6	6	5	5	6	5	6	6	5	5	7.1	7.1	7.1	116.2	1006	1006	1	33	0	15.005	By matching	By MS/MS	By MS/MS	By MS/MS	By MS/MS	By MS/MS	7.1	6	7.1	7.1
O94901	O94901	5	5	5	SUN domain-containing protein 1	SUN1		1	5	5	5	1	4	2	3	5	5	1	4	2	3	5	5	1	4	2	3	5	5	10.6	10.6	10.6	90.063	812	812	1	20	0	17.745	By matching	By MS/MS	By matching	By MS/MS	By MS/MS	By MS/MS	2.2	8.6	3.4	6.7
O94905;O75477	O94905	6;2	6;2	6;2	Erlin-2	ERLIN2		2	6	6	6	3	6	5	5	6	6	3	6	5	5	6	6	3	6	5	5	6	6	24.2	24.2	24.2	37.839	339	339;346	1	31	0	28.915	By matching	By MS/MS	By MS/MS	By MS/MS	By MS/MS	By MS/MS	13	24.2	19.8	18.3
O94919	O94919	9	9	9	Endonuclease domain-containing 1 protein	ENDOD1		1	9	9	9	7	8	7	7	8	8	7	8	7	7	8	8	7	8	7	7	8	8	33	33	33	55.016	500	500	1	45	0	40.752	By matching	By MS/MS	By MS/MS	By MS/MS	By MS/MS	By MS/MS	24.8	28.2	24.8	27
O94925	O94925	18	18	18	Glutaminase kidney isoform, mitochondrial	GLS		1	18	18	18	12	18	16	16	17	16	12	18	16	16	17	16	12	18	16	16	17	16	31.1	31.1	31.1	73.46	669	669	1	110	0	96.678	By MS/MS	By MS/MS	By MS/MS	By MS/MS	By MS/MS	By MS/MS	23.8	31.1	29.9	29.6
O94929	O94929	3	3	3	Actin-binding LIM protein 3	ABLIM3		1	3	3	3	1	2	2	1	2	2	1	2	2	1	2	2	1	2	2	1	2	2	6.4	6.4	6.4	77.801	683	683	1	10	0	5.7214	By matching	By MS/MS	By matching	By MS/MS	By MS/MS	By matching	1.9	4	4	1.9
O94979	O94979	6	6	6	Protein transport protein Sec31A	SEC31A		1	6	6	6	5	6	5	6	5	5	5	6	5	6	5	5	5	6	5	6	5	5	7	7	7	133.01	1220	1220	1	38	0	20.429	By MS/MS	By MS/MS	By matching	By MS/MS	By MS/MS	By MS/MS	6	7	6	7
O95084	O95084	3	3	3	Serine protease 23	PRSS23		1	3	3	3	2	3	1	3	3	1	2	3	1	3	3	1	2	3	1	3	3	1	12.5	12.5	12.5	43.001	383	383	1	13	0	19.605	By MS/MS	By MS/MS	By matching	By MS/MS	By MS/MS	By matching	6.8	12.5	3.4	12.5
O95139	O95139	3	3	3	NADH dehydrogenase [ubiquinone] 1 beta subcomplex subunit 6	NDUFB6		1	3	3	3	1	3	3	3	2	3	1	3	3	3	2	3	1	3	3	3	2	3	25.8	25.8	25.8	15.489	128	128	1	15	0	7.8991	By matching	By MS/MS	By matching	By MS/MS	By MS/MS	By MS/MS	19.5	25.8	25.8	25.8
O95168	O95168	4	4	4	NADH dehydrogenase [ubiquinone] 1 beta subcomplex subunit 4	NDUFB4		1	4	4	4	2	4	3	4	4	4	2	4	3	4	4	4	2	4	3	4	4	4	41.1	41.1	41.1	15.208	129	129	1	26	0	15.073	By matching	By MS/MS	By MS/MS	By matching	By MS/MS	By MS/MS	17.1	41.1	31.8	41.1
O95169	O95169	5	5	5	NADH dehydrogenase [ubiquinone] 1 beta subcomplex subunit 8, mitochondrial	NDUFB8		1	5	5	5	3	5	4	2	5	5	3	5	4	2	5	5	3	5	4	2	5	5	31.7	31.7	31.7	21.766	186	186	1	24	0	14.416	By matching	By MS/MS	By MS/MS	By matching	By MS/MS	By MS/MS	21	31.7	23.1	18.8
O95178	O95178	1	1	1	NADH dehydrogenase [ubiquinone] 1 beta subcomplex subunit 2, mitochondrial	NDUFB2		1	1	1	1	0	1	1	1	1	1	0	1	1	1	1	1	0	1	1	1	1	1	8.6	8.6	8.6	12.058	105	105	1	5	0.0041515	2.5077		By MS/MS	By matching	By matching	By matching	By MS/MS	0	8.6	8.6	8.6
O95182	O95182	1	1	1	NADH dehydrogenase [ubiquinone] 1 alpha subcomplex subunit 7	NDUFA7		1	1	1	1	0	1	0	0	1	0	0	1	0	0	1	0	0	1	0	0	1	0	8	8	8	12.551	113	113	1	2	0.0041537	2.5084		By MS/MS			By matching		0	8	0	0
O95183	O95183	4	4	4	Vesicle-associated membrane protein 5	VAMP5		1	4	4	4	2	4	2	3	4	4	2	4	2	3	4	4	2	4	2	3	4	4	38.8	38.8	38.8	12.805	116	116	1	19	0	12.318	By matching	By MS/MS	By MS/MS	By MS/MS	By MS/MS	By MS/MS	21.6	38.8	21.6	27.6
O95202	O95202	7	7	7	LETM1 and EF-hand domain-containing protein 1, mitochondrial	LETM1		1	7	7	7	5	7	7	6	7	7	5	7	7	6	7	7	5	7	7	6	7	7	12.9	12.9	12.9	83.353	739	739	1	39	0	22.319	By matching	By MS/MS	By MS/MS	By MS/MS	By MS/MS	By MS/MS	10.3	12.9	12.9	11.4
O95292	O95292	4	3	3	Vesicle-associated membrane protein-associated protein B/C	VAPB		1	4	3	3	1	3	2	3	3	3	1	2	2	2	3	3	1	2	2	2	3	3	23	18.1	18.1	27.228	243	243	1	19	0	16.159	By MS/MS	By MS/MS	By MS/MS	By MS/MS	By MS/MS	By MS/MS	5.3	18.5	13.6	18.5
O95299	O95299	12	12	12	NADH dehydrogenase [ubiquinone] 1 alpha subcomplex subunit 10, mitochondrial	NDUFA10		1	12	12	12	1	12	11	6	11	11	1	12	11	6	11	11	1	12	11	6	11	11	47.6	47.6	47.6	40.75	355	355	1	52	0	44.508	By matching	By MS/MS	By MS/MS	By matching	By MS/MS	By MS/MS	2.5	47.6	43.4	25.6
O95361	O95361	1	1	1	Tripartite motif-containing protein 16	TRIM16		1	1	1	1	1	1	0	1	1	1	1	1	0	1	1	1	1	1	0	1	1	1	2.3	2.3	2.3	63.954	564	564	1	5	0.00059701	3.8489	By MS/MS	By matching		By MS/MS	By MS/MS	By matching	2.3	2.3	0	2.3
O95373;O15397	O95373	13;1	13;1	13;1	Importin-7	IPO7		2	13	13	13	10	12	8	12	13	9	10	12	8	12	13	9	10	12	8	12	13	9	19.7	19.7	19.7	119.52	1038	1038;1037	1	70	0	48.725	By MS/MS	By MS/MS	By MS/MS	By MS/MS	By MS/MS	By MS/MS	14.8	17.2	11.5	17.8
O95394	O95394	2	2	2	Phosphoacetylglucosamine mutase	PGM3		1	2	2	2	2	2	1	1	2	1	2	2	1	1	2	1	2	2	1	1	2	1	3.9	3.9	3.9	59.851	542	542	1	9	0	5.3164	By MS/MS	By MS/MS	By MS/MS	By MS/MS	By MS/MS	By MS/MS	3.9	3.9	2.4	2.4
O95399	O95399	1	1	1	Urotensin-2	UTS2		1	1	1	1	1	1	1	1	1	1	1	1	1	1	1	1	1	1	1	1	1	1	6.5	6.5	6.5	14.295	124	124	1	6	0	4.4065	By MS/MS	By MS/MS	By MS/MS	By MS/MS	By MS/MS	By MS/MS	6.5	6.5	6.5	6.5
O95433	O95433	1	1	1	Activator of 90 kDa heat shock protein ATPase homolog 1	AHSA1		1	1	1	1	1	1	1	1	1	1	1	1	1	1	1	1	1	1	1	1	1	1	6.5	6.5	6.5	38.274	338	338	1	6	0	6.2683	By MS/MS	By MS/MS	By matching	By MS/MS	By MS/MS	By matching	6.5	6.5	6.5	6.5
O95445	O95445	1	1	1	Apolipoprotein M	APOM		1	1	1	1	1	1	1	1	1	1	1	1	1	1	1	1	1	1	1	1	1	1	3.7	3.7	3.7	21.253	188	188	1	6	0.0031679	2.6124	By MS/MS	By MS/MS	By MS/MS	By matching	By MS/MS	By MS/MS	3.7	3.7	3.7	3.7
O95450	O95450	1	1	1	A disintegrin and metalloproteinase with thrombospondin motifs 2	ADAMTS2		1	1	1	1	1	1	1	1	1	1	1	1	1	1	1	1	1	1	1	1	1	1	0.7	0.7	0.7	134.75	1211	1211	1	6	1	-2	By matching	By matching	By matching	By MS/MS	By matching	By matching	0.7	0.7	0.7	0.7
O95466	O95466	2	2	2	Formin-like protein 1	FMNL1		1	2	2	2	0	1	2	2	1	1	0	1	2	2	1	1	0	1	2	2	1	1	2.1	2.1	2.1	121.85	1100	1100	1	7	0.0071758	2.3952		By matching	By matching	By MS/MS	By matching	By MS/MS	0	1	2.1	2.1
O95563	O95563	2	2	2	Mitochondrial pyruvate carrier 2	MPC2		1	2	2	2	1	2	2	2	2	2	1	2	2	2	2	2	1	2	2	2	2	2	18.9	18.9	18.9	14.279	127	127	1	11	0	6.6101	By matching	By MS/MS	By matching	By matching	By MS/MS	By matching	9.4	18.9	18.9	18.9
O95573	O95573	9	9	8	Long-chain-fatty-acid--CoA ligase 3	ACSL3		1	9	9	8	6	9	8	8	7	6	6	9	8	8	7	6	5	8	7	7	6	5	20.3	20.3	17.8	80.419	720	720	1	44	0	46.169	By matching	By MS/MS	By MS/MS	By MS/MS	By MS/MS	By MS/MS	13.9	20.3	19	17.5
O95671	O95671	3	3	3	N-acetylserotonin O-methyltransferase-like protein	ASMTL		1	3	3	3	2	3	1	3	2	2	2	3	1	3	2	2	2	3	1	3	2	2	6.8	6.8	6.8	68.856	621	621	1	13	0	11.018	By matching	By MS/MS	By matching	By MS/MS	By matching	By MS/MS	4.8	6.8	2.7	6.8
O95674	O95674	1	1	1	Phosphatidate cytidylyltransferase 2	CDS2		1	1	1	1	0	1	1	1	1	1	0	1	1	1	1	1	0	1	1	1	1	1	4.3	4.3	4.3	51.417	445	445	1	9	0	7.8601		By MS/MS	By matching	By matching	By MS/MS	By matching	0	4.3	4.3	4.3
O95747	O95747	6	6	5	Serine/threonine-protein kinase OSR1	OXSR1		1	6	6	5	6	5	5	6	6	4	6	5	5	6	6	4	5	4	4	5	5	3	15	15	12.5	58.022	527	527	1	37	0	20.245	By MS/MS	By matching	By MS/MS	By MS/MS	By MS/MS	By MS/MS	15	10.8	10.8	15
O95782	O95782	10	10	6	AP-2 complex subunit alpha-1	AP2A1		1	10	10	6	8	8	7	9	7	8	8	8	7	9	7	8	5	5	5	6	4	5	15.9	15.9	9.9	107.54	977	977	1	47	0	37.965	By MS/MS	By MS/MS	By MS/MS	By MS/MS	By MS/MS	By MS/MS	13.8	12.6	11.7	14.9
O95810	O95810	8	8	8	Serum deprivation-response protein	SDPR		1	8	8	8	7	8	6	8	8	7	7	8	6	8	8	7	7	8	6	8	8	7	24	24	24	47.173	425	425	1	53	0	36.204	By MS/MS	By MS/MS	By MS/MS	By MS/MS	By MS/MS	By MS/MS	21.9	24	18.4	24
O95816	O95816	6	6	6	BAG family molecular chaperone regulator 2	BAG2		1	6	6	6	4	6	5	6	5	5	4	6	5	6	5	5	4	6	5	6	5	5	41.2	41.2	41.2	23.772	211	211	1	31	0	35.206	By MS/MS	By MS/MS	By MS/MS	By MS/MS	By MS/MS	By MS/MS	20.4	41.2	33.2	41.2
O95817	O95817	3	3	3	BAG family molecular chaperone regulator 3	BAG3		1	3	3	3	1	2	1	3	3	3	1	2	1	3	3	3	1	2	1	3	3	3	6.1	6.1	6.1	61.594	575	575	1	13	0	7.1257	By matching	By matching	By matching	By MS/MS	By MS/MS	By MS/MS	2.3	3.8	2.1	6.1
O95819;Q8N4C8;Q9UKE5	O95819;Q8N4C8;Q9UKE5	2;1;1	2;1;1	2;1;1	Mitogen-activated protein kinase kinase kinase kinase 4;Misshapen-like kinase 1;TRAF2 and NCK-interacting protein kinase	MAP4K4;MINK1;TNIK	;;	3	2	2	2	2	2	2	2	2	2	2	2	2	2	2	2	2	2	2	2	2	2	1.9	1.9	1.9	142.1	1239	1239;1332;1360	1	12	0.0011574	3.5355	By MS/MS	By MS/MS	By matching	By MS/MS	By MS/MS	By MS/MS	1.9	1.9	1.9	1.9
O95831	O95831	7	7	7	Apoptosis-inducing factor 1, mitochondrial	AIFM1		1	7	7	7	2	7	6	5	7	6	2	7	6	5	7	6	2	7	6	5	7	6	13.9	13.9	13.9	66.9	613	613	1	33	0	27.682	By matching	By MS/MS	By MS/MS	By MS/MS	By MS/MS	By MS/MS	3.9	13.9	12.1	10
O95870	O95870	2	2	2	Abhydrolase domain-containing protein 16A	ABHD16A		1	2	2	2	0	2	0	0	1	1	0	2	0	0	1	1	0	2	0	0	1	1	3.4	3.4	3.4	63.243	558	558	1	4	0.0016322	2.8992		By MS/MS			By matching	By matching	0	3.4	0	0
O95965	O95965	18	18	18	Integrin beta-like protein 1	ITGBL1		1	18	18	18	12	16	18	17	18	17	12	16	18	17	18	17	12	16	18	17	18	17	37.4	37.4	37.4	53.921	494	494	1	115	0	82.39	By MS/MS	By MS/MS	By MS/MS	By MS/MS	By MS/MS	By MS/MS	27.9	34.2	37.4	37.4
O96000	O96000	4	4	4	NADH dehydrogenase [ubiquinone] 1 beta subcomplex subunit 10	NDUFB10		1	4	4	4	2	4	4	2	4	3	2	4	4	2	4	3	2	4	4	2	4	3	30.8	30.8	30.8	20.776	172	172	1	19	0	21.311	By MS/MS	By MS/MS	By MS/MS	By MS/MS	By MS/MS	By MS/MS	14.5	30.8	30.8	14.5
O96005	O96005	4	4	4	Cleft lip and palate transmembrane protein 1	CLPTM1		1	4	4	4	4	4	4	4	4	3	4	4	4	4	4	3	4	4	4	4	4	3	9.4	9.4	9.4	76.096	669	669	1	23	0	16.016	By MS/MS	By MS/MS	By matching	By MS/MS	By MS/MS	By matching	9.4	9.4	9.4	9.4
O96008	O96008	5	5	5	Mitochondrial import receptor subunit TOM40 homolog	TOMM40		1	5	5	5	0	4	2	2	3	3	0	4	2	2	3	3	0	4	2	2	3	3	26.9	26.9	26.9	37.893	361	361	1	14	0	14.1		By MS/MS	By matching	By matching	By MS/MS	By MS/MS	0	23.8	11.4	7.8
O96013;Q9NQU5;Q9P286	O96013;Q9NQU5;Q9P286	1;1;1	1;1;1	1;1;1	Serine/threonine-protein kinase PAK 4;Serine/threonine-protein kinase PAK 6;Serine/threonine-protein kinase PAK 7	PAK4;PAK6;PAK7	;;	3	1	1	1	0	1	1	0	0	0	0	1	1	0	0	0	0	1	1	0	0	0	1.9	1.9	1.9	64.071	591	591;681;719	1	2	0.0016269	2.8545		By MS/MS	By matching				0	1.9	1.9	0
P00338;Q6ZMR3;P07864	P00338	22;1;1	22;1;1	21;0;0	L-lactate dehydrogenase A chain	LDHA		3	22	22	21	17	18	18	21	19	16	17	18	18	21	19	16	16	17	17	20	18	15	82.2	82.2	78.6	36.688	332	332;332;332	1	131	0	143.27	By MS/MS	By MS/MS	By MS/MS	By MS/MS	By MS/MS	By MS/MS	65.4	71.4	67.8	77.1
P00352;P05091	P00352	24;3	24;3	22;1	Retinal dehydrogenase 1	ALDH1A1		2	24	24	22	21	19	16	24	20	19	21	19	16	24	20	19	20	17	15	22	18	18	58.3	58.3	56.5	54.861	501	501;517	1	131	0	115.86	By MS/MS	By MS/MS	By MS/MS	By MS/MS	By MS/MS	By MS/MS	54.1	50.9	40.9	58.3
P00367;P49448	P00367;P49448	19;11	19;11	19;11	Glutamate dehydrogenase 1, mitochondrial;Glutamate dehydrogenase 2, mitochondrial	GLUD1;GLUD2	;	2	19	19	19	12	19	16	16	18	18	12	19	16	16	18	18	12	19	16	16	18	18	48.6	48.6	48.6	61.397	558	558;558	1	103	0	92.522	By MS/MS	By MS/MS	By MS/MS	By MS/MS	By MS/MS	By MS/MS	27.8	48.6	42.5	42.5
P00387	P00387	15	15	15	NADH-cytochrome b5 reductase 3;NADH-cytochrome b5 reductase 3 membrane-bound form;NADH-cytochrome b5 reductase 3 soluble form	CYB5R3		1	15	15	15	13	15	15	14	15	15	13	15	15	14	15	15	13	15	15	14	15	15	67.8	67.8	67.8	34.234	301	301	1	120	0	235.37	By MS/MS	By MS/MS	By MS/MS	By MS/MS	By MS/MS	By MS/MS	67.8	67.8	67.8	67.8
P00403	P00403	3	3	3	Cytochrome c oxidase subunit 2	MT-CO2		1	3	3	3	2	3	3	2	3	3	2	3	3	2	3	3	2	3	3	2	3	3	16.3	16.3	16.3	25.565	227	227	1	17	0	16.384	By MS/MS	By MS/MS	By MS/MS	By MS/MS	By MS/MS	By MS/MS	11.9	16.3	16.3	11.9
P00488	P00488	8	8	8	Coagulation factor XIII A chain	F13A1		1	8	8	8	7	5	5	7	5	7	7	5	5	7	5	7	7	5	5	7	5	7	15.8	15.8	15.8	83.266	732	732	1	36	0	28.715	By MS/MS	By MS/MS	By MS/MS	By MS/MS	By MS/MS	By MS/MS	14.2	9.7	10.4	14.2
P00505	P00505	2	2	2	Aspartate aminotransferase, mitochondrial	GOT2		1	2	2	2	0	2	2	0	2	2	0	2	2	0	2	2	0	2	2	0	2	2	3	3	3	47.517	430	430	1	8	0	8.6495		By matching	By MS/MS		By MS/MS	By MS/MS	0	3	3	0
P00558;P07205	P00558	20;3	20;3	20;3	Phosphoglycerate kinase 1	PGK1		2	20	20	20	18	18	16	18	18	17	18	18	16	18	18	17	18	18	16	18	18	17	66.9	66.9	66.9	44.614	417	417;417	1	140	0	174.89	By MS/MS	By MS/MS	By MS/MS	By MS/MS	By MS/MS	By MS/MS	65	59.5	59.5	65.2
P00568	P00568	11	11	10	Adenylate kinase isoenzyme 1	AK1		1	11	11	10	10	10	10	11	11	11	10	10	10	11	11	11	9	10	9	10	10	10	58.2	58.2	53.6	21.635	194	194	1	77	0	38.684	By MS/MS	By MS/MS	By MS/MS	By MS/MS	By MS/MS	By MS/MS	51	53.6	51	58.2
P00736	P00736	9	9	9	Complement C1r subcomponent;Complement C1r subcomponent heavy chain;Complement C1r subcomponent light chain	C1R		1	9	9	9	7	9	8	5	8	8	7	9	8	5	8	8	7	9	8	5	8	8	22.6	22.6	22.6	80.118	705	705	1	45	0	36.001	By matching	By MS/MS	By MS/MS	By matching	By MS/MS	By MS/MS	15.6	22.6	20	11.8
P00740	P00740	1	1	1	Coagulation factor IX;Coagulation factor IXa light chain;Coagulation factor IXa heavy chain	F9		1	1	1	1	1	1	1	1	1	1	1	1	1	1	1	1	1	1	1	1	1	1	2.6	2.6	2.6	51.778	461	461	1	6	0.0006006	3.8892	By matching	By MS/MS	By MS/MS	By MS/MS	By matching	By MS/MS	2.6	2.6	2.6	2.6
P00846	P00846	1	1	1	ATP synthase subunit a	MT-ATP6		1	1	1	1	0	1	0	1	1	1	0	1	0	1	1	1	0	1	0	1	1	1	4.4	4.4	4.4	24.817	226	226	1	4	0	4.1504		By MS/MS		By MS/MS	By MS/MS	By matching	0	4.4	0	4.4
P00966	P00966	11	11	11	Argininosuccinate synthase	ASS1		1	11	11	11	11	10	11	11	11	11	11	10	11	11	11	11	11	10	11	11	11	11	35.9	35.9	35.9	46.53	412	412	1	65	0	44.544	By MS/MS	By MS/MS	By MS/MS	By MS/MS	By MS/MS	By MS/MS	35.9	33.5	35.9	35.9
P01023	P01023	36	30	27	Alpha-2-macroglobulin	A2M		1	36	30	27	29	28	36	23	34	34	23	23	30	17	28	28	20	20	27	14	25	25	34.9	30.9	28.5	163.29	1474	1474	1	188	0	110.08	By MS/MS	By MS/MS	By MS/MS	By MS/MS	By MS/MS	By MS/MS	29	28.4	34.9	23.6
P01024	P01024	9	2	2	Complement C3;Complement C3 beta chain;C3-beta-c;Complement C3 alpha chain;C3a anaphylatoxin;Acylation stimulating protein;Complement C3b alpha chain;Complement C3c alpha chain fragment 1;Complement C3dg fragment;Complement C3g fragment;Complement C3d fragment;Complement C3f fragment;Complement C3c alpha chain fragment 2	C3		1	9	2	2	8	9	9	8	8	9	1	2	2	1	2	2	1	2	2	1	2	2	6.1	2.5	2.5	187.15	1663	1663	1	10	0	31.435	By matching	By MS/MS	By MS/MS	By matching	By MS/MS	By MS/MS	5.1	6.1	6.1	4.6
P01033	P01033	2	2	2	Metalloproteinase inhibitor 1	TIMP1		1	2	2	2	0	2	1	1	2	1	0	2	1	1	2	1	0	2	1	1	2	1	13	13	13	23.171	207	207	1	7	0.0011869	3.8017		By MS/MS	By matching	By matching	By MS/MS	By matching	0	13	7.7	7.7
P01130	P01130	3	3	3	Low-density lipoprotein receptor	LDLR		1	3	3	3	0	2	0	1	3	0	0	2	0	1	3	0	0	2	0	1	3	0	4.2	4.2	4.2	95.375	860	860	1	6	0	5.9194		By MS/MS		By matching	By MS/MS		0	2.9	0	1.9
P01344	P01344	3	3	3	Insulin-like growth factor II;Insulin-like growth factor II;Insulin-like growth factor II Ala-25 Del;Preptin	IGF2		1	3	3	3	0	3	3	2	3	3	0	3	3	2	3	3	0	3	3	2	3	3	18.3	18.3	18.3	20.14	180	180	1	14	0	8.5746		By MS/MS	By MS/MS	By matching	By MS/MS	By MS/MS	0	18.3	18.3	13.9
P02452;CON__Q862S4;P02458	P02452	46;3;2	46;3;2	46;3;2	Collagen alpha-1(I) chain	COL1A1		3	46	46	46	31	45	46	28	45	44	31	45	46	28	45	44	31	45	46	28	45	44	52.8	52.8	52.8	138.94	1464	1464;114;1487	1	286	0	323.31	By MS/MS	By MS/MS	By MS/MS	By MS/MS	By MS/MS	By MS/MS	32.8	51.6	52.8	28.7
P02461;CON__P04258	P02461	15;6	15;6	15;6	Collagen alpha-1(III) chain	COL3A1		2	15	15	15	10	14	13	12	13	13	10	14	13	12	13	13	10	14	13	12	13	13	13.6	13.6	13.6	138.56	1466	1466;1466	1	81	0	71.612	By MS/MS	By MS/MS	By MS/MS	By MS/MS	By MS/MS	By MS/MS	7.9	12.7	11.1	10.4
P02462	P02462	1	1	1	Collagen alpha-1(IV) chain;Arresten	COL4A1		1	1	1	1	0	1	1	0	1	1	0	1	1	0	1	1	0	1	1	0	1	1	0.9	0.9	0.9	160.61	1669	1669	1	4	0.0011403	3.3913		By MS/MS	By matching		By MS/MS	By matching	0	0.9	0.9	0
P02511	P02511	15	15	15	Alpha-crystallin B chain	CRYAB		1	15	15	15	15	14	13	15	14	15	15	14	13	15	14	15	15	14	13	15	14	15	89.7	89.7	89.7	20.159	175	175	1	129	0	158.74	By MS/MS	By MS/MS	By MS/MS	By MS/MS	By MS/MS	By MS/MS	89.7	88.6	89.1	89.7
P02545	P02545	51	51	49	Prelamin-A/C;Lamin-A/C	LMNA		1	51	51	49	48	51	47	49	49	48	48	51	47	49	49	48	46	49	45	47	47	46	64.3	64.3	64.3	74.139	664	664	1	406	0	323.31	By MS/MS	By MS/MS	By MS/MS	By MS/MS	By MS/MS	By MS/MS	63	64.3	62.7	64.3
P02649	P02649	25	25	21	Apolipoprotein E	APOE		1	25	25	21	21	25	23	23	24	24	21	25	23	23	24	24	18	21	20	20	20	21	67.8	67.8	62.5	36.154	317	317	1	201	0	274.56	By MS/MS	By MS/MS	By MS/MS	By MS/MS	By MS/MS	By MS/MS	66.2	67.8	67.5	67.2
P02656	P02656	1	1	1	Apolipoprotein C-III	APOC3		1	1	1	1	1	1	1	1	1	1	1	1	1	1	1	1	1	1	1	1	1	1	16.2	16.2	16.2	10.852	99	99	1	6	0	31.564	By MS/MS	By MS/MS	By MS/MS	By MS/MS	By MS/MS	By MS/MS	16.2	16.2	16.2	16.2
P02751	P02751	111	111	111	Fibronectin;Anastellin;Ugl-Y1;Ugl-Y2;Ugl-Y3	FN1		1	111	111	111	97	109	107	102	105	106	97	109	107	102	105	106	97	109	107	102	105	106	62.1	62.1	62.1	262.62	2386	2386	1	1049	0	323.31	By MS/MS	By MS/MS	By MS/MS	By MS/MS	By MS/MS	By MS/MS	55.8	61.8	60	59.8
P02786;Q9UP52	P02786	14;1	14;1	14;1	Transferrin receptor protein 1;Transferrin receptor protein 1, serum form	TFRC		2	14	14	14	9	14	9	10	9	11	9	14	9	10	9	11	9	14	9	10	9	11	23.2	23.2	23.2	84.87	760	760;801	1	67	0	77.209	By matching	By MS/MS	By MS/MS	By MS/MS	By MS/MS	By MS/MS	14.6	23.2	14.6	15.9
P02794	P02794	4	4	4	Ferritin heavy chain;Ferritin heavy chain, N-terminally processed	FTH1		1	4	4	4	3	4	3	4	4	3	3	4	3	4	4	3	3	4	3	4	4	3	22.4	22.4	22.4	21.225	183	183	1	21	0	7.7801	By MS/MS	By MS/MS	By MS/MS	By MS/MS	By MS/MS	By MS/MS	16.9	22.4	16.9	22.4
P03886	P03886	1	1	1	NADH-ubiquinone oxidoreductase chain 1	MT-ND1		1	1	1	1	1	1	1	0	1	1	1	1	1	0	1	1	1	1	1	0	1	1	6.3	6.3	6.3	35.66	318	318	1	5	0.0011855	3.7784	By matching	By MS/MS	By matching		By MS/MS	By MS/MS	6.3	6.3	6.3	0
P03928	P03928	2	2	2	ATP synthase protein 8	MT-ATP8		1	2	2	2	2	1	2	1	1	2	2	1	2	1	1	2	2	1	2	1	1	2	29.4	29.4	29.4	7.9916	68	68	1	9	0.00059559	3.8319	By matching	By MS/MS	By matching	By matching	By matching	By MS/MS	29.4	13.2	29.4	13.2
P04040	P04040	2	2	2	Catalase	CAT		1	2	2	2	2	2	2	2	2	2	2	2	2	2	2	2	2	2	2	2	2	2	4.6	4.6	4.6	59.755	527	527	1	12	0	5.4759	By matching	By MS/MS	By MS/MS	By matching	By matching	By MS/MS	4.6	4.6	4.6	4.6
P04062	P04062	5	5	5	Glucosylceramidase	GBA		1	5	5	5	4	5	3	5	5	3	4	5	3	5	5	3	4	5	3	5	5	3	18.7	18.7	18.7	59.716	536	536	1	25	0	26.016	By MS/MS	By MS/MS	By matching	By MS/MS	By MS/MS	By MS/MS	13.2	18.7	12.1	18.7
P04075	P04075	18	18	17	Fructose-bisphosphate aldolase A	ALDOA		1	18	18	17	17	15	14	16	16	16	17	15	14	16	16	16	16	14	13	15	15	15	59.3	59.3	51.6	39.42	364	364	1	119	0	130.31	By MS/MS	By MS/MS	By MS/MS	By MS/MS	By MS/MS	By MS/MS	56.9	55.5	50.8	57.1
P04083	P04083	21	21	21	Annexin A1	ANXA1		1	21	21	21	18	21	20	20	20	18	18	21	20	20	20	18	18	21	20	20	20	18	63.6	63.6	63.6	38.714	346	346	1	139	0	201.14	By MS/MS	By MS/MS	By MS/MS	By MS/MS	By MS/MS	By MS/MS	59	63.6	62.1	63.6
P04114	P04114	5	3	3	Apolipoprotein B-100;Apolipoprotein B-48	APOB		1	5	3	3	5	5	5	5	5	5	3	3	3	3	3	3	3	3	3	3	3	3	1.3	0.7	0.7	515.6	4563	4563	1	18	0	6.9326	By matching	By MS/MS	By MS/MS	By MS/MS	By MS/MS	By MS/MS	1.3	1.3	1.3	1.3
P04179	P04179	7	7	7	Superoxide dismutase [Mn], mitochondrial	SOD2		1	7	7	7	6	7	7	7	7	7	6	7	7	7	7	7	6	7	7	7	7	7	52.7	52.7	52.7	24.75	222	222	1	60	0	91.985	By MS/MS	By MS/MS	By MS/MS	By MS/MS	By MS/MS	By MS/MS	35.6	52.7	52.7	52.7
P04181	P04181	4	4	4	Ornithine aminotransferase, mitochondrial;Ornithine aminotransferase, hepatic form;Ornithine aminotransferase, renal form	OAT		1	4	4	4	1	4	4	3	3	3	1	4	4	3	3	3	1	4	4	3	3	3	15.7	15.7	15.7	48.534	439	439	1	18	0	12.992	By matching	By MS/MS	By matching	By MS/MS	By matching	By MS/MS	3.2	15.7	15.7	13.2
P04216	P04216	1	1	1	Thy-1 membrane glycoprotein	THY1		1	1	1	1	1	1	1	1	1	1	1	1	1	1	1	1	1	1	1	1	1	1	8.7	8.7	8.7	17.935	161	161	1	11	0	4.8119	By MS/MS	By MS/MS	By matching	By matching	By MS/MS	By matching	8.7	8.7	8.7	8.7
P04264;CON__P04264	P04264;CON__P04264	37;36	35;34	24;23	Keratin, type II cytoskeletal 1	KRT1	;	2	37	35	24	30	37	25	35	34	33	28	35	23	33	32	31	18	24	16	22	21	22	53.7	51.9	39.3	66.038	644	644;644	1	256	0	323.31	By MS/MS	By MS/MS	By MS/MS	By MS/MS	By MS/MS	By MS/MS	49.5	53.7	44.4	51.9
P04275	P04275	2	2	2	von Willebrand factor;von Willebrand antigen 2	VWF		1	2	2	2	0	2	1	1	2	1	0	2	1	1	2	1	0	2	1	1	2	1	1	1	1	309.26	2813	2813	1	7	0.001626	2.8506		By MS/MS	By matching	By MS/MS	By matching	By matching	0	1	0.4	0.6
P04406;O14556	P04406	22;1	22;1	22;1	Glyceraldehyde-3-phosphate dehydrogenase	GAPDH		2	22	22	22	20	19	21	22	20	21	20	19	21	22	20	21	20	19	21	22	20	21	81.5	81.5	81.5	36.053	335	335;408	1	220	0	295.7	By MS/MS	By MS/MS	By MS/MS	By MS/MS	By MS/MS	By MS/MS	78.2	74.9	79.7	81.5
P04439;P30455;P30443;P13746;Q09160;P17693	P04439;P30455;P30443;P13746	10;8;8;8;4;1	10;8;8;8;4;1	1;0;0;0;0;0	HLA class I histocompatibility antigen, A-3 alpha chain;HLA class I histocompatibility antigen, A-36 alpha chain;HLA class I histocompatibility antigen, A-1 alpha chain;HLA class I histocompatibility antigen, A-11 alpha chain	HLA-A	;;;	6	10	10	1	4	9	9	4	9	9	4	9	9	4	9	9	0	1	1	0	1	1	41.6	41.6	3.3	40.84	365	365;365;365;365;365;338	1	46	0	70.197	By MS/MS	By MS/MS	By MS/MS	By MS/MS	By MS/MS	By MS/MS	17	37.8	37	17
P04632;Q96L46	P04632	7;1	7;1	7;1	Calpain small subunit 1	CAPNS1		2	7	7	7	7	6	6	7	7	7	7	6	6	7	7	7	7	6	6	7	7	7	41	41	41	28.315	268	268;248	1	40	0	42.391	By MS/MS	By MS/MS	By MS/MS	By MS/MS	By MS/MS	By MS/MS	41	37.3	41	41
P04792	P04792	22	22	22	Heat shock protein beta-1	HSPB1		1	22	22	22	19	21	17	20	19	20	19	21	17	20	19	20	19	21	17	20	19	20	90.7	90.7	90.7	22.782	205	205	1	158	0	195.22	By MS/MS	By MS/MS	By MS/MS	By MS/MS	By MS/MS	By MS/MS	90.7	90.7	90.7	90.7
P04843	P04843	19	19	19	Dolichyl-diphosphooligosaccharide--protein glycosyltransferase subunit 1	RPN1		1	19	19	19	15	19	17	17	18	16	15	19	17	17	18	16	15	19	17	17	18	16	45.3	45.3	45.3	68.569	607	607	1	116	0	112.63	By MS/MS	By MS/MS	By MS/MS	By MS/MS	By MS/MS	By MS/MS	35.6	45.3	40.7	40.9
P04844	P04844	14	14	14	Dolichyl-diphosphooligosaccharide--protein glycosyltransferase subunit 2	RPN2		1	14	14	14	7	14	12	12	12	12	7	14	12	12	12	12	7	14	12	12	12	12	45.8	45.8	45.8	69.283	631	631	1	82	0	143.67	By matching	By MS/MS	By MS/MS	By MS/MS	By MS/MS	By MS/MS	23.3	45.8	36.5	37.9
P04899;P63096;P09471;P08754;P11488;P19087;A8MTJ3;P38405	P04899	7;2;2;2;1;1;1;1	7;2;2;2;1;1;1;1	6;1;1;1;0;0;0;0	Guanine nucleotide-binding protein G(i) subunit alpha-2	GNAI2		8	7	7	6	6	7	7	7	7	7	6	7	7	7	7	7	5	6	6	6	6	6	24.2	24.2	21.1	40.45	355	355;354;354;354;350;354;354;381	1	46	0	24.941	By MS/MS	By MS/MS	By MS/MS	By MS/MS	By MS/MS	By MS/MS	23.7	24.2	24.2	24.2
P05023;P20648	P05023	28;3	28;3	16;0	Sodium/potassium-transporting ATPase subunit alpha-1	ATP1A1		2	28	28	16	24	28	26	26	26	27	24	28	26	26	26	27	14	16	14	14	15	15	35.6	35.6	19.8	112.89	1023	1023;1035	1	192	0	265.42	By MS/MS	By MS/MS	By MS/MS	By MS/MS	By MS/MS	By MS/MS	31.3	35.6	33.7	33.8
P05026	P05026	2	2	2	Sodium/potassium-transporting ATPase subunit beta-1	ATP1B1		1	2	2	2	2	2	1	1	2	1	2	2	1	1	2	1	2	2	1	1	2	1	8.9	8.9	8.9	35.061	303	303	1	9	0	7.4302	By matching	By MS/MS	By matching	By matching	By MS/MS	By MS/MS	8.9	8.9	4.6	4.6
P05067	P05067	25	25	24	Amyloid beta A4 protein;N-APP;Soluble APP-alpha;Soluble APP-beta;C99;Beta-amyloid protein 42;Beta-amyloid protein 40;C83;P3(42);P3(40);C80;Gamma-secretase C-terminal fragment 59;Gamma-secretase C-terminal fragment 57;Gamma-secretase C-terminal fragment 50;C31	APP		1	25	25	24	19	25	24	22	24	24	19	25	24	22	24	24	18	24	23	21	23	23	36.9	36.9	35.8	86.942	770	770	1	203	0	189.83	By MS/MS	By MS/MS	By MS/MS	By MS/MS	By MS/MS	By MS/MS	34.4	36.9	35.8	34.8
P05107	P05107	3	3	3	Integrin beta-2	ITGB2		1	3	3	3	1	3	0	0	2	0	1	3	0	0	2	0	1	3	0	0	2	0	5.3	5.3	5.3	84.781	769	769	1	6	0	6.7494	By matching	By MS/MS			By matching		1.3	5.3	0	0
P05121	P05121	13	13	13	Plasminogen activator inhibitor 1	SERPINE1		1	13	13	13	13	12	12	8	13	12	13	12	12	8	13	12	13	12	12	8	13	12	45.5	45.5	45.5	45.059	402	402	1	70	0	42.387	By MS/MS	By MS/MS	By MS/MS	By MS/MS	By MS/MS	By MS/MS	45.5	41.5	43.3	27.9
P05141;Q9H0C2	P05141	13;4	4;0	4;0	ADP/ATP translocase 2;ADP/ATP translocase 2, N-terminally processed	SLC25A5		2	13	4	4	8	13	9	10	12	13	2	4	3	3	4	4	2	4	3	3	4	4	35.2	12.4	12.4	32.852	298	298;315	1	30	0	18.653	By matching	By MS/MS	By MS/MS	By MS/MS	By MS/MS	By MS/MS	25.2	35.2	27.9	33.6
P05166	P05166	1	1	1	Propionyl-CoA carboxylase beta chain, mitochondrial	PCCB		1	1	1	1	0	1	0	1	1	0	0	1	0	1	1	0	0	1	0	1	1	0	3.7	3.7	3.7	58.215	539	539	1	3	0	5.0781		By MS/MS		By matching	By matching		0	3.7	0	3.7
P05186	P05186	12	12	12	Alkaline phosphatase, tissue-nonspecific isozyme	ALPL		1	12	12	12	8	12	11	10	12	11	8	12	11	10	12	11	8	12	11	10	12	11	35.5	35.5	35.5	57.304	524	524	1	76	0	83.903	By MS/MS	By MS/MS	By MS/MS	By MS/MS	By MS/MS	By MS/MS	23.9	35.5	33.8	27.9
P05198	P05198	11	11	11	Eukaryotic translation initiation factor 2 subunit 1	EIF2S1		1	11	11	11	10	10	11	10	10	9	10	10	11	10	10	9	10	10	11	10	10	9	43.2	43.2	43.2	36.112	315	315	1	60	0	35.956	By MS/MS	By MS/MS	By MS/MS	By MS/MS	By MS/MS	By MS/MS	40.6	43.2	43.2	40
P05386	P05386	4	3	3	60S acidic ribosomal protein P1	RPLP1		1	4	3	3	4	4	4	4	4	4	3	3	3	3	3	3	3	3	3	3	3	3	94.7	79.8	79.8	11.514	114	114	1	29	0	114.48	By MS/MS	By MS/MS	By MS/MS	By MS/MS	By MS/MS	By MS/MS	94.7	94.7	94.7	94.7
P05387	P05387	10	10	9	60S acidic ribosomal protein P2	RPLP2		1	10	10	9	9	8	8	9	10	9	9	8	8	9	10	9	8	7	7	8	9	8	97.4	97.4	82.6	11.665	115	115	1	76	0	80.439	By MS/MS	By MS/MS	By MS/MS	By MS/MS	By MS/MS	By MS/MS	95.7	95.7	93	95.7
P05388;Q8NHW5	P05388;Q8NHW5	14;9	14;9	14;9	60S acidic ribosomal protein P0;60S acidic ribosomal protein P0-like	RPLP0;RPLP0P6	;	2	14	14	14	10	12	12	12	10	12	10	12	12	12	10	12	10	12	12	12	10	12	50.8	50.8	50.8	34.273	317	317;317	1	97	0	116.18	By MS/MS	By MS/MS	By MS/MS	By MS/MS	By MS/MS	By MS/MS	46.4	47.6	49.5	47.6
P05413	P05413	1	1	1	Fatty acid-binding protein, heart	FABP3		1	1	1	1	1	1	1	1	1	0	1	1	1	1	1	0	1	1	1	1	1	0	6.8	6.8	6.8	14.858	133	133	1	5	0.0021345	2.7336	By MS/MS	By MS/MS	By MS/MS	By MS/MS	By MS/MS		6.8	6.8	6.8	6.8
P05455	P05455	6	6	6	Lupus La protein	SSB		1	6	6	6	4	6	3	6	3	4	4	6	3	6	3	4	4	6	3	6	3	4	15.7	15.7	15.7	46.836	408	408	1	26	0	16.558	By MS/MS	By MS/MS	By matching	By MS/MS	By matching	By MS/MS	14.2	15.7	10.3	15.7
P05534;P30447	P05534;P30447	6;5	1;1	1;1	HLA class I histocompatibility antigen, A-24 alpha chain;HLA class I histocompatibility antigen, A-23 alpha chain	HLA-A	;	2	6	1	1	3	4	5	3	4	5	0	0	1	0	0	1	0	0	1	0	0	1	27.7	5.5	5.5	40.688	365	365;365	1	2	0.0031662	2.6111	By matching	By matching	By MS/MS	By matching	By matching	By MS/MS	14	18.4	23	14
P05556	P05556	19	19	19	Integrin beta-1	ITGB1		1	19	19	19	15	19	19	18	19	17	15	19	19	18	19	17	15	19	19	18	19	17	30.5	30.5	30.5	88.414	798	798	1	107	0	100.67	By MS/MS	By MS/MS	By MS/MS	By MS/MS	By MS/MS	By MS/MS	23.3	30.5	30.5	29.3
P05771;P17252	P05771;P17252	1;1	1;1	1;1	Protein kinase C beta type;Protein kinase C alpha type	PRKCB;PRKCA	;	2	1	1	1	0	1	0	0	0	0	0	1	0	0	0	0	0	1	0	0	0	0	1.8	1.8	1.8	76.868	671	671;672	1	1	0.002161	2.834		By MS/MS					0	1.8	0	0
P05976	P05976	3	2	2	Myosin light chain 1/3, skeletal muscle isoform	MYL1		1	3	2	2	3	3	3	3	2	2	2	2	2	2	1	1	2	2	2	2	1	1	15.5	10.8	10.8	21.145	194	194	1	10	0.001182	3.7577	By matching	By MS/MS	By matching	By MS/MS	By matching	By matching	15.5	15.5	15.5	15.5
P05997	P05997	4	4	4	Collagen alpha-2(V) chain	COL5A2		1	4	4	4	1	4	2	1	4	2	1	4	2	1	4	2	1	4	2	1	4	2	4.7	4.7	4.7	144.91	1499	1499	1	17	0	16.513	By matching	By MS/MS	By MS/MS	By matching	By MS/MS	By matching	1.3	4.7	2	1.3
P06132	P06132	2	2	2	Uroporphyrinogen decarboxylase	UROD		1	2	2	2	1	1	1	2	1	1	1	1	1	2	1	1	1	1	1	2	1	1	9.8	9.8	9.8	40.786	367	367	1	7	0	4.1149	By matching	By matching	By matching	By MS/MS	By MS/MS	By matching	6	6	6	9.8
P06396	P06396	25	10	10	Gelsolin	GSN		1	25	10	10	24	23	20	24	21	22	9	9	7	10	8	9	9	9	7	10	8	9	40.7	23.5	23.5	85.696	782	782	1	52	0	65.993	By MS/MS	By MS/MS	By MS/MS	By MS/MS	By MS/MS	By MS/MS	39.6	37.7	30.1	38.7
P06454	P06454	3	3	3	Prothymosin alpha;Prothymosin alpha, N-terminally processed;Thymosin alpha-1	PTMA		1	3	3	3	3	1	2	3	3	1	3	1	2	3	3	1	3	1	2	3	3	1	34.2	34.2	34.2	12.203	111	111	1	13	0	20.353	By MS/MS	By matching	By matching	By MS/MS	By MS/MS	By MS/MS	34.2	12.6	21.6	34.2
P06576	P06576	24	24	24	ATP synthase subunit beta, mitochondrial	ATP5B		1	24	24	24	22	24	23	23	24	24	22	24	23	23	24	24	22	24	23	23	24	24	68.8	68.8	68.8	56.559	529	529	1	264	0	300.41	By MS/MS	By MS/MS	By MS/MS	By MS/MS	By MS/MS	By MS/MS	65.6	68.8	66	66
P06703	P06703	5	5	5	Protein S100-A6	S100A6		1	5	5	5	4	4	3	5	3	3	4	4	3	5	3	3	4	4	3	5	3	3	46.7	46.7	46.7	10.18	90	90	1	28	0	60.739	By MS/MS	By MS/MS	By MS/MS	By MS/MS	By MS/MS	By MS/MS	27.8	44.4	25.6	46.7
P06732	P06732	12	12	12	Creatine kinase M-type;Creatine kinase M-type, N-terminally processed	CKM		1	12	12	12	12	11	11	12	10	12	12	11	11	12	10	12	12	11	11	12	10	12	42	42	42	43.101	381	381	1	79	0	69.273	By MS/MS	By MS/MS	By MS/MS	By MS/MS	By MS/MS	By MS/MS	42	41.7	41.7	42
P06733;P09104	P06733	22;2	22;2	20;0	Alpha-enolase	ENO1		2	22	22	20	20	18	18	22	19	19	20	18	18	22	19	19	18	17	16	20	17	17	65.7	65.7	56.5	47.168	434	434;434	1	156	0	140.01	By MS/MS	By MS/MS	By MS/MS	By MS/MS	By MS/MS	By MS/MS	61.5	55.3	59.2	65.7
P06737	P06737	26	26	18	Glycogen phosphorylase, liver form	PYGL		1	26	26	18	23	24	17	24	20	21	23	24	17	24	20	21	16	17	12	17	13	15	39.7	39.7	28.5	97.147	847	847	1	139	0	143.07	By MS/MS	By MS/MS	By MS/MS	By MS/MS	By MS/MS	By MS/MS	37.4	38.5	28.2	37.4
P06748	P06748	6	6	6	Nucleophosmin	NPM1		1	6	6	6	5	5	5	6	6	6	5	5	5	6	6	6	5	5	5	6	6	6	36.4	36.4	36.4	32.575	294	294	1	51	0	125.5	By MS/MS	By MS/MS	By MS/MS	By MS/MS	By MS/MS	By MS/MS	26.9	26.9	28.2	36.4
P06753	P06753	32	17	16	Tropomyosin alpha-3 chain	TPM3		1	32	17	16	30	32	26	28	31	27	15	17	14	15	16	14	14	16	13	14	15	13	77.9	47	41.8	32.95	285	285	1	154	0	95.974	By MS/MS	By MS/MS	By MS/MS	By MS/MS	By MS/MS	By MS/MS	77.9	77.9	77.2	77.5
P06756	P06756	11	11	11	Integrin alpha-V;Integrin alpha-V heavy chain;Integrin alpha-V light chain	ITGAV		1	11	11	11	6	11	7	8	9	10	6	11	7	8	9	10	6	11	7	8	9	10	15.4	15.4	15.4	116.04	1048	1048	1	51	0	37.394	By matching	By MS/MS	By MS/MS	By MS/MS	By MS/MS	By MS/MS	10.2	15.4	10.8	12.3
P06865	P06865	1	1	1	Beta-hexosaminidase subunit alpha	HEXA		1	1	1	1	0	1	0	1	1	1	0	1	0	1	1	1	0	1	0	1	1	1	3.6	3.6	3.6	60.702	529	529	1	4	0.00060569	3.9881		By MS/MS		By MS/MS	By matching	By matching	0	3.6	0	3.6
Q16778;P33778;P23527;P06899;Q8N257;Q6DRA6;Q6DN03	Q16778;P33778;P23527;P06899;Q8N257	6;6;6;6;5;2;2	2;2;2;2;2;2;2	2;2;2;2;2;2;2	Histone H2B type 2-E;Histone H2B type 1-B;Histone H2B type 1-O;Histone H2B type 1-J;Histone H2B type 3-B	HIST2H2BE;HIST1H2BB;HIST1H2BO;HIST1H2BJ;HIST3H2BB	;;;;	7	6	2	2	3	6	5	3	6	6	0	2	2	1	2	2	0	2	2	1	2	2	41.3	7.9	7.9	13.92	126	126;126;126;126;126;164;193	1	13	0	5.2217	By matching	By MS/MS	By MS/MS	By MS/MS	By MS/MS	By MS/MS	24.6	41.3	32.5	27
P07093	P07093	18	18	18	Glia-derived nexin	SERPINE2		1	18	18	18	17	16	16	15	17	15	17	16	16	15	17	15	17	16	16	15	17	15	48.2	48.2	48.2	44.002	398	398	1	118	0	92.205	By MS/MS	By MS/MS	By MS/MS	By MS/MS	By MS/MS	By MS/MS	41.2	44.7	44	44.7
P07099	P07099	6	6	6	Epoxide hydrolase 1	EPHX1		1	6	6	6	1	6	3	4	5	5	1	6	3	4	5	5	1	6	3	4	5	5	17.1	17.1	17.1	52.948	455	455	1	24	0	20.468	By matching	By MS/MS	By MS/MS	By MS/MS	By MS/MS	By MS/MS	4.2	17.1	10.5	10.5
P07195	P07195	13	12	12	L-lactate dehydrogenase B chain	LDHB		1	13	12	12	12	13	12	12	12	12	11	12	11	11	11	11	11	12	11	11	11	11	48.8	45.2	45.2	36.638	334	334	1	75	0	51.288	By MS/MS	By MS/MS	By MS/MS	By MS/MS	By MS/MS	By MS/MS	43.7	48.8	43.7	43.7
P07203	P07203	5	5	5	Glutathione peroxidase 1	GPX1		1	5	5	5	3	5	5	3	5	5	3	5	5	3	5	5	3	5	5	3	5	5	38.9	38.9	38.9	22.088	203	203	1	26	0	19.112	By matching	By MS/MS	By MS/MS	By MS/MS	By MS/MS	By MS/MS	23.2	38.9	38.9	23.2
P07225	P07225	13	13	12	Vitamin K-dependent protein S	PROS1		1	13	13	12	9	13	13	10	12	11	9	13	13	10	12	11	8	12	12	10	11	10	21.4	21.4	20.3	75.122	676	676	1	76	0	55.046	By MS/MS	By MS/MS	By MS/MS	By MS/MS	By MS/MS	By MS/MS	17.2	21.4	21.4	16.4
P07237	P07237	35	35	35	Protein disulfide-isomerase	P4HB		1	35	35	35	29	35	34	35	34	34	29	35	34	35	34	34	29	35	34	35	34	34	64.8	64.8	64.8	57.116	508	508	1	262	0	306.79	By MS/MS	By MS/MS	By MS/MS	By MS/MS	By MS/MS	By MS/MS	57.9	64.8	62.2	64.8
P07305	P07305	2	2	2	Histone H1.0;Histone H1.0, N-terminally processed	H1F0		1	2	2	2	1	1	1	1	2	1	1	1	1	1	2	1	1	1	1	1	2	1	10.8	10.8	10.8	20.863	194	194	1	7	0	4.1863	By matching	By matching	By MS/MS	By matching	By MS/MS	By MS/MS	4.1	4.1	4.1	4.1
P07339	P07339	17	17	17	Cathepsin D;Cathepsin D light chain;Cathepsin D heavy chain	CTSD		1	17	17	17	13	17	15	17	17	15	13	17	15	17	17	15	13	17	15	17	17	15	50.7	50.7	50.7	44.552	412	412	1	113	0	111.44	By MS/MS	By MS/MS	By MS/MS	By MS/MS	By MS/MS	By MS/MS	35.7	50.7	48.5	50.7
P07355;A6NMY6	P07355;A6NMY6	30;22	30;22	30;22	Annexin A2;Putative annexin A2-like protein	ANXA2;ANXA2P2	;	2	30	30	30	28	29	30	28	30	29	28	29	30	28	30	29	28	29	30	28	30	29	77.6	77.6	77.6	38.604	339	339;339	1	279	0	323.31	By MS/MS	By MS/MS	By MS/MS	By MS/MS	By MS/MS	By MS/MS	77.6	77.6	77.6	77.6
P07384	P07384	8	8	8	Calpain-1 catalytic subunit	CAPN1		1	8	8	8	5	5	6	7	5	6	5	5	6	7	5	6	5	5	6	7	5	6	12.7	12.7	12.7	81.889	714	714	1	34	0	17.109	By MS/MS	By MS/MS	By matching	By MS/MS	By MS/MS	By MS/MS	8.5	8.4	9.8	11.3
P07437;A6NNZ2	P07437	26;8	6;0	5;0	Tubulin beta chain	TUBB		2	26	6	5	25	25	25	26	25	26	6	6	6	6	6	6	5	5	5	5	5	5	71.6	19.6	16.2	49.67	444	444;444	1	94	0	119.34	By MS/MS	By MS/MS	By MS/MS	By MS/MS	By MS/MS	By MS/MS	70.7	69.8	69.8	71.6
P07585	P07585	14	14	13	Decorin	DCN		1	14	14	13	11	14	13	14	13	13	11	14	13	14	13	13	11	13	12	13	13	13	39	39	39	39.746	359	359	1	109	0	106.37	By MS/MS	By MS/MS	By MS/MS	By MS/MS	By MS/MS	By MS/MS	32	39	39	39
P07602	P07602	6	6	6	Prosaposin;Saposin-A;Saposin-B-Val;Saposin-B;Saposin-C;Saposin-D	PSAP		1	6	6	6	3	6	3	5	6	5	3	6	3	5	6	5	3	6	3	5	6	5	13.5	13.5	13.5	58.112	524	524	1	28	0	16.328	By matching	By MS/MS	By matching	By MS/MS	By MS/MS	By MS/MS	7.8	13.5	5.7	11.6
P07686	P07686	4	4	4	Beta-hexosaminidase subunit beta;Beta-hexosaminidase subunit beta chain B;Beta-hexosaminidase subunit beta chain A	HEXB		1	4	4	4	4	4	3	4	3	3	4	4	3	4	3	3	4	4	3	4	3	3	9.4	9.4	9.4	63.111	556	556	1	21	0	8.3424	By MS/MS	By MS/MS	By matching	By MS/MS	By matching	By matching	9.4	9.4	8.1	9.4
P07737	P07737	7	7	4	Profilin-1	PFN1		1	7	7	4	6	7	6	7	6	6	6	7	6	7	6	6	4	4	4	4	4	4	53.6	53.6	32.9	15.054	140	140	1	43	0	37.185	By MS/MS	By MS/MS	By MS/MS	By MS/MS	By MS/MS	By MS/MS	47.1	53.6	47.1	53.6
P07741	P07741	6	6	6	Adenine phosphoribosyltransferase	APRT		1	6	6	6	6	4	6	6	6	6	6	4	6	6	6	6	6	4	6	6	6	6	51.1	51.1	51.1	19.608	180	180	1	38	0	30.629	By MS/MS	By MS/MS	By MS/MS	By MS/MS	By MS/MS	By MS/MS	51.1	32.8	51.1	51.1
P07814	P07814	28	28	28	Bifunctional glutamate/proline--tRNA ligase;Glutamate--tRNA ligase;Proline--tRNA ligase	EPRS		1	28	28	28	22	27	24	28	22	23	22	27	24	28	22	23	22	27	24	28	22	23	25.7	25.7	25.7	170.59	1512	1512	1	151	0	96.4	By MS/MS	By MS/MS	By MS/MS	By MS/MS	By MS/MS	By MS/MS	19.1	25.5	20.6	25.7
P07858	P07858	4	4	4	Cathepsin B;Cathepsin B light chain;Cathepsin B heavy chain	CTSB		1	4	4	4	2	4	3	4	4	4	2	4	3	4	4	4	2	4	3	4	4	4	20.4	20.4	20.4	37.821	339	339	1	25	0	10.172	By MS/MS	By MS/MS	By MS/MS	By MS/MS	By MS/MS	By MS/MS	9.7	20.4	15	20.4
P07900;Q14568;Q58FG0;Q58FG1	P07900	44;6;4;1	27;1;2;0	27;1;2;0	Heat shock protein HSP 90-alpha	HSP90AA1		4	44	27	27	42	43	41	42	41	40	25	26	25	26	25	24	25	26	25	26	25	24	57.8	39.6	39.6	84.659	732	732;343;334;418	1	192	0	281.67	By MS/MS	By MS/MS	By MS/MS	By MS/MS	By MS/MS	By MS/MS	56.4	56.4	55.2	57.8
P07910;P0DMR1;O60812;B7ZW38;B2RXH8	P07910	6;2;2;2;2	6;2;2;2;2	6;2;2;2;2	Heterogeneous nuclear ribonucleoproteins C1/C2	HNRNPC		5	6	6	6	6	6	6	6	6	6	6	6	6	6	6	6	6	6	6	6	6	6	21.9	21.9	21.9	33.67	306	306;293;293;293;293	1	48	0	39.93	By MS/MS	By MS/MS	By MS/MS	By MS/MS	By MS/MS	By MS/MS	21.9	21.9	21.9	21.9
P07919	P07919	2	2	2	Cytochrome b-c1 complex subunit 6, mitochondrial	UQCRH		1	2	2	2	1	2	1	2	2	2	1	2	1	2	2	2	1	2	1	2	2	2	29.7	29.7	29.7	10.739	91	91	1	10	0	4.2358	By matching	By MS/MS	By MS/MS	By matching	By MS/MS	By MS/MS	9.9	29.7	9.9	29.7
P07942	P07942	9	9	9	Laminin subunit beta-1	LAMB1		1	9	9	9	5	9	7	6	9	7	5	9	7	6	9	7	5	9	7	6	9	7	6.3	6.3	6.3	198.04	1786	1786	1	43	0	30.156	By matching	By MS/MS	By MS/MS	By MS/MS	By MS/MS	By MS/MS	4.1	6.3	5.4	4.6
P07947;P06241;P06239;P12931	P07947;P06241	3;2;1;1	3;2;1;1	3;2;1;1	Tyrosine-protein kinase Yes;Tyrosine-protein kinase Fyn	YES1;FYN	;	4	3	3	3	2	2	1	3	2	3	2	2	1	3	2	3	2	2	1	3	2	3	7	7	7	60.801	543	543;537;509;536	1	13	0	9.1228	By matching	By MS/MS	By MS/MS	By MS/MS	By matching	By MS/MS	5.5	5.5	1.8	7
P07951	P07951	40	40	9	Tropomyosin beta chain	TPM2		1	40	40	9	39	39	37	39	39	35	39	39	37	39	39	35	8	8	9	9	9	7	73.9	73.9	22.2	32.85	284	284	1	436	0	323.31	By MS/MS	By MS/MS	By MS/MS	By MS/MS	By MS/MS	By MS/MS	73.9	73.9	73.9	73.9
P07954	P07954	7	7	7	Fumarate hydratase, mitochondrial	FH		1	7	7	7	5	7	7	6	7	7	5	7	7	6	7	7	5	7	7	6	7	7	30.4	30.4	30.4	54.636	510	510	1	46	0	43.197	By MS/MS	By MS/MS	By MS/MS	By MS/MS	By MS/MS	By MS/MS	16.7	30.4	30.4	24.7
P07996	P07996	51	51	14	Thrombospondin-1	THBS1		1	51	51	14	47	48	47	49	49	47	47	48	47	49	49	47	14	13	14	14	14	13	47.4	47.4	18	129.38	1170	1170	1	413	0	323.31	By MS/MS	By MS/MS	By MS/MS	By MS/MS	By MS/MS	By MS/MS	44.2	42.6	45.3	46.7
P08123	P08123	38	38	38	Collagen alpha-2(I) chain	COL1A2		1	38	38	38	29	37	35	33	36	33	29	37	35	33	36	33	29	37	35	33	36	33	41.4	41.4	41.4	129.31	1366	1366	1	248	0	323.31	By MS/MS	By MS/MS	By MS/MS	By MS/MS	By MS/MS	By MS/MS	30.6	41.4	39.1	35.7
P08133	P08133	41	41	41	Annexin A6	ANXA6		1	41	41	41	40	39	38	38	40	39	40	39	38	38	40	39	40	39	38	38	40	39	62.4	62.4	62.4	75.872	673	673	1	301	0	323.31	By MS/MS	By MS/MS	By MS/MS	By MS/MS	By MS/MS	By MS/MS	62.4	57.1	58.1	59.6
P61586;P08134	P61586;P08134	2;2	2;2	2;2	Transforming protein RhoA;Rho-related GTP-binding protein RhoC	RHOA;RHOC	;	2	2	2	2	2	2	2	2	2	2	2	2	2	2	2	2	2	2	2	2	2	2	11.9	11.9	11.9	21.768	193	193;193	1	12	0	4.3606	By MS/MS	By MS/MS	By MS/MS	By MS/MS	By MS/MS	By MS/MS	11.9	11.9	11.9	11.9
P08174	P08174	2	2	2	Complement decay-accelerating factor	CD55		1	2	2	2	0	2	1	0	1	1	0	2	1	0	1	1	0	2	1	0	1	1	4.5	4.5	4.5	41.4	381	381	1	5	0.0016854	3.2208		By MS/MS	By matching		By matching	By matching	0	4.5	2.1	0
P08195	P08195	12	12	12	4F2 cell-surface antigen heavy chain	SLC3A2		1	12	12	12	10	12	12	12	12	12	10	12	12	12	12	12	10	12	12	12	12	12	28.3	28.3	28.3	67.993	630	630	1	75	0	74.747	By MS/MS	By MS/MS	By MS/MS	By MS/MS	By MS/MS	By MS/MS	23.2	28.3	28.3	28.3
P08237	P08237	6	5	5	ATP-dependent 6-phosphofructokinase, muscle type	PFKM		1	6	5	5	4	3	3	6	4	3	3	2	2	5	3	2	3	2	2	5	3	2	9.9	8.7	8.7	85.182	780	780	1	17	0	8.5791	By matching	By matching	By matching	By MS/MS	By MS/MS	By matching	7.3	5.1	4.9	9.9
P08238;Q58FF7	P08238	50;20	50;20	28;8	Heat shock protein HSP 90-beta	HSP90AB1		2	50	50	28	46	50	47	48	46	44	46	50	47	48	46	44	25	28	27	27	26	24	62.7	62.7	39.9	83.263	724	724;597	1	401	0	323.31	By MS/MS	By MS/MS	By MS/MS	By MS/MS	By MS/MS	By MS/MS	60.8	62.7	60.9	62
P08240	P08240	7	7	7	Signal recognition particle receptor subunit alpha	SRPR		1	7	7	7	4	6	7	6	7	6	4	6	7	6	7	6	4	6	7	6	7	6	17.1	17.1	17.1	69.81	638	638	1	36	0	16.895	By matching	By MS/MS	By matching	By MS/MS	By MS/MS	By MS/MS	9.9	15.2	17.1	15.2
P08243	P08243	2	2	2	Asparagine synthetase [glutamine-hydrolyzing]	ASNS		1	2	2	2	1	2	1	2	2	1	1	2	1	2	2	1	1	2	1	2	2	1	5.2	5.2	5.2	64.369	561	561	1	9	0.0011429	3.4106	By matching	By MS/MS	By matching	By MS/MS	By MS/MS	By matching	1.6	5.2	1.6	5.2
P08253	P08253	15	15	15	72 kDa type IV collagenase;PEX	MMP2		1	15	15	15	13	15	12	11	13	12	13	15	12	11	13	12	13	15	12	11	13	12	39.4	39.4	39.4	73.881	660	660	1	88	0	80.766	By MS/MS	By MS/MS	By MS/MS	By MS/MS	By MS/MS	By MS/MS	30.3	39.4	36.1	33.9
P08294	P08294	4	4	4	Extracellular superoxide dismutase [Cu-Zn]	SOD3		1	4	4	4	2	3	3	3	2	4	2	3	3	3	2	4	2	3	3	3	2	4	16.2	16.2	16.2	25.851	240	240	1	17	0	13.064	By MS/MS	By MS/MS	By MS/MS	By MS/MS	By MS/MS	By MS/MS	10	15.4	15.4	15.4
P08493	P08493	1	1	1	Matrix Gla protein	MGP		1	1	1	1	1	1	1	1	1	1	1	1	1	1	1	1	1	1	1	1	1	1	10.7	10.7	10.7	12.353	103	103	1	6	0	35.286	By matching	By MS/MS	By matching	By matching	By matching	By matching	10.7	10.7	10.7	10.7
P08559;P29803	P08559	16;2	16;2	16;2	Pyruvate dehydrogenase E1 component subunit alpha, somatic form, mitochondrial	PDHA1		2	16	16	16	9	16	12	12	14	13	9	16	12	12	14	13	9	16	12	12	14	13	44.6	44.6	44.6	43.295	390	390;388	1	76	0	107.68	By MS/MS	By MS/MS	By MS/MS	By MS/MS	By MS/MS	By MS/MS	29.7	44.6	38.2	34.4
P08572	P08572	1	1	1	Collagen alpha-2(IV) chain;Canstatin	COL4A2		1	1	1	1	0	1	1	1	1	1	0	1	1	1	1	1	0	1	1	1	1	1	0.8	0.8	0.8	167.55	1712	1712	1	5	0	4.3184		By MS/MS	By matching	By matching	By matching	By matching	0	0.8	0.8	0.8
P08574	P08574	5	5	5	Cytochrome c1, heme protein, mitochondrial	CYC1		1	5	5	5	2	4	5	3	5	4	2	4	5	3	5	4	2	4	5	3	5	4	18.5	18.5	18.5	35.422	325	325	1	23	0	38.143	By matching	By MS/MS	By MS/MS	By MS/MS	By MS/MS	By MS/MS	11.4	16.3	18.5	11.4
P08621	P08621	3	3	3	U1 small nuclear ribonucleoprotein 70 kDa	SNRNP70		1	3	3	3	3	3	3	3	3	3	3	3	3	3	3	3	3	3	3	3	3	3	8.2	8.2	8.2	51.556	437	437	1	18	0	7.5238	By MS/MS	By MS/MS	By MS/MS	By MS/MS	By MS/MS	By MS/MS	8.2	8.2	8.2	8.2
P08648	P08648	4	4	4	Integrin alpha-5;Integrin alpha-5 heavy chain;Integrin alpha-5 light chain	ITGA5		1	4	4	4	3	4	4	3	4	4	3	4	4	3	4	4	3	4	4	3	4	4	6.7	6.7	6.7	114.54	1049	1049	1	25	0	17.08	By matching	By MS/MS	By matching	By MS/MS	By MS/MS	By MS/MS	5.6	6.7	6.7	5.6
P08670;P41219;P07196;P07197	P08670	46;4;1;1	41;2;0;0	40;2;0;0	Vimentin	VIM		4	46	41	40	43	44	42	45	42	42	39	40	38	40	39	39	38	39	37	39	38	38	85	78.3	76.8	53.651	466	466;470;543;916	1	333	0	323.31	By MS/MS	By MS/MS	By MS/MS	By MS/MS	By MS/MS	By MS/MS	84.5	84.3	84.3	84.8
P08708	P08708	4	4	4	40S ribosomal protein S17	RPS17		1	4	4	4	4	4	3	4	4	4	4	4	3	4	4	4	4	4	3	4	4	4	44.4	44.4	44.4	15.55	135	135	1	23	0	25.008	By MS/MS	By MS/MS	By MS/MS	By MS/MS	By MS/MS	By MS/MS	44.4	44.4	35.6	44.4
P08758	P08758	26	26	26	Annexin A5	ANXA5		1	26	26	26	24	26	25	26	25	24	24	26	25	26	25	24	24	26	25	26	25	24	77.2	77.2	77.2	35.936	320	320	1	214	0	323.31	By MS/MS	By MS/MS	By MS/MS	By MS/MS	By MS/MS	By MS/MS	74.1	77.2	74.1	77.2
P08833	P08833	3	3	3	Insulin-like growth factor-binding protein 1	IGFBP1		1	3	3	3	1	3	2	1	3	2	1	3	2	1	3	2	1	3	2	1	3	2	18.5	18.5	18.5	27.903	259	259	1	12	0	5.2253	By matching	By MS/MS	By matching	By matching	By MS/MS	By matching	3.1	18.5	9.3	3.1
P08865	P08865	11	11	11	40S ribosomal protein SA	RPSA		1	11	11	11	11	10	8	11	10	10	11	10	8	11	10	10	11	10	8	11	10	10	55.9	55.9	55.9	32.854	295	295	1	71	0	99.889	By MS/MS	By MS/MS	By MS/MS	By MS/MS	By MS/MS	By MS/MS	55.9	52.5	42.4	55.9
P08962	P08962	2	2	2	CD63 antigen	CD63		1	2	2	2	1	2	2	2	2	2	1	2	2	2	2	2	1	2	2	2	2	2	7.6	7.6	7.6	25.636	238	238	1	11	0	22.67	By MS/MS	By MS/MS	By MS/MS	By MS/MS	By MS/MS	By MS/MS	4.2	7.6	7.6	7.6
P09012;P08579	P09012;P08579	2;1	2;1	2;1	U1 small nuclear ribonucleoprotein A;U2 small nuclear ribonucleoprotein B	SNRPA;SNRPB2	;	2	2	2	2	2	1	2	2	2	2	2	1	2	2	2	2	2	1	2	2	2	2	6.4	6.4	6.4	31.279	282	282;225	1	11	0.0011848	3.7711	By matching	By matching	By matching	By MS/MS	By matching	By matching	6.4	2.8	6.4	6.4
P09110	P09110	4	4	4	3-ketoacyl-CoA thiolase, peroxisomal	ACAA1		1	4	4	4	2	3	3	3	3	4	2	3	3	3	3	4	2	3	3	3	3	4	17.2	17.2	17.2	44.292	424	424	1	24	0	14.633	By matching	By MS/MS	By matching	By matching	By MS/MS	By MS/MS	7.5	12.3	12.3	12.3
P09211	P09211	7	7	7	Glutathione S-transferase P	GSTP1		1	7	7	7	7	7	6	7	7	7	7	7	6	7	7	7	7	7	6	7	7	7	48.1	48.1	48.1	23.356	210	210	1	41	0	30.854	By MS/MS	By MS/MS	By MS/MS	By MS/MS	By MS/MS	By MS/MS	48.1	48.1	44.8	48.1
P09382	P09382	8	8	8	Galectin-1	LGALS1		1	8	8	8	8	8	8	8	8	8	8	8	8	8	8	8	8	8	8	8	8	8	83.7	83.7	83.7	14.716	135	135	1	91	0	75.291	By MS/MS	By MS/MS	By MS/MS	By MS/MS	By MS/MS	By MS/MS	83.7	83.7	83.7	83.7
P09429;B2RPK0	P09429;B2RPK0	4;2	3;1	3;1	High mobility group protein B1;Putative high mobility group protein B1-like 1	HMGB1;HMGB1P1	;	2	4	3	3	3	3	2	4	3	3	2	2	1	3	2	2	2	2	1	3	2	2	27.9	22.3	22.3	24.893	215	215;211	1	12	0	7.8566	By matching	By MS/MS	By matching	By MS/MS	By matching	By matching	21.4	21.4	12.6	27.9
P09486	P09486	13	13	13	SPARC	SPARC		1	13	13	13	10	11	13	10	13	11	10	11	13	10	13	11	10	11	13	10	13	11	59.1	59.1	59.1	34.632	303	303	1	89	0	74.609	By MS/MS	By MS/MS	By MS/MS	By MS/MS	By MS/MS	By MS/MS	38.3	59.1	59.1	47.9
P09493	P09493	33	21	15	Tropomyosin alpha-1 chain	TPM1		1	33	21	15	33	31	31	32	31	32	21	19	19	20	19	20	15	13	15	15	13	15	78.5	60.2	41.2	32.708	284	284	1	169	0	229.15	By MS/MS	By MS/MS	By MS/MS	By MS/MS	By MS/MS	By MS/MS	78.5	78.5	76.8	77.5
P09497	P09497	2	2	2	Clathrin light chain B	CLTB		1	2	2	2	1	1	1	2	1	2	1	1	1	2	1	2	1	1	1	2	1	2	7.9	7.9	7.9	25.19	229	229	1	8	0.003183	2.658	By matching	By matching	By matching	By MS/MS	By MS/MS	By matching	3.5	3.5	4.4	7.9
P09525	P09525	14	14	14	Annexin A4	ANXA4		1	14	14	14	10	12	11	14	12	13	10	12	11	14	12	13	10	12	11	14	12	13	48	48	48	35.882	319	319	1	82	0	94.949	By MS/MS	By MS/MS	By MS/MS	By MS/MS	By MS/MS	By MS/MS	34.2	45.8	41.7	48
P09543	P09543	6	6	6	2,3-cyclic-nucleotide 3-phosphodiesterase	CNP		1	6	6	6	1	6	4	3	4	5	1	6	4	3	4	5	1	6	4	3	4	5	18.5	18.5	18.5	47.578	421	421	1	23	0	17.75	By matching	By MS/MS	By matching	By MS/MS	By matching	By matching	2.4	18.5	14.5	14.5
P09603	P09603	4	4	4	Macrophage colony-stimulating factor 1;Processed macrophage colony-stimulating factor 1	CSF1		1	4	4	4	4	4	4	4	4	3	4	4	4	4	4	3	4	4	4	4	4	3	10.1	10.1	10.1	60.179	554	554	1	23	0	16.491	By MS/MS	By MS/MS	By matching	By MS/MS	By MS/MS	By matching	10.1	10.1	10.1	10.1
P09622	P09622	8	8	8	Dihydrolipoyl dehydrogenase, mitochondrial	DLD		1	8	8	8	4	8	5	7	7	8	4	8	5	7	7	8	4	8	5	7	7	8	27.7	27.7	27.7	54.177	509	509	1	50	0	50.395	By matching	By MS/MS	By MS/MS	By MS/MS	By MS/MS	By MS/MS	13	27.7	12.6	25.5
P09651;Q32P51	P09651;Q32P51	5;3	5;3	5;3	Heterogeneous nuclear ribonucleoprotein A1;Heterogeneous nuclear ribonucleoprotein A1, N-terminally processed;Heterogeneous nuclear ribonucleoprotein A1-like 2	HNRNPA1;HNRNPA1L2	;	2	5	5	5	4	4	4	4	5	4	4	4	4	4	5	4	4	4	4	4	5	4	15.1	15.1	15.1	38.746	372	372;320	1	25	0	20.544	By MS/MS	By MS/MS	By matching	By MS/MS	By matching	By MS/MS	12.1	14.8	12.1	12.1
P09668	P09668	3	3	3	Pro-cathepsin H;Cathepsin H mini chain;Cathepsin H;Cathepsin H heavy chain;Cathepsin H light chain	CTSH		1	3	3	3	2	3	2	2	2	2	2	3	2	2	2	2	2	3	2	2	2	2	10.7	10.7	10.7	37.393	335	335	1	13	0	30.544	By matching	By MS/MS	By matching	By matching	By MS/MS	By MS/MS	8.4	10.7	6.3	8.4
P09669	P09669	2	2	2	Cytochrome c oxidase subunit 6C	COX6C		1	2	2	2	1	2	2	2	2	2	1	2	2	2	2	2	1	2	2	2	2	2	25.3	25.3	25.3	8.7813	75	75	1	11	0	5.4591	By matching	By MS/MS	By MS/MS	By MS/MS	By MS/MS	By MS/MS	16	25.3	25.3	25.3
P09871	P09871	8	8	8	Complement C1s subcomponent;Complement C1s subcomponent heavy chain;Complement C1s subcomponent light chain	C1S		1	8	8	8	7	8	7	4	8	4	7	8	7	4	8	4	7	8	7	4	8	4	17.7	17.7	17.7	76.684	688	688	1	38	0	29.738	By MS/MS	By MS/MS	By MS/MS	By MS/MS	By MS/MS	By MS/MS	16.3	17.7	13.1	9
P09936	P09936	2	2	2	Ubiquitin carboxyl-terminal hydrolase isozyme L1	UCHL1		1	2	2	2	1	2	1	1	2	1	1	2	1	1	2	1	1	2	1	1	2	1	10.3	10.3	10.3	24.824	223	223	1	8	0	5.4109	By matching	By MS/MS	By matching	By matching	By MS/MS	By matching	3.6	10.3	6.7	3.6
P09972	P09972	3	2	2	Fructose-bisphosphate aldolase C	ALDOC		1	3	2	2	2	3	2	3	3	3	1	2	1	2	2	2	1	2	1	2	2	2	14.8	7.1	7.1	39.455	364	364	1	19	0	4.7689	By MS/MS	By MS/MS	By matching	By MS/MS	By MS/MS	By matching	14	14.8	14	14.8
Q71UI9;P0C0S5	Q71UI9;P0C0S5	3;3	1;1	1;1	Histone H2A.V;Histone H2A.Z	H2AFV;H2AFZ	;	2	3	1	1	2	3	2	2	2	2	0	1	0	0	0	0	0	1	0	0	0	0	20.3	7.8	7.8	13.509	128	128;128	1	1	0.0021311	2.721	By matching	By MS/MS	By matching	By matching	By matching	By matching	12.5	20.3	12.5	12.5
Q99878;Q96KK5;Q9BTM1;Q16777;Q6FI13;P20671;P0C0S8	Q99878;Q96KK5;Q9BTM1;Q16777;Q6FI13;P20671;P0C0S8	4;4;4;4;4;4;4	4;4;4;4;4;4;4	1;1;1;1;1;1;1	Histone H2A type 1-J;Histone H2A type 1-H;Histone H2A.J;Histone H2A type 2-C;Histone H2A type 2-A;Histone H2A type 1-D;Histone H2A type 1	HIST1H2AJ;HIST1H2AH;H2AFJ;HIST2H2AC;HIST2H2AA3;HIST1H2AD;HIST1H2AG	;;;;;;	7	4	4	1	4	4	4	4	4	4	4	4	4	4	4	4	1	1	1	1	1	1	35.9	35.9	8.6	13.936	128	128;128;129;129;130;130;130	1	34	0	27.088	By MS/MS	By MS/MS	By MS/MS	By MS/MS	By MS/MS	By MS/MS	35.9	35.9	35.9	35.9
P0CG30;P0CG29	P0CG30;P0CG29	1;1	1;1	1;1	Glutathione S-transferase theta-2B;Glutathione S-transferase theta-2	GSTT2B;GSTT2	;	2	1	1	1	0	1	0	0	1	1	0	1	0	0	1	1	0	1	0	0	1	1	5.7	5.7	5.7	27.507	244	244;244	1	3	0.0036515	2.531		By MS/MS			By matching	By matching	0	5.7	0	0
P0DJG4	P0DJG4	1	1	1	Testicular haploid expressed gene protein-like	THEGL		1	1	1	1	0	1	0	0	0	0	0	1	0	0	0	0	0	1	0	0	0	0	1.7	1.7	1.7	53.028	465	465	1	1	0.0016304	2.8817		By MS/MS					0	1.7	0	0
P0DMV9;P0DMV8	P0DMV9;P0DMV8	14;14	13;13	8;8	Heat shock 70 kDa protein 1B;Heat shock 70 kDa protein 1A	HSPA1B;HSPA1A	;	2	14	13	8	11	10	12	11	12	13	10	9	11	10	11	12	5	4	6	5	6	7	36.8	34.8	24	70.051	641	641;641	1	75	0	68.731	By MS/MS	By MS/MS	By MS/MS	By MS/MS	By MS/MS	By MS/MS	28.1	26.7	33.5	28.9
P0DN76;Q8WU68;Q01081	P0DN76;Q8WU68;Q01081	1;1;1	1;1;1	1;1;1	Splicing factor U2AF 26 kDa subunit;Splicing factor U2AF 35 kDa subunit	U2AF1L4;U2AF1	;;	3	1	1	1	1	1	0	1	1	0	1	1	0	1	1	0	1	1	0	1	1	0	5.8	5.8	5.8	27.872	240	240;220;240	1	4	0.00059988	3.885	By matching	By MS/MS		By MS/MS	By MS/MS		5.8	5.8	0	5.8
P0DP25;P0DP24;P0DP23;P27482;P02585	P0DP25;P0DP24;P0DP23	7;7;7;1;1	7;7;7;1;1	7;7;7;1;1			;;	5	7	7	7	6	4	6	7	6	5	6	4	6	7	6	5	6	4	6	7	6	5	59.1	59.1	59.1	16.837	149	149;149;149;149;160	1	42	0	43.192	By MS/MS	By MS/MS	By MS/MS	By MS/MS	By MS/MS	By MS/MS	59.1	39.6	59.1	59.1
P0DP72	P0DP72	1	1	1				1	1	1	1	1	1	1	1	1	1	1	1	1	1	1	1	1	1	1	1	1	1	1.4	1.4	1.4	81.628	767	767	1	6	1	-2	By matching	By MS/MS	By matching	By matching	By matching	By matching	1.4	1.4	1.4	1.4
P10124	P10124	6	6	6	Serglycin	SRGN		1	6	6	6	5	6	6	5	6	5	5	6	6	5	6	5	5	6	6	5	6	5	31.6	31.6	31.6	17.652	158	158	1	39	0	39.989	By MS/MS	By MS/MS	By MS/MS	By MS/MS	By MS/MS	By MS/MS	31.6	31.6	31.6	31.6
P10155	P10155	7	7	7	60 kDa SS-A/Ro ribonucleoprotein	TROVE2		1	7	7	7	4	6	4	5	5	4	4	6	4	5	5	4	4	6	4	5	5	4	18.4	18.4	18.4	60.67	538	538	1	28	0	23.924	By MS/MS	By MS/MS	By MS/MS	By MS/MS	By MS/MS	By MS/MS	11.7	13.2	10.4	11.9
P10253	P10253	4	4	4	Lysosomal alpha-glucosidase;76 kDa lysosomal alpha-glucosidase;70 kDa lysosomal alpha-glucosidase	GAA		1	4	4	4	4	4	2	4	4	3	4	4	2	4	4	3	4	4	2	4	4	3	7.6	7.6	7.6	105.32	952	952	1	21	0	9.1222	By matching	By MS/MS	By MS/MS	By MS/MS	By MS/MS	By matching	7.6	7.6	2.8	7.6
P10321;P30511	P10321	7;1	5;0	1;0	HLA class I histocompatibility antigen, Cw-7 alpha chain	HLA-C		2	7	5	1	5	6	3	6	4	4	4	4	2	5	2	2	0	1	1	1	0	0	30.1	18.9	4.4	40.648	366	366;346	1	22	0	26.254	By MS/MS	By MS/MS	By matching	By MS/MS	By MS/MS	By MS/MS	21	26.5	14.8	25.4
P10412;P16402;P22492;Q02539	P10412;P16402	8;7;3;3	8;7;3;3	1;0;0;0	Histone H1.4;Histone H1.3	HIST1H1E;HIST1H1D	;	4	8	8	1	5	8	7	6	8	7	5	8	7	6	8	7	0	1	0	0	1	0	24.7	24.7	7.3	21.865	219	219;221;207;215	1	46	0	27.499	By matching	By MS/MS	By MS/MS	By MS/MS	By MS/MS	By MS/MS	16.9	24.7	17.4	17.4
P10515	P10515	8	8	8	Dihydrolipoyllysine-residue acetyltransferase component of pyruvate dehydrogenase complex, mitochondrial	DLAT		1	8	8	8	4	8	8	7	8	6	4	8	8	7	8	6	4	8	8	7	8	6	18.9	18.9	18.9	68.996	647	647	1	53	0	37.606	By matching	By MS/MS	By MS/MS	By MS/MS	By MS/MS	By MS/MS	13.4	18.9	18.9	17.6
P10599	P10599	2	2	2	Thioredoxin	TXN		1	2	2	2	1	2	2	2	2	2	1	2	2	2	2	2	1	2	2	2	2	2	10.5	10.5	10.5	11.737	105	105	1	11	0	8.7801	By matching	By MS/MS	By matching	By MS/MS	By MS/MS	By MS/MS	10.5	10.5	10.5	10.5
P10606	P10606	2	2	2	Cytochrome c oxidase subunit 5B, mitochondrial	COX5B		1	2	2	2	2	2	2	1	2	2	2	2	2	1	2	2	2	2	2	1	2	2	15.5	15.5	15.5	13.696	129	129	1	11	0	7.9318	By MS/MS	By MS/MS	By MS/MS	By MS/MS	By MS/MS	By MS/MS	15.5	15.5	15.5	6.2
P10619	P10619	2	2	2	Lysosomal protective protein;Lysosomal protective protein 32 kDa chain;Lysosomal protective protein 20 kDa chain	CTSA		1	2	2	2	0	2	0	2	2	2	0	2	0	2	2	2	0	2	0	2	2	2	7.1	7.1	7.1	54.465	480	480	1	8	0.0011737	3.6774		By MS/MS		By MS/MS	By matching	By matching	0	7.1	0	7.1
P10620	P10620	2	2	2	Microsomal glutathione S-transferase 1	MGST1		1	2	2	2	1	2	2	1	2	2	1	2	2	1	2	2	1	2	2	1	2	2	9	9	9	17.598	155	155	1	10	0	8.5573	By matching	By MS/MS	By MS/MS	By matching	By MS/MS	By MS/MS	8.4	9	9	8.4
P10644	P10644	6	6	6	cAMP-dependent protein kinase type I-alpha regulatory subunit;cAMP-dependent protein kinase type I-alpha regulatory subunit, N-terminally processed	PRKAR1A		1	6	6	6	5	5	5	6	5	5	5	5	5	6	5	5	5	5	5	6	5	5	23.9	23.9	23.9	42.981	381	381	1	31	0	17.026	By MS/MS	By MS/MS	By MS/MS	By MS/MS	By MS/MS	By MS/MS	21.8	19.4	21.8	23.9
P10768	P10768	6	6	6	S-formylglutathione hydrolase	ESD		1	6	6	6	3	5	5	6	6	5	3	5	5	6	6	5	3	5	5	6	6	5	46.1	46.1	46.1	31.462	282	282	1	30	0	19.579	By matching	By MS/MS	By MS/MS	By MS/MS	By MS/MS	By MS/MS	24.1	37.9	37.9	46.1
P10809	P10809	23	23	23	60 kDa heat shock protein, mitochondrial	HSPD1		1	23	23	23	18	23	19	20	21	21	18	23	19	20	21	21	18	23	19	20	21	21	47.6	47.6	47.6	61.054	573	573	1	138	0	178.47	By MS/MS	By MS/MS	By MS/MS	By MS/MS	By MS/MS	By MS/MS	43.8	47.6	42.4	45.9
P10909	P10909	8	8	8	Clusterin;Clusterin beta chain;Clusterin alpha chain	CLU		1	8	8	8	5	8	8	7	8	7	5	8	8	7	8	7	5	8	8	7	8	7	21.6	21.6	21.6	52.494	449	449	1	43	0	29.495	By MS/MS	By MS/MS	By MS/MS	By MS/MS	By MS/MS	By MS/MS	16.7	21.6	21.6	18.3
P10916;Q9BUA6	P10916	6;1	6;1	6;1	Myosin regulatory light chain 2, ventricular/cardiac muscle isoform	MYL2		2	6	6	6	5	6	5	6	3	5	5	6	5	6	3	5	5	6	5	6	3	5	47.6	47.6	47.6	18.789	166	166;226	1	30	0	15.358	By MS/MS	By MS/MS	By MS/MS	By MS/MS	By MS/MS	By matching	42.2	47.6	34.9	47.6
P11021	P11021	38	38	37	78 kDa glucose-regulated protein	HSPA5		1	38	38	37	35	38	35	35	37	37	35	38	35	35	37	37	34	37	34	34	36	36	54.6	54.6	54.6	72.332	654	654	1	351	0	323.31	By MS/MS	By MS/MS	By MS/MS	By MS/MS	By MS/MS	By MS/MS	50.6	54.6	53.1	52.8
P11047	P11047	31	31	31	Laminin subunit gamma-1	LAMC1		1	31	31	31	26	29	29	25	29	28	26	29	29	25	29	28	26	29	29	25	29	28	28.3	28.3	28.3	177.6	1609	1609	1	177	0	168.92	By MS/MS	By MS/MS	By MS/MS	By MS/MS	By MS/MS	By MS/MS	23.9	27.4	26.7	23.2
P11055;A7E2Y1	P11055	133;8	113;1	84;1	Myosin-3	MYH3		2	133	113	84	123	124	117	128	126	126	106	107	101	109	108	108	80	81	77	81	83	83	60.9	52.6	42.2	223.9	1940	1940;1983	1	902	0	323.31	By MS/MS	By MS/MS	By MS/MS	By MS/MS	By MS/MS	By MS/MS	58.5	58	57.9	60.5
P11142;P54652	P11142	32;9	31;8	28;5	Heat shock cognate 71 kDa protein	HSPA8		2	32	31	28	30	32	29	31	32	29	29	31	28	30	31	28	26	28	27	27	28	25	59	59	55	70.897	646	646;639	1	268	0	215.87	By MS/MS	By MS/MS	By MS/MS	By MS/MS	By MS/MS	By MS/MS	53.7	59	57	55.3
P11177	P11177	13	13	13	Pyruvate dehydrogenase E1 component subunit beta, mitochondrial	PDHB		1	13	13	13	9	13	11	12	12	12	9	13	11	12	12	12	9	13	11	12	12	12	45.7	45.7	45.7	39.233	359	359	1	88	0	61.676	By MS/MS	By MS/MS	By MS/MS	By MS/MS	By MS/MS	By MS/MS	28.7	45.7	37	45.7
P11182	P11182	5	5	5	Lipoamide acyltransferase component of branched-chain alpha-keto acid dehydrogenase complex, mitochondrial	DBT		1	5	5	5	1	5	3	3	4	4	1	5	3	3	4	4	1	5	3	3	4	4	16	16	16	53.486	482	482	1	21	0	31.767	By matching	By MS/MS	By matching	By MS/MS	By MS/MS	By MS/MS	2.5	16	8.9	8.9
P11216	P11216	22	16	15	Glycogen phosphorylase, brain form	PYGB		1	22	16	15	20	21	13	21	21	19	14	15	9	15	15	14	13	14	8	14	14	13	33.9	25.1	24.1	96.695	843	843	1	89	0	44.28	By MS/MS	By MS/MS	By MS/MS	By MS/MS	By MS/MS	By MS/MS	32.9	33.9	18.7	32.1
P11233	P11233	5	5	2	Ras-related protein Ral-A	RALA		1	5	5	2	5	5	5	5	5	5	5	5	5	5	5	5	2	2	2	2	2	2	25.2	25.2	14.1	23.567	206	206	1	30	0	18.822	By MS/MS	By MS/MS	By MS/MS	By MS/MS	By MS/MS	By MS/MS	25.2	25.2	25.2	25.2
P11234	P11234	4	1	1	Ras-related protein Ral-B	RALB		1	4	1	1	4	4	4	4	4	4	1	1	1	1	1	1	1	1	1	1	1	1	15.5	4.4	4.4	23.408	206	206	1	6	0.0021459	2.7755	By matching	By MS/MS	By matching	By matching	By matching	By matching	15.5	15.5	15.5	15.5
P11279	P11279	2	2	2	Lysosome-associated membrane glycoprotein 1	LAMP1		1	2	2	2	1	2	2	2	2	1	1	2	2	2	2	1	1	2	2	2	2	1	6	6	6	44.882	417	417	1	10	0	15.3	By MS/MS	By MS/MS	By MS/MS	By MS/MS	By MS/MS	By MS/MS	2.2	6	6	6
P11310	P11310	11	11	11	Medium-chain specific acyl-CoA dehydrogenase, mitochondrial	ACADM		1	11	11	11	6	11	10	9	11	10	6	11	10	9	11	10	6	11	10	9	11	10	29.9	29.9	29.9	46.588	421	421	1	62	0	73.011	By matching	By MS/MS	By MS/MS	By MS/MS	By MS/MS	By MS/MS	17.1	29.9	29.7	24
P11413	P11413	7	7	7	Glucose-6-phosphate 1-dehydrogenase	G6PD		1	7	7	7	4	5	5	7	6	6	4	5	5	7	6	6	4	5	5	7	6	6	16.7	16.7	16.7	59.256	515	515	1	39	0	24.775	By MS/MS	By MS/MS	By MS/MS	By MS/MS	By MS/MS	By MS/MS	11.3	13.2	13.2	16.7
P11498	P11498	16	16	16	Pyruvate carboxylase, mitochondrial	PC		1	16	16	16	7	16	14	12	14	15	7	16	14	12	14	15	7	16	14	12	14	15	23.3	23.3	23.3	129.63	1178	1178	1	82	0	61.13	By matching	By MS/MS	By MS/MS	By MS/MS	By MS/MS	By MS/MS	11.3	23.3	20.9	18.4
P11532	P11532	29	29	29	Dystrophin	DMD		1	29	29	29	23	25	23	26	25	22	23	25	23	26	25	22	23	25	23	26	25	22	11.5	11.5	11.5	426.74	3685	3685	1	148	0	74.531	By MS/MS	By MS/MS	By MS/MS	By MS/MS	By MS/MS	By MS/MS	9.2	9.8	8.8	10.4
P11586	P11586	16	16	16	C-1-tetrahydrofolate synthase, cytoplasmic;Methylenetetrahydrofolate dehydrogenase;Methenyltetrahydrofolate cyclohydrolase;Formyltetrahydrofolate synthetase;C-1-tetrahydrofolate synthase, cytoplasmic, N-terminally processed	MTHFD1		1	16	16	16	16	12	14	16	15	15	16	12	14	16	15	15	16	12	14	16	15	15	28.6	28.6	28.6	101.56	935	935	1	88	0	53.186	By MS/MS	By MS/MS	By MS/MS	By MS/MS	By MS/MS	By MS/MS	28.6	23.4	22.5	28.6
P11717	P11717	12	12	12	Cation-independent mannose-6-phosphate receptor	IGF2R		1	12	12	12	5	12	8	7	10	6	5	12	8	7	10	6	5	12	8	7	10	6	6.1	6.1	6.1	274.37	2491	2491	1	48	0	28.735	By matching	By MS/MS	By matching	By MS/MS	By MS/MS	By MS/MS	2.1	6.1	3.6	3.3
P11766	P11766	2	2	2	Alcohol dehydrogenase class-3	ADH5		1	2	2	2	1	0	1	2	0	1	1	0	1	2	0	1	1	0	1	2	0	1	8	8	8	39.724	374	374	1	5	0.0011507	3.4602	By MS/MS		By MS/MS	By MS/MS		By MS/MS	2.1	0	2.1	8
P11940;Q9H361;Q4VXU2;Q96DU9	P11940	13;5;4;1	13;5;4;1	6;3;2;1	Polyadenylate-binding protein 1	PABPC1		4	13	13	6	10	11	12	13	11	12	10	11	12	13	11	12	4	6	6	6	5	6	26.4	26.4	10.1	70.67	636	636;631;614;382	1	76	0	49.857	By MS/MS	By MS/MS	By MS/MS	By MS/MS	By MS/MS	By MS/MS	20.3	20.9	22.6	26.4
P12107	P12107	9	9	9	Collagen alpha-1(XI) chain	COL11A1		1	9	9	9	9	8	7	9	9	6	9	8	7	9	9	6	9	8	7	9	9	6	9.1	9.1	9.1	181.06	1806	1806	1	48	0	23.58	By MS/MS	By MS/MS	By MS/MS	By MS/MS	By MS/MS	By MS/MS	9.1	7.9	7	9.1
P12109	P12109	14	14	14	Collagen alpha-1(VI) chain	COL6A1		1	14	14	14	11	14	13	11	13	13	11	14	13	11	13	13	11	14	13	11	13	13	22.9	22.9	22.9	108.53	1028	1028	1	75	0	78.94	By MS/MS	By MS/MS	By MS/MS	By MS/MS	By MS/MS	By MS/MS	18.4	22.9	21.5	17.2
P12110	P12110	13	13	13	Collagen alpha-2(VI) chain	COL6A2		1	13	13	13	3	13	10	4	13	8	3	13	10	4	13	8	3	13	10	4	13	8	17.7	17.7	17.7	108.58	1019	1019	1	51	0	48.372	By matching	By MS/MS	By MS/MS	By matching	By MS/MS	By MS/MS	2.9	17.7	13.9	4.5
P12111	P12111	80	80	80	Collagen alpha-3(VI) chain	COL6A3		1	80	80	80	2	77	51	13	74	44	2	77	51	13	74	44	2	77	51	13	74	44	34.8	34.8	34.8	343.67	3177	3177	1	293	0	323.31	By matching	By MS/MS	By MS/MS	By matching	By MS/MS	By MS/MS	0.6	32.9	23.8	5.8
P12235	P12235	15	5	5	ADP/ATP translocase 1	SLC25A4		1	15	5	5	9	13	11	11	12	13	3	4	3	4	3	4	3	4	3	4	3	4	47.3	13.4	13.4	33.064	298	298	1	21	0	24.29	By matching	By MS/MS	By MS/MS	By MS/MS	By MS/MS	By MS/MS	36.2	43.6	40.6	42.6
P12236	P12236	17	17	4	ADP/ATP translocase 3;ADP/ATP translocase 3, N-terminally processed	SLC25A6		1	17	17	4	11	16	13	13	15	16	11	16	13	13	15	16	3	4	4	4	4	4	58.4	58.4	17.8	32.866	298	298	1	90	0	87.804	By MS/MS	By MS/MS	By MS/MS	By MS/MS	By MS/MS	By MS/MS	44.3	54.7	51	52.7
P12268;P20839	P12268	7;1	7;1	7;1	Inosine-5-monophosphate dehydrogenase 2	IMPDH2		2	7	7	7	4	7	7	7	7	7	4	7	7	7	7	7	4	7	7	7	7	7	17.3	17.3	17.3	55.804	514	514;514	1	39	0	17.479	By MS/MS	By MS/MS	By MS/MS	By MS/MS	By MS/MS	By MS/MS	11.1	17.3	17.3	17.3
P12270	P12270	4	4	4	Nucleoprotein TPR	TPR		1	4	4	4	2	4	2	3	3	2	2	4	2	3	3	2	2	4	2	3	3	2	2.9	2.9	2.9	267.29	2363	2363	1	16	0	15.057	By matching	By MS/MS	By MS/MS	By MS/MS	By MS/MS	By MS/MS	1.9	2.9	1.2	2.4
P12277	P12277	10	10	10	Creatine kinase B-type	CKB		1	10	10	10	10	10	10	10	10	10	10	10	10	10	10	10	10	10	10	10	10	10	40.9	40.9	40.9	42.644	381	381	1	67	0	84.416	By MS/MS	By MS/MS	By MS/MS	By MS/MS	By MS/MS	By MS/MS	40.9	40.9	40.9	40.9
P12814	P12814	49	36	29	Alpha-actinin-1	ACTN1		1	49	36	29	49	45	45	49	43	42	36	34	33	36	32	31	29	27	26	29	25	24	64.9	52.9	43.5	103.06	892	892	1	260	0	298.55	By MS/MS	By MS/MS	By MS/MS	By MS/MS	By MS/MS	By MS/MS	64.9	60.7	59.6	64.9
P12829;P08590	P12829	10;1	10;1	9;1	Myosin light chain 4	MYL4		2	10	10	9	8	10	10	10	9	10	8	10	10	10	9	10	7	9	9	9	8	9	74.6	74.6	70.1	21.564	197	197;195	1	61	0	64.504	By MS/MS	By MS/MS	By MS/MS	By MS/MS	By MS/MS	By MS/MS	57.4	74.6	74.6	74.6
P12882	P12882	76	2	1	Myosin-1	MYH1		1	76	2	1	67	72	66	74	70	71	1	2	1	2	1	1	1	1	1	1	1	1	38.3	2	1.1	223.14	1939	1939	1	8	0	4.1746	By matching	By MS/MS	By matching	By MS/MS	By matching	By matching	34.7	37.8	35.4	37.6
P12883;Q9Y2K3	P12883	140;1	139;1	56;1	Myosin-7	MYH7		2	140	139	56	131	131	128	139	129	129	131	130	128	138	128	128	53	53	53	56	53	53	62	61.6	27.1	223.09	1935	1935;1946	1	1123	0	323.31	By MS/MS	By MS/MS	By MS/MS	By MS/MS	By MS/MS	By MS/MS	60.8	61.1	59.7	62
P12956	P12956	14	14	14	X-ray repair cross-complementing protein 6	XRCC6		1	14	14	14	14	14	14	14	14	14	14	14	14	14	14	14	14	14	14	14	14	14	35	35	35	69.842	609	609	1	85	0	61.012	By MS/MS	By MS/MS	By MS/MS	By MS/MS	By MS/MS	By MS/MS	35	35	35	35
P13010	P13010	16	16	16	X-ray repair cross-complementing protein 5	XRCC5		1	16	16	16	12	13	13	15	13	12	12	13	13	15	13	12	12	13	13	15	13	12	30.5	30.5	30.5	82.704	732	732	1	85	0	44.355	By MS/MS	By MS/MS	By MS/MS	By MS/MS	By MS/MS	By MS/MS	21.6	25.4	23.6	27.3
P13073	P13073	5	5	5	Cytochrome c oxidase subunit 4 isoform 1, mitochondrial	COX4I1		1	5	5	5	3	5	5	5	5	5	3	5	5	5	5	5	3	5	5	5	5	5	26.6	26.6	26.6	19.576	169	169	1	32	0	26.844	By MS/MS	By MS/MS	By MS/MS	By MS/MS	By MS/MS	By MS/MS	19.5	26.6	26.6	26.6
P13473	P13473	3	3	3	Lysosome-associated membrane glycoprotein 2	LAMP2		1	3	3	3	2	3	3	3	3	3	2	3	3	3	3	3	2	3	3	3	3	3	7.1	7.1	7.1	44.96	410	410	1	17	0	9.0734	By MS/MS	By MS/MS	By MS/MS	By MS/MS	By MS/MS	By MS/MS	4.9	7.1	7.1	7.1
P13489	P13489	19	19	19	Ribonuclease inhibitor	RNH1		1	19	19	19	17	19	17	19	14	19	17	19	17	19	14	19	17	19	17	19	14	19	67.2	67.2	67.2	49.973	461	461	1	116	0	120.86	By MS/MS	By MS/MS	By MS/MS	By MS/MS	By MS/MS	By MS/MS	54	67.2	59.2	67.2
P13497;Q9Y6L7	P13497	9;2	9;2	9;2	Bone morphogenetic protein 1	BMP1		2	9	9	9	6	9	8	5	9	7	6	9	8	5	9	7	6	9	8	5	9	7	13.1	13.1	13.1	111.25	986	986;1015	1	44	0	32.154	By MS/MS	By MS/MS	By matching	By matching	By MS/MS	By MS/MS	9	13.1	11.1	7.7
P13521	P13521	12	12	12	Secretogranin-2;Secretoneurin;Manserin	SCG2		1	12	12	12	9	12	9	9	10	11	9	12	9	9	10	11	9	12	9	9	10	11	28.4	28.4	28.4	70.94	617	617	1	60	0	44.839	By MS/MS	By MS/MS	By MS/MS	By MS/MS	By MS/MS	By MS/MS	20.3	28.4	21.1	21.1
P13535	P13535	95	30	25	Myosin-8	MYH8		1	95	30	25	86	85	85	91	86	87	26	27	29	29	26	28	22	22	25	24	22	24	48.9	21.5	17	222.76	1937	1937	1	198	0	235.14	By MS/MS	By MS/MS	By MS/MS	By MS/MS	By MS/MS	By MS/MS	46	45.3	47.7	48.1
P13591	P13591	21	21	21	Neural cell adhesion molecule 1	NCAM1		1	21	21	21	16	18	21	20	21	20	16	18	21	20	21	20	16	18	21	20	21	20	34.6	34.6	34.6	94.573	858	858	1	135	0	115.76	By MS/MS	By MS/MS	By MS/MS	By MS/MS	By MS/MS	By MS/MS	27.6	27.5	34.6	34
P13611	P13611	11	11	11	Versican core protein	VCAN		1	11	11	11	11	10	11	10	11	10	11	10	11	10	11	10	11	10	11	10	11	10	4.3	4.3	4.3	372.82	3396	3396	1	68	0	50.222	By MS/MS	By MS/MS	By MS/MS	By MS/MS	By MS/MS	By MS/MS	4.3	4.1	4.3	4.1
P13639	P13639	44	44	43	Elongation factor 2	EEF2		1	44	44	43	41	43	40	43	41	39	41	43	40	43	41	39	40	42	39	42	40	38	61.9	61.9	60.7	95.337	858	858	1	317	0	322.83	By MS/MS	By MS/MS	By MS/MS	By MS/MS	By MS/MS	By MS/MS	60.7	60.8	59.9	61
P13667	P13667	32	32	32	Protein disulfide-isomerase A4	PDIA4		1	32	32	32	29	32	28	32	30	31	29	32	28	32	30	31	29	32	28	32	30	31	52.2	52.2	52.2	72.932	645	645	1	215	0	161.13	By MS/MS	By MS/MS	By MS/MS	By MS/MS	By MS/MS	By MS/MS	47.8	52.2	47.9	52.2
P13674	P13674	16	16	16	Prolyl 4-hydroxylase subunit alpha-1	P4HA1		1	16	16	16	10	15	15	14	14	12	10	15	15	14	14	12	10	15	15	14	14	12	35.4	35.4	35.4	61.049	534	534	1	86	0	78.305	By MS/MS	By MS/MS	By MS/MS	By MS/MS	By MS/MS	By MS/MS	25.7	32.4	33.7	31.1
P13693	P13693	2	2	2	Translationally-controlled tumor protein	TPT1		1	2	2	2	2	1	2	1	2	2	2	1	2	1	2	2	2	1	2	1	2	2	15.7	15.7	15.7	19.595	172	172	1	15	0	6.2411	By matching	By MS/MS	By MS/MS	By MS/MS	By MS/MS	By MS/MS	15.7	8.1	15.7	8.1
P13798	P13798	2	2	2	Acylamino-acid-releasing enzyme	APEH		1	2	2	2	2	1	0	2	2	0	2	1	0	2	2	0	2	1	0	2	2	0	3.4	3.4	3.4	81.224	732	732	1	7	0	6.1827	By MS/MS	By matching		By MS/MS	By MS/MS		3.4	1.6	0	3.4
P13804	P13804	11	11	11	Electron transfer flavoprotein subunit alpha, mitochondrial	ETFA		1	11	11	11	8	11	9	9	10	10	8	11	9	9	10	10	8	11	9	9	10	10	49.8	49.8	49.8	35.079	333	333	1	60	0	70.686	By MS/MS	By MS/MS	By MS/MS	By MS/MS	By MS/MS	By MS/MS	42.9	49.8	42	46.8
P13805	P13805	5	4	4	Troponin T, slow skeletal muscle	TNNT1		1	5	4	4	3	4	4	4	4	4	2	3	3	3	3	3	2	3	3	3	3	3	27.7	23.7	23.7	32.948	278	278	1	17	0	16.038	By MS/MS	By MS/MS	By MS/MS	By MS/MS	By MS/MS	By MS/MS	14.4	21.9	20.1	21.9
P13807	P13807	22	22	22	Glycogen [starch] synthase, muscle	GYS1		1	22	22	22	21	21	18	22	21	20	21	21	18	22	21	20	21	21	18	22	21	20	37.9	37.9	37.9	83.785	737	737	1	139	0	99.637	By MS/MS	By MS/MS	By MS/MS	By MS/MS	By MS/MS	By MS/MS	34.6	37.7	31.1	37.9
P13861;P31323	P13861	16;3	16;3	16;3	cAMP-dependent protein kinase type II-alpha regulatory subunit	PRKAR2A		2	16	16	16	14	13	12	14	13	12	14	13	12	14	13	12	14	13	12	14	13	12	51.2	51.2	51.2	45.518	404	404;418	1	84	0	62.392	By MS/MS	By MS/MS	By MS/MS	By MS/MS	By MS/MS	By MS/MS	44.8	39.4	37.4	43.1
P13929	P13929	7	5	5	Beta-enolase	ENO3		1	7	5	5	7	6	5	7	7	7	5	5	3	5	5	5	5	5	3	5	5	5	27.9	18.7	18.7	46.986	434	434	1	31	0	16.013	By MS/MS	By matching	By matching	By MS/MS	By MS/MS	By matching	27.9	23.7	24	27.9
P13987	P13987	2	2	2	CD59 glycoprotein	CD59		1	2	2	2	0	2	2	2	2	1	0	2	2	2	2	1	0	2	2	2	2	1	15.6	15.6	15.6	14.177	128	128	1	9	0	6.6105		By MS/MS	By matching	By matching	By matching	By matching	0	15.6	15.6	15.6
P14174	P14174	1	1	1	Macrophage migration inhibitory factor	MIF		1	1	1	1	1	1	1	1	1	1	1	1	1	1	1	1	1	1	1	1	1	1	7.8	7.8	7.8	12.476	115	115	1	6	0.001171	3.6594	By matching	By MS/MS	By matching	By matching	By matching	By MS/MS	7.8	7.8	7.8	7.8
P14209	P14209	1	1	1	CD99 antigen	CD99		1	1	1	1	0	0	0	0	1	0	0	0	0	0	1	0	0	0	0	0	1	0	7.6	7.6	7.6	18.848	185	185	1	1	0.0016949	3.2864					By MS/MS		0	0	0	0
P14314	P14314	12	12	12	Glucosidase 2 subunit beta	PRKCSH		1	12	12	12	10	12	11	10	10	9	10	12	11	10	10	9	10	12	11	10	10	9	21.6	21.6	21.6	59.425	528	528	1	66	0	84.447	By MS/MS	By MS/MS	By MS/MS	By MS/MS	By MS/MS	By MS/MS	19.7	21.6	21.6	20.6
P14324	P14324	2	2	2	Farnesyl pyrophosphate synthase	FDPS		1	2	2	2	1	1	1	1	2	1	1	1	1	1	2	1	1	1	1	1	2	1	7.2	7.2	7.2	48.275	419	419	1	7	0	9.0419	By MS/MS	By MS/MS	By matching	By MS/MS	By MS/MS	By MS/MS	4.3	4.3	4.3	4.3
P14543	P14543	5	4	4	Nidogen-1	NID1		1	5	4	4	3	5	2	5	4	3	3	4	1	4	3	2	3	4	1	4	3	2	3.8	3	3	136.38	1247	1247	1	17	0	7.5598	By matching	By MS/MS	By matching	By MS/MS	By MS/MS	By MS/MS	2.9	3.8	1.8	3.8
P14550	P14550	5	5	5	Alcohol dehydrogenase [NADP(+)]	AKR1A1		1	5	5	5	3	5	5	5	4	5	3	5	5	5	4	5	3	5	5	5	4	5	16.3	16.3	16.3	36.573	325	325	1	27	0	11.031	By MS/MS	By MS/MS	By MS/MS	By MS/MS	By matching	By MS/MS	8.6	16.3	16.3	16.3
P14618;P30613	P14618	41;1	41;1	41;1	Pyruvate kinase PKM	PKM		2	41	41	41	35	37	35	37	39	39	35	37	35	37	39	39	35	37	35	37	39	39	76.1	76.1	76.1	57.936	531	531;574	1	355	0	323.31	By MS/MS	By MS/MS	By MS/MS	By MS/MS	By MS/MS	By MS/MS	71.9	73.6	74	68.4
P14625;Q58FF3	P14625	47;4	45;4	45;4	Endoplasmin	HSP90B1		2	47	45	45	40	47	41	39	41	39	38	45	39	37	39	37	38	45	39	37	39	37	54.5	52.8	52.8	92.468	803	803;399	1	308	0	323.31	By MS/MS	By MS/MS	By MS/MS	By MS/MS	By MS/MS	By MS/MS	52.3	54.5	49.1	50.4
P14649	P14649	11	11	9	Myosin light chain 6B	MYL6B		1	11	11	9	11	11	11	11	11	11	11	11	11	11	11	11	9	9	9	9	9	9	52.4	52.4	40.9	22.764	208	208	1	82	0	63.161	By MS/MS	By MS/MS	By MS/MS	By MS/MS	By MS/MS	By MS/MS	52.4	52.4	52.4	52.4
P63162;P14678	P63162;P14678	3;3	3;3	3;3	Small nuclear ribonucleoprotein-associated protein N;Small nuclear ribonucleoprotein-associated proteins B and B	SNRPN;SNRPB	;	2	3	3	3	2	2	2	2	3	3	2	2	2	2	3	3	2	2	2	2	3	3	15	15	15	24.614	240	240;240	1	14	0	6.6287	By MS/MS	By MS/MS	By matching	By MS/MS	By MS/MS	By MS/MS	6.2	6.2	6.2	6.2
P14866	P14866	4	4	4	Heterogeneous nuclear ribonucleoprotein L	HNRNPL		1	4	4	4	4	4	4	4	4	4	4	4	4	4	4	4	4	4	4	4	4	4	12.6	12.6	12.6	64.132	589	589	1	24	0	13.486	By MS/MS	By MS/MS	By MS/MS	By MS/MS	By MS/MS	By MS/MS	12.6	12.6	12.6	12.6
P14868	P14868	13	13	13	Aspartate--tRNA ligase, cytoplasmic	DARS		1	13	13	13	11	12	10	13	10	10	11	12	10	13	10	10	11	12	10	13	10	10	29.9	29.9	29.9	57.136	501	501	1	72	0	43.421	By MS/MS	By MS/MS	By MS/MS	By MS/MS	By MS/MS	By MS/MS	26.7	28.5	24	29.9
P14927	P14927	7	7	7	Cytochrome b-c1 complex subunit 7	UQCRB		1	7	7	7	4	7	5	5	7	5	4	7	5	5	7	5	4	7	5	5	7	5	52.3	52.3	52.3	13.53	111	111	1	33	0	25.075	By matching	By MS/MS	By matching	By matching	By MS/MS	By MS/MS	46.8	52.3	43.2	43.2
P15121;C9JRZ8	P15121	4;1	4;1	4;1	Aldose reductase	AKR1B1		2	4	4	4	4	4	3	4	4	4	4	4	3	4	4	4	4	4	3	4	4	4	14.6	14.6	14.6	35.853	316	316;316	1	25	0	8.1574	By MS/MS	By MS/MS	By MS/MS	By MS/MS	By MS/MS	By MS/MS	14.6	14.6	8.5	14.6
P15144	P15144	34	34	34	Aminopeptidase N	ANPEP		1	34	34	34	27	32	31	32	33	31	27	32	31	32	33	31	27	32	31	32	33	31	42.5	42.5	42.5	109.54	967	967	1	203	0	177.64	By MS/MS	By MS/MS	By MS/MS	By MS/MS	By MS/MS	By MS/MS	39.1	41	41.6	40.7
P15151	P15151	3	3	3	Poliovirus receptor	PVR		1	3	3	3	2	3	2	2	2	2	2	3	2	2	2	2	2	3	2	2	2	2	7.9	7.9	7.9	45.302	417	417	1	13	0	11.81	By matching	By MS/MS	By MS/MS	By MS/MS	By matching	By matching	6	7.9	6	6
P15170;Q8IYD1	P15170;Q8IYD1	7;4	7;4	7;4	Eukaryotic peptide chain release factor GTP-binding subunit ERF3A;Eukaryotic peptide chain release factor GTP-binding subunit ERF3B	GSPT1;GSPT2	;	2	7	7	7	7	6	7	7	7	7	7	6	7	7	7	7	7	6	7	7	7	7	18.4	18.4	18.4	55.755	499	499;628	1	42	0	17.731	By MS/MS	By MS/MS	By matching	By MS/MS	By MS/MS	By MS/MS	18.4	16.6	18.4	18.4
P15291	P15291	4	4	4	Beta-1,4-galactosyltransferase 1;Lactose synthase A protein;N-acetyllactosamine synthase;Beta-N-acetylglucosaminylglycopeptide beta-1,4-galactosyltransferase;Beta-N-acetylglucosaminyl-glycolipid beta-1,4-galactosyltransferase;Processed beta-1,4-galactosyltransferase 1	B4GALT1		1	4	4	4	4	4	3	4	3	4	4	4	3	4	3	4	4	4	3	4	3	4	16.1	16.1	16.1	43.92	398	398	1	22	0	6.5331	By matching	By MS/MS	By matching	By MS/MS	By MS/MS	By matching	16.1	16.1	11.1	16.1
P15311	P15311	19	11	10	Ezrin	EZR		1	19	11	10	13	15	12	18	16	16	6	8	5	10	8	9	6	7	5	9	8	9	35.5	24.2	22.9	69.412	586	586	1	51	0	41.743	By MS/MS	By MS/MS	By MS/MS	By MS/MS	By MS/MS	By MS/MS	27.3	28	22.9	34.1
P15531	P15531	4	1	1	Nucleoside diphosphate kinase A	NME1		1	4	1	1	3	4	3	4	3	3	0	1	0	1	0	0	0	1	0	1	0	0	37.5	12.5	12.5	17.149	152	152	1	2	0.001137	3.35	By matching	By MS/MS	By matching	By matching	By matching	By matching	25	37.5	25	37.5
P15559	P15559	8	8	8	NAD(P)H dehydrogenase [quinone] 1	NQO1		1	8	8	8	7	6	7	8	7	8	7	6	7	8	7	8	7	6	7	8	7	8	29.2	29.2	29.2	30.867	274	274	1	50	0	37.654	By MS/MS	By MS/MS	By MS/MS	By MS/MS	By MS/MS	By MS/MS	26.3	21.5	26.3	29.2
P15586	P15586	5	5	5	N-acetylglucosamine-6-sulfatase	GNS		1	5	5	5	4	4	3	5	4	5	4	4	3	5	4	5	4	4	3	5	4	5	9.8	9.8	9.8	62.081	552	552	1	25	0	23.458	By MS/MS	By MS/MS	By MS/MS	By MS/MS	By MS/MS	By matching	7.4	7.4	6	9.8
P15880	P15880	10	10	10	40S ribosomal protein S2	RPS2		1	10	10	10	10	9	9	10	10	9	10	9	9	10	10	9	10	9	9	10	10	9	38.6	38.6	38.6	31.324	293	293	1	57	0	58.318	By MS/MS	By MS/MS	By MS/MS	By MS/MS	By MS/MS	By MS/MS	38.6	34.8	38.2	38.6
P16035	P16035	2	2	2	Metalloproteinase inhibitor 2	TIMP2		1	2	2	2	0	2	1	1	1	1	0	2	1	1	1	1	0	2	1	1	1	1	15.9	15.9	15.9	24.399	220	220	1	6	0.0016547	3.0647		By MS/MS	By matching	By matching	By MS/MS	By matching	0	15.9	9.1	9.1
P16070	P16070	3	3	3	CD44 antigen	CD44		1	3	3	3	3	3	3	3	3	3	3	3	3	3	3	3	3	3	3	3	3	3	5.1	5.1	5.1	81.537	742	742	1	18	0	16.788	By MS/MS	By MS/MS	By MS/MS	By MS/MS	By MS/MS	By MS/MS	5.1	5.1	5.1	5.1
P16112	P16112	1	1	1	Aggrecan core protein;Aggrecan core protein 2	ACAN		1	1	1	1	1	1	1	0	1	0	1	1	1	0	1	0	1	1	1	0	1	0	0.6	0.6	0.6	261.33	2530	2530	1	4	0.005168	2.4734	By matching	By matching	By matching		By MS/MS		0.6	0.6	0.6	0
P16152;O75828	P16152	5;2	5;2	5;2	Carbonyl reductase [NADPH] 1	CBR1		2	5	5	5	4	5	4	3	4	5	4	5	4	3	4	5	4	5	4	3	4	5	24.9	24.9	24.9	30.375	277	277;277	1	25	0	24.186	By matching	By MS/MS	By MS/MS	By MS/MS	By MS/MS	By MS/MS	19.5	24.9	19.9	16.2
P16219	P16219	4	4	4	Short-chain specific acyl-CoA dehydrogenase, mitochondrial	ACADS		1	4	4	4	0	4	1	3	4	1	0	4	1	3	4	1	0	4	1	3	4	1	18.7	18.7	18.7	44.297	412	412	1	13	0	10.511		By MS/MS	By matching	By matching	By MS/MS	By matching	0	18.7	5.1	12.6
P16278	P16278	2	2	2	Beta-galactosidase	GLB1		1	2	2	2	1	2	2	2	2	1	1	2	2	2	2	1	1	2	2	2	2	1	5.8	5.8	5.8	76.074	677	677	1	10	0	5.7845	By MS/MS	By MS/MS	By matching	By MS/MS	By MS/MS	By MS/MS	2.2	5.8	5.8	5.8
Q08209;P16298;P48454	Q08209;P16298;P48454	2;2;1	2;2;1	2;2;1	Serine/threonine-protein phosphatase 2B catalytic subunit alpha isoform;Serine/threonine-protein phosphatase 2B catalytic subunit beta isoform;Serine/threonine-protein phosphatase 2B catalytic subunit gamma isoform	PPP3CA;PPP3CB;PPP3CC	;;	3	2	2	2	2	2	2	2	2	2	2	2	2	2	2	2	2	2	2	2	2	2	4	4	4	58.687	521	521;524;512	1	12	0	4.8887	By MS/MS	By MS/MS	By matching	By MS/MS	By MS/MS	By MS/MS	4	4	4	4
P16401	P16401	5	5	5	Histone H1.5	HIST1H1B		1	5	5	5	4	5	5	5	5	5	4	5	5	5	5	5	4	5	5	5	5	5	19.5	19.5	19.5	22.58	226	226	1	29	0	17.041	By matching	By MS/MS	By MS/MS	By MS/MS	By MS/MS	By MS/MS	17.7	19.5	19.5	19.5
P16403	P16403	8	1	1	Histone H1.2	HIST1H1C		1	8	1	1	5	8	8	6	8	7	0	1	1	0	1	0	0	1	1	0	1	0	25.4	7.5	7.5	21.364	213	213	1	3	0.0011608	3.5594	By matching	By MS/MS	By MS/MS	By matching	By MS/MS	By matching	17.4	25.4	25.4	17.8
P16435	P16435	16	16	16	NADPH--cytochrome P450 reductase	POR		1	16	16	16	10	15	14	13	15	14	10	15	14	13	15	14	10	15	14	13	15	14	33.8	33.8	33.8	76.689	677	677	1	83	0	82.717	By MS/MS	By MS/MS	By MS/MS	By MS/MS	By MS/MS	By MS/MS	23	31.9	28.8	29.1
P16520	P16520	2	1	1	Guanine nucleotide-binding protein G(I)/G(S)/G(T) subunit beta-3	GNB3		1	2	1	1	1	2	1	1	1	1	0	1	0	0	0	0	0	1	0	0	0	0	5	2.1	2.1	37.221	340	340	1	1	1	-2	By matching	By MS/MS	By matching	By matching	By matching	By matching	2.9	5	2.9	2.9
P16615	P16615	24	24	12	Sarcoplasmic/endoplasmic reticulum calcium ATPase 2	ATP2A2		1	24	24	12	12	22	19	18	20	21	12	22	19	18	20	21	7	11	9	10	8	10	30.5	30.5	15.5	114.76	1042	1042	1	117	0	118.1	By MS/MS	By MS/MS	By MS/MS	By MS/MS	By MS/MS	By MS/MS	15	27.2	24	25.7
P16671	P16671	3	3	3	Platelet glycoprotein 4	CD36		1	3	3	3	0	3	0	3	3	2	0	3	0	3	3	2	0	3	0	3	3	2	8.1	8.1	8.1	53.053	472	472	1	11	0	11.472		By MS/MS		By matching	By matching	By matching	0	8.1	0	8.1
P17066;P48741	P17066;P48741	6;3	1;1	1;1	Heat shock 70 kDa protein 6;Putative heat shock 70 kDa protein 7	HSPA6;HSPA7	;	2	6	1	1	6	6	4	6	6	6	1	1	1	1	1	1	1	1	1	1	1	1	10.7	1.7	1.7	71.027	643	643;367	1	12	0	13	By MS/MS	By MS/MS	By MS/MS	By MS/MS	By MS/MS	By MS/MS	10.7	10.7	8.7	10.7
P17096	P17096	1	1	1	High mobility group protein HMG-I/HMG-Y	HMGA1		1	1	1	1	1	1	1	1	1	1	1	1	1	1	1	1	1	1	1	1	1	1	23.4	23.4	23.4	11.676	107	107	1	6	0.0016667	3.1257	By matching	By MS/MS	By MS/MS	By MS/MS	By MS/MS	By MS/MS	23.4	23.4	23.4	23.4
P17540	P17540	5	5	4	Creatine kinase S-type, mitochondrial	CKMT2		1	5	5	4	3	4	2	3	5	4	3	4	2	3	5	4	2	3	1	2	4	3	21	21	17.2	47.504	419	419	1	21	0	19.853	By matching	By MS/MS	By MS/MS	By matching	By MS/MS	By MS/MS	9.8	15.5	6.4	11.9
P17655	P17655	22	22	22	Calpain-2 catalytic subunit	CAPN2		1	22	22	22	22	20	21	21	18	21	22	20	21	21	18	21	22	20	21	21	18	21	45.7	45.7	45.7	79.994	700	700	1	129	0	99.456	By MS/MS	By MS/MS	By MS/MS	By MS/MS	By MS/MS	By MS/MS	45.7	38.9	42.3	44.6
P17661	P17661	49	49	44	Desmin	DES		1	49	49	44	44	46	46	48	45	43	44	46	46	48	45	43	40	42	42	43	42	40	79.1	79.1	72.8	53.535	470	470	1	461	0	323.31	By MS/MS	By MS/MS	By MS/MS	By MS/MS	By MS/MS	By MS/MS	74.5	75.5	75.5	76.6
P17812	P17812	3	3	3	CTP synthase 1	CTPS1		1	3	3	3	3	3	3	3	3	3	3	3	3	3	3	3	3	3	3	3	3	3	8.8	8.8	8.8	66.69	591	591	1	24	0	12.101	By MS/MS	By MS/MS	By MS/MS	By MS/MS	By MS/MS	By MS/MS	8.8	8.8	8.8	8.8
P17813	P17813	2	2	2	Endoglin	ENG		1	2	2	2	2	2	2	2	2	2	2	2	2	2	2	2	2	2	2	2	2	2	4.6	4.6	4.6	70.577	658	658	1	12	0.0036611	2.5489	By matching	By matching	By MS/MS	By matching	By matching	By matching	4.6	4.6	4.6	4.6
P17844	P17844	7	6	4	Probable ATP-dependent RNA helicase DDX5	DDX5		1	7	6	4	6	7	7	7	6	6	5	6	6	6	5	5	3	4	4	4	3	3	11.9	10.1	6.5	69.147	614	614	1	33	0	16.309	By MS/MS	By MS/MS	By MS/MS	By MS/MS	By MS/MS	By MS/MS	10.3	11.9	11.9	11.9
P17858	P17858	11	11	9	ATP-dependent 6-phosphofructokinase, liver type	PFKL		1	11	11	9	9	9	6	11	10	9	9	9	6	11	10	9	7	7	4	9	8	7	24	24	20.4	85.018	780	780	1	56	0	46.047	By MS/MS	By MS/MS	By MS/MS	By MS/MS	By MS/MS	By MS/MS	20.8	18.6	14.1	24
P17936	P17936	4	4	4	Insulin-like growth factor-binding protein 3	IGFBP3		1	4	4	4	2	4	3	3	3	3	2	4	3	3	3	3	2	4	3	3	3	3	21.3	21.3	21.3	31.674	291	291	1	19	0	16.327	By MS/MS	By MS/MS	By MS/MS	By MS/MS	By MS/MS	By MS/MS	9.3	21.3	17.5	17.5
P17980	P17980	16	16	16	26S protease regulatory subunit 6A	PSMC3		1	16	16	16	14	13	14	15	15	15	14	13	14	15	15	15	14	13	14	15	15	15	47.6	47.6	47.6	49.203	439	439	1	95	0	69.751	By MS/MS	By MS/MS	By MS/MS	By MS/MS	By MS/MS	By MS/MS	41.9	40.3	42.1	44.6
P17987	P17987	18	18	18	T-complex protein 1 subunit alpha	TCP1		1	18	18	18	18	16	16	17	17	17	18	16	16	17	17	17	18	16	16	17	17	17	51.6	51.6	51.6	60.343	556	556	1	127	0	114.61	By MS/MS	By MS/MS	By MS/MS	By MS/MS	By MS/MS	By MS/MS	51.6	47.8	47.8	49.8
P18077	P18077	4	4	4	60S ribosomal protein L35a	RPL35A		1	4	4	4	3	4	4	4	4	4	3	4	4	4	4	4	3	4	4	4	4	4	16.4	16.4	16.4	12.538	110	110	1	23	0	7.9299	By matching	By MS/MS	By matching	By MS/MS	By MS/MS	By MS/MS	15.5	16.4	16.4	16.4
P18084	P18084	2	2	2	Integrin beta-5	ITGB5		1	2	2	2	2	2	2	1	2	2	2	2	2	1	2	2	2	2	2	1	2	2	5.1	5.1	5.1	88.053	799	799	1	11	0	7.5439	By matching	By MS/MS	By matching	By MS/MS	By MS/MS	By MS/MS	5.1	5.1	5.1	2.6
P18085	P18085	4	3	3	ADP-ribosylation factor 4	ARF4		1	4	3	3	4	3	2	4	2	2	3	2	2	3	2	2	3	2	2	3	2	2	27.2	15.6	15.6	20.511	180	180	1	14	0	10.313	By MS/MS	By MS/MS	By MS/MS	By MS/MS	By MS/MS	By MS/MS	27.2	22.8	11.1	27.2
P18124	P18124	18	18	18	60S ribosomal protein L7	RPL7		1	18	18	18	14	16	15	17	15	16	14	16	15	17	15	16	14	16	15	17	15	16	55.6	55.6	55.6	29.225	248	248	1	109	0	64.003	By MS/MS	By MS/MS	By MS/MS	By MS/MS	By MS/MS	By MS/MS	49.6	49.2	49.2	52.8
P18206	P18206	29	29	29	Vinculin	VCL		1	29	29	29	24	24	21	26	25	22	24	24	21	26	25	22	24	24	21	26	25	22	36.5	36.5	36.5	123.8	1134	1134	1	152	0	93.456	By MS/MS	By MS/MS	By MS/MS	By MS/MS	By MS/MS	By MS/MS	29.3	30.5	26.2	33
P18564	P18564	1	1	1	Integrin beta-6	ITGB6		1	1	1	1	1	1	1	1	1	1	1	1	1	1	1	1	1	1	1	1	1	1	1.1	1.1	1.1	85.935	788	788	1	6	0.0016788	3.1514	By matching	By MS/MS	By matching	By matching	By matching	By MS/MS	1.1	1.1	1.1	1.1
P18621	P18621	6	6	6	60S ribosomal protein L17	RPL17		1	6	6	6	6	6	5	6	5	6	6	6	5	6	5	6	6	6	5	6	5	6	32.1	32.1	32.1	21.397	184	184	1	34	0	16.95	By MS/MS	By MS/MS	By MS/MS	By MS/MS	By MS/MS	By MS/MS	32.1	32.1	23.4	32.1
P18669;Q8N0Y7;P15259	P18669	8;3;2	8;3;2	8;3;2	Phosphoglycerate mutase 1	PGAM1		3	8	8	8	8	8	6	8	8	6	8	8	6	8	8	6	8	8	6	8	8	6	48.4	48.4	48.4	28.804	254	254;254;253	1	54	0	28.634	By MS/MS	By MS/MS	By MS/MS	By MS/MS	By MS/MS	By MS/MS	48.4	48.4	31.9	48.4
P18859	P18859	5	5	5	ATP synthase-coupling factor 6, mitochondrial	ATP5J		1	5	5	5	1	5	4	3	4	4	1	5	4	3	4	4	1	5	4	3	4	4	45.4	45.4	45.4	12.587	108	108	1	24	0	46.678	By matching	By MS/MS	By MS/MS	By MS/MS	By MS/MS	By MS/MS	17.6	45.4	45.4	44.4
P19237	P19237	11	11	11	Troponin I, slow skeletal muscle	TNNI1		1	11	11	11	9	11	10	10	11	11	9	11	10	10	11	11	9	11	10	10	11	11	42.2	42.2	42.2	21.692	187	187	1	100	0	56.619	By MS/MS	By MS/MS	By MS/MS	By MS/MS	By MS/MS	By MS/MS	39	42.2	42.2	42.2
P19338	P19338	18	18	18	Nucleolin	NCL		1	18	18	18	18	16	17	17	17	17	18	16	17	17	17	17	18	16	17	17	17	17	26.2	26.2	26.2	76.613	710	710	1	107	0	142.2	By MS/MS	By MS/MS	By MS/MS	By MS/MS	By MS/MS	By MS/MS	26.2	25.2	25.2	25.2
P19367;Q2TB90;P52790	P19367	31;3;2	31;3;2	27;2;0	Hexokinase-1	HK1		3	31	31	27	24	30	27	27	27	31	24	30	27	27	27	31	21	27	24	24	24	27	37.6	37.6	33.5	102.48	917	917;917;923	1	178	0	118.56	By MS/MS	By MS/MS	By MS/MS	By MS/MS	By MS/MS	By MS/MS	27.3	36.4	32	32.1
P19404	P19404	4	4	4	NADH dehydrogenase [ubiquinone] flavoprotein 2, mitochondrial	NDUFV2		1	4	4	4	3	4	4	3	4	4	3	4	4	3	4	4	3	4	4	3	4	4	28.1	28.1	28.1	27.391	249	249	1	22	0	17.819	By matching	By MS/MS	By MS/MS	By MS/MS	By MS/MS	By MS/MS	17.3	28.1	28.1	17.3
P19525	P19525	1	1	1	Interferon-induced, double-stranded RNA-activated protein kinase	EIF2AK2		1	1	1	1	0	1	0	1	1	1	0	1	0	1	1	1	0	1	0	1	1	1	2.2	2.2	2.2	62.094	551	551	1	4	0.0016807	3.1686		By MS/MS		By MS/MS	By matching	By matching	0	2.2	0	2.2
P19623	P19623	2	2	2	Spermidine synthase	SRM		1	2	2	2	2	2	2	2	2	2	2	2	2	2	2	2	2	2	2	2	2	2	7.9	7.9	7.9	33.824	302	302	1	12	0	5.5573	By MS/MS	By MS/MS	By matching	By MS/MS	By MS/MS	By MS/MS	7.9	7.9	7.9	7.9
P19883	P19883	2	2	2	Follistatin	FST		1	2	2	2	1	2	1	2	2	1	1	2	1	2	2	1	1	2	1	2	2	1	8.7	8.7	8.7	38.007	344	344	1	9	0	8.6341	By matching	By MS/MS	By matching	By matching	By MS/MS	By matching	4.9	8.7	4.9	8.7
P20020;Q16720;Q01814	P20020	16;5;5	16;5;5	8;0;1	Plasma membrane calcium-transporting ATPase 1	ATP2B1		3	16	16	8	12	16	11	16	13	14	12	16	11	16	13	14	5	8	4	8	6	7	17.8	17.8	9.3	134.68	1220	1220;1220;1243	1	93	0	68.311	By MS/MS	By MS/MS	By MS/MS	By MS/MS	By MS/MS	By MS/MS	14.7	17.8	14.2	17.8
P20042	P20042	3	3	3	Eukaryotic translation initiation factor 2 subunit 2	EIF2S2		1	3	3	3	3	3	2	3	3	3	3	3	2	3	3	3	3	3	2	3	3	3	15.9	15.9	15.9	38.388	333	333	1	17	0	8.6615	By MS/MS	By matching	By matching	By MS/MS	By MS/MS	By MS/MS	15.9	15.9	9	15.9
P20073	P20073	12	12	12	Annexin A7	ANXA7		1	12	12	12	9	12	10	10	11	8	9	12	10	10	11	8	9	12	10	10	11	8	29.5	29.5	29.5	52.739	488	488	1	67	0	50.603	By MS/MS	By MS/MS	By MS/MS	By MS/MS	By MS/MS	By MS/MS	24.6	29.5	26.2	26.2
P20290	P20290	4	4	4	Transcription factor BTF3	BTF3		1	4	4	4	4	4	4	4	4	4	4	4	4	4	4	4	4	4	4	4	4	4	38.8	38.8	38.8	22.168	206	206	1	32	0	38.075	By MS/MS	By MS/MS	By MS/MS	By MS/MS	By MS/MS	By MS/MS	38.8	38.8	38.8	38.8
P20339	P20339	3	2	2	Ras-related protein Rab-5A	RAB5A		1	3	2	2	2	3	0	2	1	1	1	2	0	2	1	1	1	2	0	2	1	1	20	15.3	15.3	23.658	215	215	1	7	0	4.2288	By matching	By MS/MS		By matching	By matching	By matching	11.2	20	0	15.3
P20340;Q9NRW1;Q14964	P20340;Q9NRW1	4;2;1	4;2;1	4;2;1	Ras-related protein Rab-6A;Ras-related protein Rab-6B	RAB6A;RAB6B	;	3	4	4	4	3	4	4	2	3	4	3	4	4	2	3	4	3	4	4	2	3	4	23.1	23.1	23.1	23.593	208	208;208;217	1	26	0	21.428	By MS/MS	By MS/MS	By MS/MS	By MS/MS	By MS/MS	By MS/MS	17.3	23.1	23.1	10.6
P20618	P20618	9	9	9	Proteasome subunit beta type-1	PSMB1		1	9	9	9	9	9	8	9	9	7	9	9	8	9	9	7	9	9	8	9	9	7	42.7	42.7	42.7	26.489	241	241	1	67	0	50.495	By MS/MS	By MS/MS	By MS/MS	By MS/MS	By MS/MS	By MS/MS	42.7	42.7	42.7	42.7
P20645	P20645	3	3	3	Cation-dependent mannose-6-phosphate receptor	M6PR		1	3	3	3	3	3	2	3	3	3	3	3	2	3	3	3	3	3	2	3	3	3	19.1	19.1	19.1	30.993	277	277	1	17	0	12.614	By matching	By MS/MS	By matching	By MS/MS	By MS/MS	By matching	19.1	19.1	14.1	19.1
P20674	P20674	4	4	4	Cytochrome c oxidase subunit 5A, mitochondrial	COX5A		1	4	4	4	3	3	2	2	3	4	3	3	2	2	3	4	3	3	2	2	3	4	48	48	48	16.762	150	150	1	23	0	9.9327	By matching	By MS/MS	By MS/MS	By MS/MS	By matching	By MS/MS	36.7	36.7	26.7	26.7
P20700	P20700	10	8	8	Lamin-B1	LMNB1		1	10	8	8	8	10	7	9	10	10	6	8	5	7	8	8	6	8	5	7	8	8	22.4	20.8	20.8	66.408	586	586	1	42	0	35.325	By matching	By MS/MS	By MS/MS	By MS/MS	By MS/MS	By MS/MS	18.8	22.4	17.6	20.5
P20908	P20908	8	8	8	Collagen alpha-1(V) chain	COL5A1		1	8	8	8	4	8	7	3	5	6	4	8	7	3	5	6	4	8	7	3	5	6	6.6	6.6	6.6	183.56	1838	1838	1	37	0	25.055	By matching	By MS/MS	By MS/MS	By matching	By MS/MS	By MS/MS	3.2	6.6	5.6	3.4
P20929	P20929	6	6	6	Nebulin	NEB		1	6	6	6	5	5	5	6	6	5	5	5	5	6	6	5	5	5	5	6	6	5	1.7	1.7	1.7	772.91	6669	6669	1	32	0	10.75	By matching	By MS/MS	By MS/MS	By MS/MS	By MS/MS	By MS/MS	1.2	1.2	1.5	1.7
P20962	P20962	1	1	1	Parathymosin	PTMS		1	1	1	1	1	1	1	0	0	0	1	1	1	0	0	0	1	1	1	0	0	0	10.8	10.8	10.8	11.53	102	102	1	3	0.00060643	4.0075	By MS/MS	By MS/MS	By MS/MS				10.8	10.8	10.8	0
P21266;P46439	P21266	7;1	7;1	6;0	Glutathione S-transferase Mu 3	GSTM3		2	7	7	6	7	6	7	6	7	6	7	6	7	6	7	6	6	5	6	6	6	5	36.4	36.4	32.4	26.559	225	225;218	1	39	0	25.622	By MS/MS	By MS/MS	By MS/MS	By MS/MS	By MS/MS	By MS/MS	36.4	32	36.4	32.4
P21281;P15313	P21281;P15313	2;1	2;1	2;1	V-type proton ATPase subunit B, brain isoform;V-type proton ATPase subunit B, kidney isoform	ATP6V1B2;ATP6V1B1	;	2	2	2	2	1	2	0	2	1	0	1	2	0	2	1	0	1	2	0	2	1	0	6.7	6.7	6.7	56.5	511	511;513	1	7	0	6.1798	By matching	By matching		By MS/MS	By matching		2.7	6.7	0	6.7
P21333	P21333	99	91	89	Filamin-A	FLNA		1	99	91	89	89	95	93	91	94	93	81	87	87	85	86	85	79	85	86	83	84	83	54.1	51.8	51.1	280.74	2647	2647	1	660	0	323.31	By MS/MS	By MS/MS	By MS/MS	By MS/MS	By MS/MS	By MS/MS	48.4	51.4	53.1	52.4
P21397;P27338	P21397;P27338	2;1	2;1	2;1	Amine oxidase [flavin-containing] A;Amine oxidase [flavin-containing] B	MAOA;MAOB	;	2	2	2	2	2	2	1	1	2	1	2	2	1	1	2	1	2	2	1	1	2	1	3.6	3.6	3.6	59.681	527	527;520	1	9	0	6.8266	By matching	By MS/MS	By matching	By matching	By matching	By matching	3.6	3.6	2.1	2.1
P21399	P21399	2	2	2	Cytoplasmic aconitate hydratase	ACO1		1	2	2	2	2	2	2	2	2	2	2	2	2	2	2	2	2	2	2	2	2	2	3.7	3.7	3.7	98.398	889	889	1	15	0	4.9862	By MS/MS	By MS/MS	By matching	By MS/MS	By matching	By MS/MS	3.7	3.7	3.7	3.7
P21589	P21589	9	9	9	5-nucleotidase	NT5E		1	9	9	9	6	8	7	8	7	6	6	8	7	8	7	6	6	8	7	8	7	6	28.7	28.7	28.7	63.367	574	574	1	43	0	35.46	By MS/MS	By MS/MS	By MS/MS	By MS/MS	By MS/MS	By MS/MS	20.9	24.6	21.1	25.3
P21796	P21796	19	19	19	Voltage-dependent anion-selective channel protein 1	VDAC1		1	19	19	19	15	18	17	15	18	19	15	18	17	15	18	19	15	18	17	15	18	19	83.4	83.4	83.4	30.772	283	283	1	127	0	200.22	By MS/MS	By MS/MS	By MS/MS	By MS/MS	By MS/MS	By MS/MS	76.7	80.6	80.6	76.7
P21810	P21810	10	9	9	Biglycan	BGN		1	10	9	9	0	10	6	2	9	7	0	9	5	1	9	7	0	9	5	1	9	7	37.5	35.3	35.3	41.654	368	368	1	31	0	50.19		By MS/MS	By MS/MS	By matching	By MS/MS	By matching	0	37.5	19.8	6
P21817	P21817	22	22	22	Ryanodine receptor 1	RYR1		1	22	22	22	9	21	16	16	16	19	9	21	16	16	16	19	9	21	16	16	16	19	7	7	7	565.17	5038	5038	1	105	0	84.84	By matching	By MS/MS	By MS/MS	By MS/MS	By MS/MS	By MS/MS	2.6	6.7	4.7	5.2
P21912	P21912	3	3	3	Succinate dehydrogenase [ubiquinone] iron-sulfur subunit, mitochondrial	SDHB		1	3	3	3	2	3	3	3	3	3	2	3	3	3	3	3	2	3	3	3	3	3	12.1	12.1	12.1	31.629	280	280	1	21	0	9.6814	By matching	By MS/MS	By MS/MS	By MS/MS	By MS/MS	By MS/MS	8.2	12.1	12.1	12.1
P21964	P21964	14	14	14	Catechol O-methyltransferase	COMT		1	14	14	14	10	14	14	13	12	12	10	14	14	13	12	12	10	14	14	13	12	12	69	69	69	30.037	271	271	1	93	0	83.625	By MS/MS	By MS/MS	By MS/MS	By MS/MS	By MS/MS	By MS/MS	46.5	69	69	69
P21980	P21980	6	6	6	Protein-glutamine gamma-glutamyltransferase 2	TGM2		1	6	6	6	2	6	5	3	6	6	2	6	5	3	6	6	2	6	5	3	6	6	12.5	12.5	12.5	77.328	687	687	1	31	0	20.091	By matching	By MS/MS	By MS/MS	By matching	By MS/MS	By MS/MS	4.1	12.5	10.6	7.1
P22033	P22033	7	7	7	Methylmalonyl-CoA mutase, mitochondrial	MUT		1	7	7	7	2	6	6	4	7	7	2	6	6	4	7	7	2	6	6	4	7	7	13.3	13.3	13.3	83.134	750	750	1	32	0	24.34	By matching	By MS/MS	By matching	By matching	By MS/MS	By MS/MS	3.2	11.1	11.5	6.8
P22061	P22061	3	3	3	Protein-L-isoaspartate(D-aspartate) O-methyltransferase	PCMT1		1	3	3	3	3	3	3	3	3	3	3	3	3	3	3	3	3	3	3	3	3	3	25.1	25.1	25.1	24.636	227	227	1	18	0	10.238	By MS/MS	By MS/MS	By MS/MS	By MS/MS	By MS/MS	By MS/MS	25.1	25.1	25.1	25.1
P22102	P22102	6	6	6	Trifunctional purine biosynthetic protein adenosine-3;Phosphoribosylamine--glycine ligase;Phosphoribosylformylglycinamidine cyclo-ligase;Phosphoribosylglycinamide formyltransferase	GART		1	6	6	6	6	6	6	6	6	4	6	6	6	6	6	4	6	6	6	6	6	4	9.2	9.2	9.2	107.77	1010	1010	1	34	0	17.296	By MS/MS	By MS/MS	By matching	By MS/MS	By MS/MS	By MS/MS	9.2	9.2	9.2	9.2
P22105;Q16473	P22105	9;2	9;2	9;2	Tenascin-X	TNXB		2	9	9	9	1	8	8	0	9	7	1	8	8	0	9	7	1	8	8	0	9	7	4.6	4.6	4.6	458.38	4244	4244;311	1	33	0	16.353	By matching	By MS/MS	By MS/MS		By MS/MS	By MS/MS	1.6	4.4	4.1	0
P22234	P22234	4	4	4	Multifunctional protein ADE2;Phosphoribosylaminoimidazole-succinocarboxamide synthase;Phosphoribosylaminoimidazole carboxylase	PAICS		1	4	4	4	1	3	0	4	4	3	1	3	0	4	4	3	1	3	0	4	4	3	11.1	11.1	11.1	47.079	425	425	1	15	0	9.7332	By matching	By MS/MS		By MS/MS	By MS/MS	By matching	2.6	8.5	0	11.1
P22307	P22307	6	6	6	Non-specific lipid-transfer protein	SCP2		1	6	6	6	6	5	5	6	4	5	6	5	5	6	4	5	6	5	5	6	4	5	13	13	13	58.993	547	547	1	35	0	20.047	By MS/MS	By MS/MS	By MS/MS	By MS/MS	By MS/MS	By MS/MS	13	11.3	11.3	13
P22314	P22314	25	25	25	Ubiquitin-like modifier-activating enzyme 1	UBA1		1	25	25	25	24	24	23	25	24	25	24	24	23	25	24	25	24	24	23	25	24	25	40.1	40.1	40.1	117.85	1058	1058	1	182	0	201.73	By MS/MS	By MS/MS	By MS/MS	By MS/MS	By MS/MS	By MS/MS	38.7	38.7	35.2	40.1
P22392;O60361	P22392;O60361	8;5	8;5	5;3	Nucleoside diphosphate kinase B;Putative nucleoside diphosphate kinase	NME2;NME2P1	;	2	8	8	5	6	8	7	8	6	6	6	8	7	8	6	6	3	5	4	5	3	3	62.5	62.5	37.5	17.298	152	152;137	1	43	0	21.613	By MS/MS	By MS/MS	By MS/MS	By MS/MS	By MS/MS	By MS/MS	50	62.5	55.9	62.5
P22570	P22570	2	2	2	NADPH:adrenodoxin oxidoreductase, mitochondrial	FDXR		1	2	2	2	1	2	0	2	1	1	1	2	0	2	1	1	1	2	0	2	1	1	9.6	9.6	9.6	53.836	491	491	1	7	0	5.2495	By matching	By MS/MS		By matching	By matching	By matching	5.1	9.6	0	9.6
P22626	P22626	3	3	3	Heterogeneous nuclear ribonucleoproteins A2/B1	HNRNPA2B1		1	3	3	3	1	3	3	3	3	2	1	3	3	3	3	2	1	3	3	3	3	2	14.4	14.4	14.4	37.429	353	353	1	15	0	7.0085	By MS/MS	By matching	By MS/MS	By MS/MS	By MS/MS	By MS/MS	4.5	14.4	14.4	14.4
P22695	P22695	14	14	14	Cytochrome b-c1 complex subunit 2, mitochondrial	UQCRC2		1	14	14	14	7	14	11	10	13	12	7	14	11	10	13	12	7	14	11	10	13	12	49	49	49	48.442	453	453	1	76	0	100.94	By matching	By MS/MS	By MS/MS	By MS/MS	By MS/MS	By MS/MS	24.5	49	37.5	32.9
P22732	P22732	2	2	2	Solute carrier family 2, facilitated glucose transporter member 5	SLC2A5		1	2	2	2	1	2	2	1	2	2	1	2	2	1	2	2	1	2	2	1	2	2	6.4	6.4	6.4	54.973	501	501	1	10	0	5.2043	By matching	By MS/MS	By MS/MS	By matching	By matching	By MS/MS	4.2	6.4	6.4	4.2
P22830	P22830	5	5	5	Ferrochelatase, mitochondrial	FECH		1	5	5	5	0	5	3	4	5	5	0	5	3	4	5	5	0	5	3	4	5	5	17.7	17.7	17.7	47.862	423	423	1	22	0	28.09		By MS/MS	By matching	By MS/MS	By MS/MS	By MS/MS	0	17.7	13	15.8
P23142	P23142	9	4	4	Fibulin-1	FBLN1		1	9	4	4	5	9	8	5	7	6	2	4	4	3	4	2	2	4	4	3	4	2	18.8	8.5	8.5	77.213	703	703	1	22	0	12.887	By matching	By MS/MS	By MS/MS	By matching	By MS/MS	By MS/MS	13.1	18.8	17.2	12.2
P23229	P23229	19	19	19	Integrin alpha-6;Integrin alpha-6 heavy chain;Integrin alpha-6 light chain;Processed integrin alpha-6	ITGA6		1	19	19	19	11	18	14	15	16	16	11	18	14	15	16	16	11	18	14	15	16	16	23.6	23.6	23.6	126.6	1130	1130	1	90	0	77.981	By MS/MS	By MS/MS	By MS/MS	By MS/MS	By MS/MS	By MS/MS	12.3	22.3	15	17
P23246	P23246	3	3	3	Splicing factor, proline- and glutamine-rich	SFPQ		1	3	3	3	2	1	1	2	1	3	2	1	1	2	1	3	2	1	1	2	1	3	6.2	6.2	6.2	76.149	707	707	1	10	0	8.3411	By matching	By matching	By matching	By MS/MS	By matching	By MS/MS	4.5	2.4	2.4	4.5
Q9NRH3;P23258	Q9NRH3;P23258	1;1	1;1	1;1	Tubulin gamma-2 chain;Tubulin gamma-1 chain	TUBG2;TUBG1	;	2	1	1	1	1	1	1	1	1	1	1	1	1	1	1	1	1	1	1	1	1	1	6	6	6	51.091	451	451;451	1	6	0	5.8181	By matching	By MS/MS	By matching	By MS/MS	By matching	By matching	6	6	6	6
P23284	P23284	5	5	5	Peptidyl-prolyl cis-trans isomerase B	PPIB		1	5	5	5	5	5	5	4	4	3	5	5	5	4	4	3	5	5	5	4	4	3	25.9	25.9	25.9	23.742	216	216	1	26	0	12.242	By matching	By MS/MS	By MS/MS	By MS/MS	By MS/MS	By MS/MS	25.9	25.9	25.9	19.9
P23327	P23327	12	12	12	Sarcoplasmic reticulum histidine-rich calcium-binding protein	HRC		1	12	12	12	9	11	11	11	12	10	9	11	11	11	12	10	9	11	11	11	12	10	26.2	26.2	26.2	80.243	699	699	1	96	0	129.17	By MS/MS	By MS/MS	By MS/MS	By MS/MS	By MS/MS	By MS/MS	22	25.8	23	23.2
P23368	P23368	3	3	3	NAD-dependent malic enzyme, mitochondrial	ME2		1	3	3	3	0	3	0	2	3	2	0	3	0	2	3	2	0	3	0	2	3	2	12.5	12.5	12.5	65.443	584	584	1	10	0	7.6633		By MS/MS		By matching	By MS/MS	By MS/MS	0	12.5	0	5.7
P23381	P23381	5	5	5	Tryptophan--tRNA ligase, cytoplasmic;T1-TrpRS;T2-TrpRS	WARS		1	5	5	5	5	5	4	5	5	5	5	5	4	5	5	5	5	5	4	5	5	5	20.4	20.4	20.4	53.165	471	471	1	31	0	19.18	By MS/MS	By MS/MS	By MS/MS	By MS/MS	By MS/MS	By MS/MS	20.4	20.4	15.5	20.4
P23396	P23396	15	15	15	40S ribosomal protein S3	RPS3		1	15	15	15	13	13	14	15	13	15	13	13	14	15	13	15	13	13	14	15	13	15	63	63	63	26.688	243	243	1	90	0	68.13	By MS/MS	By MS/MS	By MS/MS	By MS/MS	By MS/MS	By MS/MS	48.6	62.6	60.9	63
P23526	P23526	14	14	14	Adenosylhomocysteinase	AHCY		1	14	14	14	11	13	10	11	11	11	11	13	10	11	11	11	11	13	10	11	11	11	35	35	35	47.716	432	432	1	79	0	48.82	By MS/MS	By MS/MS	By MS/MS	By MS/MS	By MS/MS	By MS/MS	28.2	34.7	28.7	29.6
P23528	P23528	8	8	5	Cofilin-1	CFL1		1	8	8	5	7	8	7	8	8	7	7	8	7	8	8	7	5	5	5	5	5	5	66.3	66.3	47.6	18.502	166	166	1	57	0	76.013	By MS/MS	By MS/MS	By MS/MS	By MS/MS	By MS/MS	By MS/MS	66.3	66.3	66.3	66.3
P23588	P23588	6	6	6	Eukaryotic translation initiation factor 4B	EIF4B		1	6	6	6	4	5	3	5	4	3	4	5	3	5	4	3	4	5	3	5	4	3	9.3	9.3	9.3	69.15	611	611	1	24	0	17.739	By MS/MS	By MS/MS	By MS/MS	By MS/MS	By MS/MS	By MS/MS	7.4	9.2	6.1	7.5
P23786	P23786	3	3	3	Carnitine O-palmitoyltransferase 2, mitochondrial	CPT2		1	3	3	3	0	3	2	2	2	1	0	3	2	2	2	1	0	3	2	2	2	1	6.2	6.2	6.2	73.776	658	658	1	10	0	6.8414		By MS/MS	By MS/MS	By matching	By matching	By MS/MS	0	6.2	3.6	4.7
P24043;P25391	P24043	32;1	32;1	32;1	Laminin subunit alpha-2	LAMA2		2	32	32	32	18	30	30	20	31	25	18	30	30	20	31	25	18	30	30	20	31	25	13.2	13.2	13.2	343.9	3122	3122;3075	1	155	0	89.413	By MS/MS	By MS/MS	By MS/MS	By matching	By MS/MS	By MS/MS	7.3	12.5	12.3	8.5
P24347	P24347	2	2	2	Stromelysin-3	MMP11		1	2	2	2	0	2	2	0	2	1	0	2	2	0	2	1	0	2	2	0	2	1	6.1	6.1	6.1	54.589	488	488	1	7	0.0011635	3.5988		By MS/MS	By matching		By MS/MS	By matching	0	6.1	6.1	0
P24534	P24534	7	7	7	Elongation factor 1-beta	EEF1B2		1	7	7	7	7	7	7	7	7	7	7	7	7	7	7	7	7	7	7	7	7	7	44	44	44	24.763	225	225	1	58	0	80.337	By MS/MS	By MS/MS	By MS/MS	By MS/MS	By MS/MS	By MS/MS	44	44	44	44
P24539	P24539	5	5	5	ATP synthase F(0) complex subunit B1, mitochondrial	ATP5F1		1	5	5	5	4	5	5	5	5	4	4	5	5	5	5	4	4	5	5	5	5	4	23.8	23.8	23.8	28.908	256	256	1	42	0	46.537	By matching	By MS/MS	By MS/MS	By MS/MS	By MS/MS	By MS/MS	23.8	23.8	23.8	23.8
P24593	P24593	3	3	3	Insulin-like growth factor-binding protein 5	IGFBP5		1	3	3	3	3	3	2	2	2	3	3	3	2	2	2	3	3	3	2	2	2	3	7.4	7.4	7.4	30.57	272	272	1	16	0	9.7759	By MS/MS	By matching	By matching	By MS/MS	By matching	By MS/MS	7.4	7.4	3.7	7.4
P24752	P24752	17	17	17	Acetyl-CoA acetyltransferase, mitochondrial	ACAT1		1	17	17	17	10	17	12	16	17	16	10	17	12	16	17	16	10	17	12	16	17	16	44.7	44.7	44.7	45.199	427	427	1	109	0	161.18	By MS/MS	By MS/MS	By MS/MS	By MS/MS	By MS/MS	By MS/MS	29.3	44.7	35.6	44.7
P24844	P24844	6	2	2	Myosin regulatory light polypeptide 9	MYL9		1	6	2	2	6	5	6	6	6	4	2	2	2	2	2	1	2	2	2	2	2	1	44.8	12.2	12.2	19.827	172	172	1	11	0	5.5945	By MS/MS	By MS/MS	By MS/MS	By MS/MS	By MS/MS	By MS/MS	44.8	38.4	44.8	44.8
P25705	P25705	31	31	31	ATP synthase subunit alpha, mitochondrial	ATP5A1		1	31	31	31	23	31	30	28	30	29	23	31	30	28	30	29	23	31	30	28	30	29	62	62	62	59.75	553	553	1	239	0	296.38	By MS/MS	By MS/MS	By MS/MS	By MS/MS	By MS/MS	By MS/MS	48.6	62	60.4	58.6
P25786	P25786	14	14	14	Proteasome subunit alpha type-1	PSMA1		1	14	14	14	12	13	12	13	13	12	12	13	12	13	13	12	12	13	12	13	13	12	61.6	61.6	61.6	29.555	263	263	1	81	0	68.568	By MS/MS	By MS/MS	By MS/MS	By MS/MS	By MS/MS	By MS/MS	46	57	53.6	58.2
P25787	P25787	8	8	8	Proteasome subunit alpha type-2	PSMA2		1	8	8	8	7	7	7	7	8	7	7	7	7	7	8	7	7	7	7	7	8	7	46.2	46.2	46.2	25.898	234	234	1	52	0	72.275	By MS/MS	By MS/MS	By MS/MS	By MS/MS	By MS/MS	By MS/MS	43.2	43.2	43.2	43.2
P25788	P25788	9	9	9	Proteasome subunit alpha type-3	PSMA3		1	9	9	9	8	8	8	9	9	9	8	8	8	9	9	9	8	8	8	9	9	9	39.2	39.2	39.2	28.433	255	255	1	55	0	53.277	By MS/MS	By MS/MS	By MS/MS	By MS/MS	By MS/MS	By MS/MS	33.7	35.3	33.7	39.2
P25789	P25789	10	10	10	Proteasome subunit alpha type-4	PSMA4		1	10	10	10	8	8	7	9	8	6	8	8	7	9	8	6	8	8	7	9	8	6	55.9	55.9	55.9	29.483	261	261	1	49	0	45.104	By MS/MS	By MS/MS	By MS/MS	By MS/MS	By MS/MS	By MS/MS	44.1	43.3	44.1	52.5
P26006	P26006	9	9	9	Integrin alpha-3;Integrin alpha-3 heavy chain;Integrin alpha-3 light chain	ITGA3		1	9	9	9	8	8	6	9	7	7	8	8	6	9	7	7	8	8	6	9	7	7	9.2	9.2	9.2	116.61	1051	1051	1	45	0	29.08	By MS/MS	By MS/MS	By MS/MS	By MS/MS	By MS/MS	By MS/MS	8.3	8.3	7.1	9.2
P26022	P26022	12	12	12	Pentraxin-related protein PTX3	PTX3		1	12	12	12	12	12	12	12	12	10	12	12	12	12	12	10	12	12	12	12	12	10	40.4	40.4	40.4	41.975	381	381	1	114	0	124.69	By MS/MS	By MS/MS	By MS/MS	By MS/MS	By MS/MS	By MS/MS	40.4	40.4	40.4	40.4
P26038	P26038	39	39	30	Moesin	MSN		1	39	39	30	35	37	37	38	37	36	35	37	37	38	37	36	27	29	29	29	28	28	63.4	63.4	49.6	67.819	577	577	1	280	0	228.46	By MS/MS	By MS/MS	By MS/MS	By MS/MS	By MS/MS	By MS/MS	59.4	60.3	61.7	58.9
P26196	P26196	2	2	2	Probable ATP-dependent RNA helicase DDX6	DDX6		1	2	2	2	1	2	2	2	2	2	1	2	2	2	2	2	1	2	2	2	2	2	5.4	5.4	5.4	54.416	483	483	1	11	0	5.6807	By matching	By MS/MS	By matching	By MS/MS	By matching	By MS/MS	2.3	5.4	5.4	5.4
P26232	P26232	3	1	1	Catenin alpha-2	CTNNA2		1	3	1	1	3	2	2	3	3	3	1	1	1	1	1	1	1	1	1	1	1	1	5.6	1.9	1.9	105.31	953	953	1	12	0	5.3798	By MS/MS	By MS/MS	By MS/MS	By MS/MS	By MS/MS	By MS/MS	5.6	3.7	3.7	5.6
P26368	P26368	1	1	1	Splicing factor U2AF 65 kDa subunit	U2AF2		1	1	1	1	1	1	0	1	1	1	1	1	0	1	1	1	1	1	0	1	1	1	5.5	5.5	5.5	53.5	475	475	1	5	0	7.5714	By matching	By MS/MS		By MS/MS	By matching	By matching	5.5	5.5	0	5.5
P26373	P26373	9	9	9	60S ribosomal protein L13	RPL13		1	9	9	9	8	9	7	9	8	8	8	9	7	9	8	8	8	9	7	9	8	8	45.5	45.5	45.5	24.261	211	211	1	55	0	76.37	By MS/MS	By MS/MS	By MS/MS	By MS/MS	By MS/MS	By MS/MS	41.2	45.5	36.5	45.5
P26440	P26440	8	8	8	Isovaleryl-CoA dehydrogenase, mitochondrial	IVD		1	8	8	8	4	8	7	7	8	6	4	8	7	7	8	6	4	8	7	7	8	6	25.6	25.6	25.6	46.65	426	426	1	40	0	27.452	By matching	By MS/MS	By MS/MS	By MS/MS	By MS/MS	By MS/MS	13.4	25.6	19.7	21.6
P26447	P26447	3	3	3	Protein S100-A4	S100A4		1	3	3	3	3	3	3	3	3	3	3	3	3	3	3	3	3	3	3	3	3	3	27.7	27.7	27.7	11.728	101	101	1	24	0	9.7796	By MS/MS	By MS/MS	By MS/MS	By MS/MS	By MS/MS	By MS/MS	27.7	27.7	27.7	27.7
P26583	P26583	4	4	3	High mobility group protein B2	HMGB2		1	4	4	3	4	4	3	4	3	4	4	4	3	4	3	4	3	3	2	3	2	3	18.2	18.2	12.4	24.033	209	209	1	22	0	11.897	By matching	By MS/MS	By MS/MS	By MS/MS	By matching	By MS/MS	18.2	18.2	12.9	18.2
P26599	P26599	1	1	1	Polypyrimidine tract-binding protein 1	PTBP1		1	1	1	1	1	1	1	1	1	1	1	1	1	1	1	1	1	1	1	1	1	1	3.8	3.8	3.8	57.221	531	531	1	6	0.0041623	2.5197	By MS/MS	By matching	By matching	By MS/MS	By matching	By MS/MS	3.8	3.8	3.8	3.8
P26639;A2RTX5	P26639	10;2	10;2	10;2	Threonine--tRNA ligase, cytoplasmic	TARS		2	10	10	10	6	7	5	10	7	7	6	7	5	10	7	7	6	7	5	10	7	7	16.3	16.3	16.3	83.434	723	723;802	1	52	0	26.061	By MS/MS	By MS/MS	By matching	By MS/MS	By MS/MS	By MS/MS	8.7	9.8	7.6	16.3
P26640	P26640	21	21	21	Valine--tRNA ligase	VARS		1	21	21	21	17	17	16	21	14	17	17	17	16	21	14	17	17	17	16	21	14	17	24.8	24.8	24.8	140.47	1264	1264	1	113	0	83.199	By MS/MS	By MS/MS	By MS/MS	By MS/MS	By MS/MS	By MS/MS	22	21.8	20.1	24.8
P26641	P26641	19	19	19	Elongation factor 1-gamma	EEF1G		1	19	19	19	17	18	15	19	19	16	17	18	15	19	19	16	17	18	15	19	19	16	59.3	59.3	59.3	50.118	437	437	1	141	0	112.77	By MS/MS	By MS/MS	By MS/MS	By MS/MS	By MS/MS	By MS/MS	49.9	57.4	43.2	59.3
P27144	P27144	2	2	2	Adenylate kinase 4, mitochondrial	AK4		1	2	2	2	2	2	2	1	1	1	2	2	2	1	1	1	2	2	2	1	1	1	12.6	12.6	12.6	25.268	223	223	1	9	0	4.854	By matching	By MS/MS	By matching	By matching	By MS/MS	By matching	12.6	12.6	12.6	4.9
P27348	P27348	12	9	9	14-3-3 protein theta	YWHAQ		1	12	9	9	10	12	11	12	11	11	7	9	8	9	9	8	7	9	8	9	9	8	42	34.7	34.7	27.764	245	245	1	65	0	94.261	By MS/MS	By MS/MS	By MS/MS	By MS/MS	By MS/MS	By MS/MS	42	42	42	42
P27361	P27361	3	3	3	Mitogen-activated protein kinase 3	MAPK3		1	3	3	3	2	2	2	3	2	2	2	2	2	3	2	2	2	2	2	3	2	2	8.4	8.4	8.4	43.135	379	379	1	13	0	7.9357	By matching	By MS/MS	By MS/MS	By MS/MS	By MS/MS	By MS/MS	6.6	6.6	6.6	8.4
P27487	P27487	4	4	4	Dipeptidyl peptidase 4;Dipeptidyl peptidase 4 membrane form;Dipeptidyl peptidase 4 soluble form	DPP4		1	4	4	4	3	4	3	4	3	4	3	4	3	4	3	4	3	4	3	4	3	4	5.4	5.4	5.4	88.278	766	766	1	22	0	7.6075	By matching	By matching	By MS/MS	By MS/MS	By MS/MS	By MS/MS	4.3	5.4	4.3	5.4
P27635;Q96L21	P27635	6;1	6;1	6;1	60S ribosomal protein L10	RPL10		2	6	6	6	4	6	5	6	6	5	4	6	5	6	6	5	4	6	5	6	6	5	29.4	29.4	29.4	24.604	214	214;214	1	32	0	27.612	By MS/MS	By MS/MS	By MS/MS	By MS/MS	By MS/MS	By MS/MS	15.9	29.4	28.5	29.4
P27695	P27695	2	2	2	DNA-(apurinic or apyrimidinic site) lyase;DNA-(apurinic or apyrimidinic site) lyase, mitochondrial	APEX1		1	2	2	2	1	2	0	2	1	1	1	2	0	2	1	1	1	2	0	2	1	1	11	11	11	35.554	318	318	1	7	0	7.9375	By matching	By matching		By MS/MS	By matching	By matching	5.3	11	0	11
P27701	P27701	1	1	1	CD82 antigen	CD82		1	1	1	1	1	1	1	1	1	1	1	1	1	1	1	1	1	1	1	1	1	1	5.2	5.2	5.2	29.625	267	267	1	6	0.0056672	2.4286	By MS/MS	By MS/MS	By MS/MS	By MS/MS	By MS/MS	By MS/MS	5.2	5.2	5.2	5.2
P27708	P27708	1	1	1	CAD protein;Glutamine-dependent carbamoyl-phosphate synthase;Aspartate carbamoyltransferase;Dihydroorotase	CAD		1	1	1	1	1	1	1	1	1	1	1	1	1	1	1	1	1	1	1	1	1	1	0.5	0.5	0.5	242.98	2225	2225	1	6	0	5.2391	By MS/MS	By MS/MS	By MS/MS	By MS/MS	By MS/MS	By MS/MS	0.5	0.5	0.5	0.5
P27797	P27797	16	16	16	Calreticulin	CALR		1	16	16	16	14	16	13	14	12	14	14	16	13	14	12	14	14	16	13	14	12	14	62.6	62.6	62.6	48.141	417	417	1	139	0	140.88	By MS/MS	By MS/MS	By MS/MS	By MS/MS	By MS/MS	By MS/MS	59.7	62.6	49.2	51.1
P27816	P27816	5	5	5	Microtubule-associated protein 4	MAP4		1	5	5	5	4	5	5	4	4	5	4	5	5	4	4	5	4	5	5	4	4	5	6.9	6.9	6.9	121	1152	1152	1	27	0	9.1625	By matching	By matching	By MS/MS	By MS/MS	By MS/MS	By MS/MS	5.4	6.9	6.9	5.4
P27824	P27824	25	25	25	Calnexin	CANX		1	25	25	25	24	25	22	25	23	22	24	25	22	25	23	22	24	25	22	25	23	22	49.3	49.3	49.3	67.567	592	592	1	163	0	196.66	By MS/MS	By MS/MS	By MS/MS	By MS/MS	By MS/MS	By MS/MS	49.3	49.3	48	49.3
P28062	P28062	1	1	1	Proteasome subunit beta type-8	PSMB8		1	1	1	1	1	1	1	1	1	1	1	1	1	1	1	1	1	1	1	1	1	1	5.1	5.1	5.1	30.354	276	276	1	6	0	4.1376	By matching	By MS/MS	By matching	By MS/MS	By matching	By matching	5.1	5.1	5.1	5.1
P28066	P28066	9	9	9	Proteasome subunit alpha type-5	PSMA5		1	9	9	9	9	8	7	7	9	7	9	8	7	7	9	7	9	8	7	7	9	7	49.4	49.4	49.4	26.411	241	241	1	47	0	64.059	By MS/MS	By MS/MS	By MS/MS	By MS/MS	By MS/MS	By MS/MS	49.4	43.6	35.7	34.4
P28070	P28070	6	6	6	Proteasome subunit beta type-4	PSMB4		1	6	6	6	5	5	5	6	5	6	5	5	5	6	5	6	5	5	5	6	5	6	37.9	37.9	37.9	29.204	264	264	1	38	0	38.564	By MS/MS	By MS/MS	By MS/MS	By MS/MS	By MS/MS	By MS/MS	28.8	28.8	28.8	37.9
P28072	P28072	5	5	5	Proteasome subunit beta type-6	PSMB6		1	5	5	5	5	5	4	5	3	5	5	5	4	5	3	5	5	5	4	5	3	5	33.9	33.9	33.9	25.357	239	239	1	27	0	26.334	By MS/MS	By MS/MS	By MS/MS	By MS/MS	By MS/MS	By MS/MS	33.9	33.9	17.6	33.9
P28074	P28074	12	12	12	Proteasome subunit beta type-5	PSMB5		1	12	12	12	11	11	9	12	11	12	11	11	9	12	11	12	11	11	9	12	11	12	56.3	56.3	56.3	28.48	263	263	1	85	0	76.074	By MS/MS	By MS/MS	By MS/MS	By MS/MS	By MS/MS	By MS/MS	50.6	56.3	41.4	56.3
P28161	P28161	2	1	1	Glutathione S-transferase Mu 2	GSTM2		1	2	1	1	1	1	1	1	1	1	0	0	0	1	0	0	0	0	0	1	0	0	11.9	7.8	7.8	25.744	218	218	1	1	0.0061665	2.4083	By matching	By matching	By matching	By MS/MS	By matching	By matching	4.1	4.1	4.1	7.8
P28288	P28288	1	1	1	ATP-binding cassette sub-family D member 3	ABCD3		1	1	1	1	1	1	1	1	1	1	1	1	1	1	1	1	1	1	1	1	1	1	2.4	2.4	2.4	75.475	659	659	1	6	0.0011351	3.3317	By matching	By MS/MS	By matching	By matching	By MS/MS	By MS/MS	2.4	2.4	2.4	2.4
P28289	P28289	1	1	1	Tropomodulin-1	TMOD1		1	1	1	1	1	1	0	1	1	1	1	1	0	1	1	1	1	1	0	1	1	1	5.8	5.8	5.8	40.569	359	359	1	5	0.0016402	2.9412	By MS/MS	By MS/MS		By MS/MS	By MS/MS	By matching	5.8	5.8	0	5.8
P28331	P28331	22	22	22	NADH-ubiquinone oxidoreductase 75 kDa subunit, mitochondrial	NDUFS1		1	22	22	22	8	21	16	16	17	19	8	21	16	16	17	19	8	21	16	16	17	19	48	48	48	79.467	727	727	1	116	0	121.27	By matching	By MS/MS	By MS/MS	By MS/MS	By MS/MS	By MS/MS	17.9	47	34.3	34.9
P28482	P28482	3	3	3	Mitogen-activated protein kinase 1	MAPK1		1	3	3	3	3	3	3	3	2	3	3	3	3	3	2	3	3	3	3	3	2	3	17.8	17.8	17.8	41.389	360	360	1	17	0	15.031	By MS/MS	By MS/MS	By MS/MS	By MS/MS	By MS/MS	By MS/MS	17.8	17.8	17.8	17.8
P28799	P28799	2	2	2	Granulins;Acrogranin;Paragranulin;Granulin-1;Granulin-2;Granulin-3;Granulin-4;Granulin-5;Granulin-6;Granulin-7	GRN		1	2	2	2	2	2	2	2	2	2	2	2	2	2	2	2	2	2	2	2	2	2	2.7	2.7	2.7	63.544	593	593	1	12	0	4.3545	By matching	By MS/MS	By matching	By MS/MS	By MS/MS	By MS/MS	2.7	2.7	2.7	2.7
P28838	P28838	9	9	9	Cytosol aminopeptidase	LAP3		1	9	9	9	4	9	8	4	7	7	4	9	8	4	7	7	4	9	8	4	7	7	19.5	19.5	19.5	56.166	519	519	1	39	0	32.051	By matching	By MS/MS	By MS/MS	By matching	By MS/MS	By MS/MS	9.1	19.5	16.6	9.1
P29144	P29144	4	4	4	Tripeptidyl-peptidase 2	TPP2		1	4	4	4	2	3	2	3	2	2	2	3	2	3	2	2	2	3	2	3	2	2	5.3	5.3	5.3	138.35	1249	1249	1	14	0	6.1607	By matching	By MS/MS	By matching	By MS/MS	By matching	By matching	3.2	3.9	3.2	4.6
P29590	P29590	8	8	8	Protein PML	PML		1	8	8	8	4	8	5	7	8	6	4	8	5	7	8	6	4	8	5	7	8	6	10.8	10.8	10.8	97.55	882	882	1	38	0	21.283	By matching	By MS/MS	By MS/MS	By MS/MS	By MS/MS	By MS/MS	6.3	10.8	6.8	9.5
P29692	P29692	10	10	10	Elongation factor 1-delta	EEF1D		1	10	10	10	10	9	9	10	10	10	10	9	9	10	10	10	10	9	9	10	10	10	46.6	46.6	46.6	31.121	281	281	1	72	0	123.63	By MS/MS	By MS/MS	By MS/MS	By MS/MS	By MS/MS	By MS/MS	46.6	46.3	46.3	46.6
P29992;O95837	P29992;O95837	6;4	6;4	4;2	Guanine nucleotide-binding protein subunit alpha-11;Guanine nucleotide-binding protein subunit alpha-14	GNA11;GNA14	;	2	6	6	4	5	6	5	5	5	5	5	6	5	5	5	5	3	4	4	3	3	3	19.5	19.5	12.3	42.123	359	359;355	1	36	0	24.718	By MS/MS	By MS/MS	By MS/MS	By MS/MS	By MS/MS	By MS/MS	17.3	19.5	15.3	17.3
P30038	P30038	8	8	8	Delta-1-pyrroline-5-carboxylate dehydrogenase, mitochondrial	ALDH4A1		1	8	8	8	5	8	5	5	6	6	5	8	5	5	6	6	5	8	5	5	6	6	17.8	17.8	17.8	61.719	563	563	1	35	0	36.204	By matching	By MS/MS	By MS/MS	By MS/MS	By MS/MS	By MS/MS	11.2	17.8	12.4	11.2
P30041	P30041	13	13	13	Peroxiredoxin-6	PRDX6		1	13	13	13	12	12	11	12	11	11	12	12	11	12	11	11	12	12	11	12	11	11	71.9	71.9	71.9	25.035	224	224	1	76	0	91.178	By MS/MS	By MS/MS	By MS/MS	By MS/MS	By MS/MS	By MS/MS	64.3	71.9	71.9	64.3
P30043	P30043	1	1	1	Flavin reductase (NADPH)	BLVRB		1	1	1	1	1	1	1	1	1	1	1	1	1	1	1	1	1	1	1	1	1	1	7.3	7.3	7.3	22.119	206	206	1	6	0.0016556	3.0665	By matching	By MS/MS	By matching	By matching	By matching	By matching	7.3	7.3	7.3	7.3
P30044	P30044	11	11	11	Peroxiredoxin-5, mitochondrial	PRDX5		1	11	11	11	9	10	9	9	11	10	9	10	9	9	11	10	9	10	9	9	11	10	50.9	50.9	50.9	22.086	214	214	1	74	0	87.702	By MS/MS	By MS/MS	By MS/MS	By MS/MS	By MS/MS	By MS/MS	50.5	50.9	50.9	45.8
P30048	P30048	5	5	5	Thioredoxin-dependent peroxide reductase, mitochondrial	PRDX3		1	5	5	5	4	5	4	4	5	4	4	5	4	4	5	4	4	5	4	4	5	4	29.7	29.7	29.7	27.692	256	256	1	35	0	16.457	By matching	By MS/MS	By MS/MS	By MS/MS	By MS/MS	By MS/MS	26.6	29.7	26.6	17.6
P30049	P30049	2	2	2	ATP synthase subunit delta, mitochondrial	ATP5D		1	2	2	2	2	2	2	2	2	2	2	2	2	2	2	2	2	2	2	2	2	2	13.7	13.7	13.7	17.49	168	168	1	12	0	14.037	By matching	By MS/MS	By MS/MS	By MS/MS	By MS/MS	By MS/MS	13.7	13.7	13.7	13.7
P30050	P30050	6	6	6	60S ribosomal protein L12	RPL12		1	6	6	6	6	6	6	6	6	6	6	6	6	6	6	6	6	6	6	6	6	6	54.5	54.5	54.5	17.818	165	165	1	54	0	61.345	By MS/MS	By MS/MS	By MS/MS	By MS/MS	By MS/MS	By MS/MS	54.5	54.5	54.5	54.5
P30084	P30084	12	12	12	Enoyl-CoA hydratase, mitochondrial	ECHS1		1	12	12	12	9	12	9	10	11	10	9	12	9	10	11	10	9	12	9	10	11	10	53.1	53.1	53.1	31.387	290	290	1	89	0	107.58	By MS/MS	By MS/MS	By MS/MS	By MS/MS	By MS/MS	By MS/MS	39.7	53.1	40.7	43.8
P30085	P30085	9	9	9	UMP-CMP kinase	CMPK1		1	9	9	9	6	9	9	9	9	9	6	9	9	9	9	9	6	9	9	9	9	9	53.6	53.6	53.6	22.222	196	196	1	51	0	23.014	By matching	By MS/MS	By MS/MS	By MS/MS	By MS/MS	By MS/MS	36.7	53.6	53.6	53.6
P30101	P30101	27	27	27	Protein disulfide-isomerase A3	PDIA3		1	27	27	27	24	26	26	26	25	25	24	26	26	26	25	25	24	26	26	26	25	25	60.8	60.8	60.8	56.782	505	505	1	177	0	195.99	By MS/MS	By MS/MS	By MS/MS	By MS/MS	By MS/MS	By MS/MS	56.2	60.8	56	60.8
P30153;P30154	P30153	17;3	17;3	17;3	Serine/threonine-protein phosphatase 2A 65 kDa regulatory subunit A alpha isoform	PPP2R1A		2	17	17	17	17	17	15	17	17	15	17	17	15	17	17	15	17	17	15	17	17	15	36.2	36.2	36.2	65.308	589	589;601	1	113	0	67.539	By MS/MS	By MS/MS	By MS/MS	By MS/MS	By MS/MS	By MS/MS	36.2	36.2	32.9	36.2
P30419;O60551	P30419	3;1	3;1	3;1	Glycylpeptide N-tetradecanoyltransferase 1	NMT1		2	3	3	3	3	3	1	3	1	2	3	3	1	3	1	2	3	3	1	3	1	2	9.1	9.1	9.1	56.806	496	496;498	1	13	0	9.0153	By matching	By matching	By matching	By MS/MS	By matching	By matching	9.1	9.1	2.4	9.1
P30519	P30519	4	4	4	Heme oxygenase 2	HMOX2		1	4	4	4	0	4	1	3	3	4	0	4	1	3	3	4	0	4	1	3	3	4	25	25	25	36.032	316	316	1	15	0	10.196		By MS/MS	By matching	By MS/MS	By MS/MS	By MS/MS	0	25	7.3	17.7
P30530	P30530	1	1	1	Tyrosine-protein kinase receptor UFO	AXL		1	1	1	1	1	1	1	1	1	1	1	1	1	1	1	1	1	1	1	1	1	1	1.3	1.3	1.3	98.336	894	894	1	6	0.0021356	2.7345	By matching	By MS/MS	By matching	By matching	By MS/MS	By matching	1.3	1.3	1.3	1.3
P30536	P30536	2	2	2	Translocator protein	TSPO		1	2	2	2	0	2	1	0	1	2	0	2	1	0	1	2	0	2	1	0	1	2	18.3	18.3	18.3	18.828	169	169	1	6	0	7.0015		By MS/MS	By matching		By MS/MS	By MS/MS	0	18.3	4.7	0
P30566	P30566	6	6	6	Adenylosuccinate lyase	ADSL		1	6	6	6	4	5	5	6	4	6	4	5	5	6	4	6	4	5	5	6	4	6	18.4	18.4	18.4	54.889	484	484	1	30	0	20.603	By MS/MS	By MS/MS	By MS/MS	By MS/MS	By MS/MS	By MS/MS	11.8	16.1	14.5	18.4
P30626	P30626	3	3	3	Sorcin	SRI		1	3	3	3	2	2	3	3	3	3	2	2	3	3	3	3	2	2	3	3	3	3	15.2	15.2	15.2	21.676	198	198	1	16	0	8.6685	By MS/MS	By MS/MS	By MS/MS	By MS/MS	By MS/MS	By MS/MS	11.1	11.1	15.2	15.2
P30837;P47895	P30837	23;3	21;1	21;1	Aldehyde dehydrogenase X, mitochondrial	ALDH1B1		2	23	21	21	11	23	17	12	23	17	10	21	16	10	21	16	10	21	16	10	21	16	60.9	59.2	59.2	57.206	517	517;512	1	112	0	170.13	By MS/MS	By MS/MS	By MS/MS	By MS/MS	By MS/MS	By MS/MS	30.9	60.9	44.5	33.7
P31040	P31040	17	17	17	Succinate dehydrogenase [ubiquinone] flavoprotein subunit, mitochondrial	SDHA		1	17	17	17	9	16	13	12	16	15	9	16	13	12	16	15	9	16	13	12	16	15	43.2	43.2	43.2	72.691	664	664	1	85	0	118.25	By MS/MS	By MS/MS	By MS/MS	By MS/MS	By MS/MS	By MS/MS	23.8	41.6	36.1	28.6
P31153;Q00266	P31153;Q00266	2;1	2;1	2;1	S-adenosylmethionine synthase isoform type-2;S-adenosylmethionine synthase isoform type-1	MAT2A;MAT1A	;	2	2	2	2	2	2	2	2	2	2	2	2	2	2	2	2	2	2	2	2	2	2	6.6	6.6	6.6	43.66	395	395;395	1	12	0	6.7496	By MS/MS	By MS/MS	By MS/MS	By MS/MS	By MS/MS	By MS/MS	6.6	6.6	6.6	6.6
P31431	P31431	2	2	2	Syndecan-4	SDC4		1	2	2	2	2	2	2	2	2	2	2	2	2	2	2	2	2	2	2	2	2	2	11.1	11.1	11.1	21.641	198	198	1	18	0	6.0115	By MS/MS	By MS/MS	By MS/MS	By MS/MS	By MS/MS	By MS/MS	11.1	11.1	11.1	11.1
P31689	P31689	5	5	5	DnaJ homolog subfamily A member 1	DNAJA1		1	5	5	5	4	4	4	5	5	3	4	4	4	5	5	3	4	4	4	5	5	3	21.2	21.2	21.2	44.868	397	397	1	25	0	12.568	By MS/MS	By MS/MS	By MS/MS	By MS/MS	By MS/MS	By MS/MS	17.4	18.1	18.1	21.2
P31930	P31930	19	19	19	Cytochrome b-c1 complex subunit 1, mitochondrial	UQCRC1		1	19	19	19	11	19	15	14	17	16	11	19	15	14	17	16	11	19	15	14	17	16	53.3	53.3	53.3	52.645	480	480	1	108	0	130.29	By MS/MS	By MS/MS	By MS/MS	By MS/MS	By MS/MS	By MS/MS	37.3	53.3	45.6	43.8
P31937	P31937	8	8	8	3-hydroxyisobutyrate dehydrogenase, mitochondrial	HIBADH		1	8	8	8	2	8	5	5	7	6	2	8	5	5	7	6	2	8	5	5	7	6	32.4	32.4	32.4	35.329	336	336	1	33	0	55.429	By matching	By MS/MS	By MS/MS	By matching	By MS/MS	By MS/MS	9.5	32.4	20.8	25
P31939	P31939	16	16	16	Bifunctional purine biosynthesis protein PURH;Phosphoribosylaminoimidazolecarboxamide formyltransferase;IMP cyclohydrolase	ATIC		1	16	16	16	14	13	14	15	15	14	14	13	14	15	15	14	14	13	14	15	15	14	38.9	38.9	38.9	64.615	592	592	1	105	0	95.261	By MS/MS	By MS/MS	By MS/MS	By MS/MS	By MS/MS	By MS/MS	35.1	31.4	35.6	37
P31942	P31942	2	2	2	Heterogeneous nuclear ribonucleoprotein H3	HNRNPH3		1	2	2	2	1	1	1	2	1	1	1	1	1	2	1	1	1	1	1	2	1	1	8.4	8.4	8.4	36.926	346	346	1	13	0	5.2332	By matching	By MS/MS	By MS/MS	By MS/MS	By MS/MS	By MS/MS	4.9	4.9	4.9	8.4
P31943	P31943	6	6	1	Heterogeneous nuclear ribonucleoprotein H;Heterogeneous nuclear ribonucleoprotein H, N-terminally processed	HNRNPH1		1	6	6	1	6	6	5	6	6	6	6	6	5	6	6	6	1	1	0	1	1	1	19.4	19.4	3.1	49.229	449	449	1	50	0	44.08	By MS/MS	By MS/MS	By MS/MS	By MS/MS	By MS/MS	By MS/MS	19.4	19.4	16.3	19.4
P31946	P31946	14	9	9	14-3-3 protein beta/alpha;14-3-3 protein beta/alpha, N-terminally processed	YWHAB		1	14	9	9	13	14	12	14	12	12	8	9	7	9	8	7	8	9	7	9	8	7	65.9	52	52	28.082	246	246	1	62	0	65.217	By MS/MS	By MS/MS	By MS/MS	By MS/MS	By MS/MS	By MS/MS	57.7	65.9	52.8	65.9
P31947	P31947	4	1	1	14-3-3 protein sigma	SFN		1	4	1	1	4	4	4	4	3	4	1	1	1	1	1	1	1	1	1	1	1	1	13.3	3.2	3.2	27.774	248	248	1	6	0.001675	3.1433	By matching	By MS/MS	By MS/MS	By MS/MS	By MS/MS	By MS/MS	13.3	13.3	13.3	13.3
P31948	P31948	10	10	10	Stress-induced-phosphoprotein 1	STIP1		1	10	10	10	8	7	8	10	9	8	8	7	8	10	9	8	8	7	8	10	9	8	21.2	21.2	21.2	62.639	543	543	1	50	0	27.577	By MS/MS	By MS/MS	By MS/MS	By MS/MS	By MS/MS	By MS/MS	18.4	16.2	18.4	21.2
P31949	P31949	5	5	5	Protein S100-A11;Protein S100-A11, N-terminally processed	S100A11		1	5	5	5	4	5	4	5	5	5	4	5	4	5	5	5	4	5	4	5	5	5	46.7	46.7	46.7	11.74	105	105	1	34	0	30.351	By MS/MS	By MS/MS	By MS/MS	By MS/MS	By MS/MS	By MS/MS	42.9	46.7	42.9	46.7
P32119	P32119	4	3	3	Peroxiredoxin-2	PRDX2		1	4	3	3	4	4	4	4	4	4	3	3	3	3	3	3	3	3	3	3	3	3	19.7	14.1	14.1	21.892	198	198	1	21	0	10.001	By MS/MS	By MS/MS	By MS/MS	By MS/MS	By MS/MS	By MS/MS	19.7	19.7	19.7	19.7
P32456;P32455	P32456;P32455	3;2	3;2	3;2	Interferon-induced guanylate-binding protein 2;Interferon-induced guanylate-binding protein 1	GBP2;GBP1	;	2	3	3	3	3	3	3	3	3	3	3	3	3	3	3	3	3	3	3	3	3	3	6.6	6.6	6.6	67.208	591	591;592	1	18	0	7.366	By matching	By MS/MS	By matching	By MS/MS	By MS/MS	By matching	6.6	6.6	6.6	6.6
P32969	P32969	6	6	6	60S ribosomal protein L9	RPL9		1	6	6	6	6	6	5	6	6	6	6	6	5	6	6	6	6	6	5	6	6	6	48.4	48.4	48.4	21.863	192	192	1	42	0	27.33	By MS/MS	By MS/MS	By MS/MS	By MS/MS	By MS/MS	By MS/MS	48.4	48.4	34.4	48.4
P33121;Q9UKU0	P33121	20;1	20;1	20;1	Long-chain-fatty-acid--CoA ligase 1	ACSL1		2	20	20	20	14	18	16	18	19	19	14	18	16	18	19	19	14	18	16	18	19	19	36.5	36.5	36.5	77.942	698	698;697	1	110	0	82.953	By MS/MS	By MS/MS	By MS/MS	By MS/MS	By MS/MS	By MS/MS	21.6	32.5	28.7	32.7
P33176;O60282;Q12840	P33176	42;8;8	42;8;8	42;8;8	Kinesin-1 heavy chain	KIF5B		3	42	42	42	36	39	37	39	36	38	36	39	37	39	36	38	36	39	37	39	36	38	50.2	50.2	50.2	109.68	963	963;957;1032	1	261	0	235.78	By MS/MS	By MS/MS	By MS/MS	By MS/MS	By MS/MS	By MS/MS	44.8	48	46.4	48.4
P33897	P33897	2	2	2	ATP-binding cassette sub-family D member 1	ABCD1		1	2	2	2	1	2	0	1	2	1	1	2	0	1	2	1	1	2	0	1	2	1	3.6	3.6	3.6	82.936	745	745	1	7	0	5.7619	By matching	By MS/MS		By matching	By matching	By matching	1.9	3.6	0	1.9
P34741	P34741	1	1	1	Syndecan-2	SDC2		1	1	1	1	1	1	1	1	1	1	1	1	1	1	1	1	1	1	1	1	1	1	7.5	7.5	7.5	22.16	201	201	1	12	0	6.9659	By MS/MS	By MS/MS	By MS/MS	By MS/MS	By MS/MS	By MS/MS	7.5	7.5	7.5	7.5
P34897;P34896	P34897	21;1	21;1	21;1	Serine hydroxymethyltransferase, mitochondrial	SHMT2		2	21	21	21	17	20	19	18	19	20	17	20	19	18	19	20	17	20	19	18	19	20	58.7	58.7	58.7	55.992	504	504;483	1	126	0	120.17	By MS/MS	By MS/MS	By MS/MS	By MS/MS	By MS/MS	By MS/MS	50	56.9	58.5	53.2
P34932	P34932	18	18	17	Heat shock 70 kDa protein 4	HSPA4		1	18	18	17	18	17	16	18	17	15	18	17	16	18	17	15	17	16	15	17	16	14	32.4	32.4	30.5	94.33	840	840	1	108	0	79.464	By MS/MS	By MS/MS	By MS/MS	By MS/MS	By MS/MS	By MS/MS	32.4	31	26.9	32.4
P35030	P35030	1	1	1	Trypsin-3	PRSS3		1	1	1	1	1	1	1	1	1	1	1	1	1	1	1	1	1	1	1	1	1	1	4.3	4.3	4.3	32.528	304	304	1	6	0	6.5619	By matching	By MS/MS	By matching	By matching	By matching	By matching	4.3	4.3	4.3	4.3
P35052	P35052	27	27	27	Glypican-1;Secreted glypican-1	GPC1		1	27	27	27	22	26	25	24	23	23	22	26	25	24	23	23	22	26	25	24	23	23	54.5	54.5	54.5	61.68	558	558	1	219	0	273.68	By MS/MS	By MS/MS	By MS/MS	By MS/MS	By MS/MS	By MS/MS	48	54.5	54.5	51.8
P35221	P35221	17	17	15	Catenin alpha-1	CTNNA1		1	17	17	15	15	15	11	15	13	15	15	15	11	15	13	15	13	14	10	13	11	13	33.1	33.1	29.2	100.07	906	906	1	88	0	71.828	By MS/MS	By MS/MS	By MS/MS	By MS/MS	By MS/MS	By MS/MS	30.9	30.1	20.2	30.1
P35222;P14923	P35222	9;1	9;1	9;1	Catenin beta-1	CTNNB1		2	9	9	9	8	9	8	9	7	8	8	9	8	9	7	8	8	9	8	9	7	8	13.2	13.2	13.2	85.496	781	781;745	1	50	0	27.511	By matching	By MS/MS	By MS/MS	By MS/MS	By MS/MS	By MS/MS	12	13.2	11.7	13.2
P35232	P35232	15	15	15	Prohibitin	PHB		1	15	15	15	12	14	15	13	15	14	12	14	15	13	15	14	12	14	15	13	15	14	79	79	79	29.804	272	272	1	105	0	108.35	By MS/MS	By MS/MS	By MS/MS	By MS/MS	By MS/MS	By MS/MS	68	75.4	79	72.1
P35241	P35241	16	6	6	Radixin	RDX		1	16	6	6	12	14	12	16	14	12	4	5	4	6	5	4	4	5	4	6	5	4	30.7	15.6	15.6	68.563	583	583	1	28	0	20.304	By MS/MS	By MS/MS	By matching	By MS/MS	By matching	By MS/MS	22.3	26.8	23.8	30.7
P35268	P35268	5	5	5	60S ribosomal protein L22	RPL22		1	5	5	5	4	4	4	5	5	4	4	4	4	5	5	4	4	4	4	5	5	4	51.6	51.6	51.6	14.787	128	128	1	26	0	15.797	By MS/MS	By MS/MS	By MS/MS	By MS/MS	By MS/MS	By MS/MS	31.2	51.6	31.2	51.6
P35270	P35270	2	2	2	Sepiapterin reductase	SPR		1	2	2	2	2	2	2	2	2	2	2	2	2	2	2	2	2	2	2	2	2	2	13	13	13	28.048	261	261	1	12	0	7.1827	By MS/MS	By MS/MS	By MS/MS	By MS/MS	By MS/MS	By MS/MS	13	13	13	13
P35442	P35442	35	32	32	Thrombospondin-2	THBS2		1	35	32	32	13	34	33	17	34	30	10	31	30	14	31	27	10	31	30	14	31	27	35	32.6	32.6	129.99	1172	1172	1	163	0	255.01	By MS/MS	By MS/MS	By MS/MS	By MS/MS	By MS/MS	By MS/MS	13.5	34.1	32.9	20
P35443	P35443	4	2	2	Thrombospondin-4	THBS4		1	4	2	2	4	4	4	4	4	4	2	2	2	2	2	2	2	2	2	2	2	2	5.9	3.2	3.2	105.87	961	961	1	12	0.00059809	3.8656	By matching	By matching	By MS/MS	By MS/MS	By matching	By MS/MS	5.9	5.9	5.9	5.9
P35555;P35556	P35555	24;1	24;1	24;1	Fibrillin-1	FBN1		2	24	24	24	5	22	21	8	24	20	5	22	21	8	24	20	5	22	21	8	24	20	11.4	11.4	11.4	312.24	2871	2871;2912	1	100	0	85.032	By matching	By MS/MS	By MS/MS	By MS/MS	By MS/MS	By MS/MS	2.3	10.6	10.4	3.6
P35573	P35573	2	2	2	Glycogen debranching enzyme;4-alpha-glucanotransferase;Amylo-alpha-1,6-glucosidase	AGL		1	2	2	2	2	1	2	2	2	2	2	1	2	2	2	2	2	1	2	2	2	2	2.3	2.3	2.3	174.76	1532	1532	1	11	0	4.7156	By matching	By matching	By matching	By MS/MS	By matching	By matching	2.3	0.8	2.3	2.3
P35579;P35749;REV__Q9UKV3	P35579	141;12;1	141;12;1	121;2;1	Myosin-9	MYH9		3	141	141	121	125	138	132	136	132	132	125	138	132	136	132	132	111	119	116	119	116	115	64.5	64.5	56.1	226.53	1960	1960;1972;1341	1	1204	0	323.31	By MS/MS	By MS/MS	By MS/MS	By MS/MS	By MS/MS	By MS/MS	56.4	63.5	61.6	62.6
P35580	P35580	30	12	12	Myosin-10	MYH10		1	30	12	12	17	28	24	23	24	26	5	11	10	8	10	11	5	11	10	8	10	11	19.2	10.2	10.2	229	1976	1976	1	55	0	51.542	By matching	By MS/MS	By MS/MS	By MS/MS	By MS/MS	By MS/MS	8.8	17.7	15	13
P35606	P35606	12	12	12	Coatomer subunit beta	COPB2		1	12	12	12	11	10	12	12	8	10	11	10	12	12	8	10	11	10	12	12	8	10	19.3	19.3	19.3	102.49	906	906	1	69	0	44.153	By MS/MS	By MS/MS	By MS/MS	By MS/MS	By MS/MS	By MS/MS	18.3	16.4	19.3	19.3
P35609	P35609	51	51	34	Alpha-actinin-2	ACTN2		1	51	51	34	49	45	42	51	45	49	49	45	42	51	45	49	33	31	28	34	30	34	62.9	62.9	46.2	103.85	894	894	1	347	0	323.31	By MS/MS	By MS/MS	By MS/MS	By MS/MS	By MS/MS	By MS/MS	62.8	56.5	49.4	62.9
P35611	P35611	2	2	2	Alpha-adducin	ADD1		1	2	2	2	1	2	0	2	2	2	1	2	0	2	2	2	1	2	0	2	2	2	6.9	6.9	6.9	80.954	737	737	1	9	0.0016384	2.9322	By matching	By MS/MS		By MS/MS	By MS/MS	By matching	3.7	6.9	0	6.9
P35613	P35613	6	6	6	Basigin	BSG		1	6	6	6	5	6	5	3	6	4	5	6	5	3	6	4	5	6	5	3	6	4	26.5	26.5	26.5	42.2	385	385	1	29	0	19.982	By MS/MS	By MS/MS	By MS/MS	By MS/MS	By MS/MS	By MS/MS	17.4	26.5	22.9	11.2
P35659	P35659	2	2	2	Protein DEK	DEK		1	2	2	2	2	2	2	2	1	1	2	2	2	2	1	1	2	2	2	2	1	1	6.7	6.7	6.7	42.674	375	375	1	10	0.0016456	2.9978	By matching	By matching	By matching	By MS/MS	By matching	By matching	6.7	6.7	6.7	6.7
P35754	P35754	1	1	1	Glutaredoxin-1	GLRX		1	1	1	1	1	1	1	1	1	1	1	1	1	1	1	1	1	1	1	1	1	1	10.4	10.4	10.4	11.776	106	106	1	6	0.0036823	2.6007	By MS/MS	By matching	By matching	By matching	By matching	By MS/MS	10.4	10.4	10.4	10.4
P35908	P35908	43	1	1	Keratin, type II cytoskeletal 2 epidermal	KRT2		1	43	1	1	29	43	25	35	17	35	1	1	0	1	0	1	1	1	0	1	0	1	74.3	4.7	4.7	65.432	639	639	1	4	1	-2	By matching	By MS/MS	By matching	By matching	By matching	By matching	61.3	74.3	53.1	65.6
P35998	P35998	22	22	22	26S protease regulatory subunit 7	PSMC2		1	22	22	22	20	19	17	22	19	18	20	19	17	22	19	18	20	19	17	22	19	18	56.8	56.8	56.8	48.633	433	433	1	127	0	89.007	By MS/MS	By MS/MS	By MS/MS	By MS/MS	By MS/MS	By MS/MS	50.8	52.9	42.7	56.8
P36021	P36021	1	1	1	Monocarboxylate transporter 8	SLC16A2		1	1	1	1	0	1	1	1	1	1	0	1	1	1	1	1	0	1	1	1	1	1	2.4	2.4	2.4	59.511	539	539	1	5	0.0016602	3.0935		By MS/MS	By matching	By matching	By matching	By matching	0	2.4	2.4	2.4
P36269	P36269	7	7	7	Gamma-glutamyltransferase 5;Gamma-glutamyltransferase 5 heavy chain;Gamma-glutamyltransferase 5 light chain	GGT5		1	7	7	7	6	6	4	5	7	5	6	6	4	5	7	5	6	6	4	5	7	5	20.5	20.5	20.5	62.26	586	586	1	39	0	27.242	By MS/MS	By MS/MS	By MS/MS	By MS/MS	By MS/MS	By MS/MS	18.4	18.6	10.6	16.6
P36406	P36406	1	1	1	E3 ubiquitin-protein ligase TRIM23	TRIM23		1	1	1	1	1	1	1	1	1	1	1	1	1	1	1	1	1	1	1	1	1	1	1.7	1.7	1.7	64.066	574	574	1	6	0.0011409	3.3914	By MS/MS	By MS/MS	By MS/MS	By MS/MS	By MS/MS	By MS/MS	1.7	1.7	1.7	1.7
P36507	P36507	4	4	2	Dual specificity mitogen-activated protein kinase kinase 2	MAP2K2		1	4	4	2	3	4	3	4	4	3	3	4	3	4	4	3	1	2	1	2	2	1	20	20	12.2	44.424	400	400	1	21	0	9.6338	By MS/MS	By MS/MS	By matching	By MS/MS	By MS/MS	By MS/MS	16.5	20	16.5	20
P36542	P36542	9	9	9	ATP synthase subunit gamma, mitochondrial	ATP5C1		1	9	9	9	4	8	7	9	8	9	4	8	7	9	8	9	4	8	7	9	8	9	42.6	42.6	42.6	32.996	298	298	1	46	0	31.889	By MS/MS	By MS/MS	By MS/MS	By MS/MS	By MS/MS	By MS/MS	16.1	38.6	28.2	42.6
P36578	P36578	18	18	18	60S ribosomal protein L4	RPL4		1	18	18	18	15	16	13	17	17	16	15	16	13	17	17	16	15	16	13	17	17	16	40.3	40.3	40.3	47.697	427	427	1	115	0	79.216	By MS/MS	By MS/MS	By MS/MS	By MS/MS	By MS/MS	By MS/MS	36.5	37.5	34.9	40.3
P36776	P36776	17	17	17	Lon protease homolog, mitochondrial	LONP1		1	17	17	17	11	17	15	15	15	15	11	17	15	15	15	15	11	17	15	15	15	15	25.4	25.4	25.4	106.49	959	959	1	92	0	120.41	By matching	By MS/MS	By MS/MS	By MS/MS	By MS/MS	By MS/MS	16.4	25.4	22.9	22.9
P36871	P36871	17	17	17	Phosphoglucomutase-1	PGM1		1	17	17	17	13	12	11	16	11	13	13	12	11	16	11	13	13	12	11	16	11	13	39	39	39	61.448	562	562	1	76	0	44.539	By MS/MS	By MS/MS	By MS/MS	By MS/MS	By MS/MS	By MS/MS	30.1	29.5	28.6	39
P36955	P36955	9	6	6	Pigment epithelium-derived factor	SERPINF1		1	9	6	6	6	9	6	5	9	6	3	6	3	2	6	3	3	6	3	2	6	3	32.8	26.3	26.3	46.312	418	418	1	23	0	10.759	By matching	By MS/MS	By matching	By matching	By MS/MS	By matching	22.2	32.8	15.6	13.4
P36957	P36957	7	7	7	Dihydrolipoyllysine-residue succinyltransferase component of 2-oxoglutarate dehydrogenase complex, mitochondrial	DLST		1	7	7	7	6	7	7	5	7	6	6	7	7	5	7	6	6	7	7	5	7	6	19.6	19.6	19.6	48.755	453	453	1	38	0	35.146	By matching	By MS/MS	By MS/MS	By MS/MS	By MS/MS	By MS/MS	16.1	19.6	19.6	11.5
P36959	P36959	1	1	1	GMP reductase 1	GMPR		1	1	1	1	1	1	1	1	1	1	1	1	1	1	1	1	1	1	1	1	1	1	6.4	6.4	6.4	37.418	345	345	1	6	0.0021633	2.8402	By matching	By matching	By matching	By MS/MS	By matching	By MS/MS	6.4	6.4	6.4	6.4
P37108	P37108	2	2	2	Signal recognition particle 14 kDa protein	SRP14		1	2	2	2	2	1	0	2	1	1	2	1	0	2	1	1	2	1	0	2	1	1	16.9	16.9	16.9	14.57	136	136	1	7	0	5.5752	By MS/MS	By matching		By MS/MS	By MS/MS	By MS/MS	16.9	9.6	0	16.9
P37802;Q9UI15	P37802	13;1	13;1	13;1	Transgelin-2	TAGLN2		2	13	13	13	10	12	11	12	11	13	10	12	11	12	11	13	10	12	11	12	11	13	72.9	72.9	72.9	22.391	199	199;199	1	81	0	76.14	By MS/MS	By MS/MS	By MS/MS	By MS/MS	By MS/MS	By MS/MS	62.8	67.3	67.3	67.3
P37837	P37837	5	5	5	Transaldolase	TALDO1		1	5	5	5	4	4	3	4	4	2	4	4	3	4	4	2	4	4	3	4	4	2	16.3	16.3	16.3	37.54	337	337	1	21	0	11.716	By MS/MS	By MS/MS	By MS/MS	By MS/MS	By MS/MS	By MS/MS	12.5	13.1	9.2	12.5
P38117	P38117	13	13	13	Electron transfer flavoprotein subunit beta	ETFB		1	13	13	13	7	13	10	8	10	10	7	13	10	8	10	10	7	13	10	8	10	10	56.1	56.1	56.1	27.843	255	255	1	58	0	47.282	By MS/MS	By MS/MS	By MS/MS	By MS/MS	By MS/MS	By MS/MS	28.6	56.1	47.8	35.3
P38435	P38435	2	2	2	Vitamin K-dependent gamma-carboxylase	GGCX		1	2	2	2	0	2	1	2	1	1	0	2	1	2	1	1	0	2	1	2	1	1	3.7	3.7	3.7	87.56	758	758	1	9	0	5.0189		By MS/MS	By matching	By matching	By matching	By matching	0	3.7	1.7	3.7
P38606	P38606	7	7	7	V-type proton ATPase catalytic subunit A	ATP6V1A		1	7	7	7	5	7	3	6	6	5	5	7	3	6	6	5	5	7	3	6	6	5	20.9	20.9	20.9	68.303	617	617	1	32	0	23.464	By MS/MS	By MS/MS	By MS/MS	By MS/MS	By matching	By MS/MS	11.8	20.9	8.3	14.6
[truncated: 1,217 more rows]
[truncated: 34 more columns]

## Sheet: D) MV differences
LFQ intensity Saba13	LFQ intensity Saba17	LFQ intensity Saba15	LFQ intensity Saba16	LFQ intensity Saba14	LFQ intensity Saba18	Student's T-test Significant MV EPS_MV ctrl	Student's T-test significant	Peptides	Razor + unique peptides	Unique peptides	Sequence coverage [%]	Unique + razor sequence coverage [%]	Unique sequence coverage [%]	Mol. weight [kDa]	Q-value	Score	Intensity	MS/MS count	Student's T-test p-value MV EPS_MV ctrl	Student's T-test Difference MV EPS_MV ctrl	Protein IDs	Majority protein IDs	Protein names	Gene names
[truncated: 98 more rows]
