# Supplementary material for: Distinct microRNA and protein profiles of extracellular vesicles secreted from myotubes from morbidly obese donors with type 2 diabetes in response to electrical pulse stimulation
Source: Front Physiol. 2023 Mar 30;14:1143966. doi: 10.3389/fphys.2023.1143966 (PMC10098097; doi:10.3389/fphys.2023.1143966)
Supplement: Supplementary file 2 [file Table1.xlsx]

## Sheet: A) Total miR
miRNA MYO Transcript ID(Array Design)	p-value miRNA MYO(+/-EPS)	Fold-Change miR MYO (+/-EPS)	Mean Signal value (+ EPS)	Mean Signal value miR MYO (- EPS)			miRNA MV (+/- EPS) Transcript ID(Array Design)	p-value miRNA MV (+/ - EPS)	Fold-Change miRNA MV(+/- EPS)	Mean signal value (+ EPS	Mean Signal value miRNA MV (- EPS)			miRNA EXO (+/-EPS) Transcript ID(Array Design)	p-value miRNA(+/- EPS)	Fold-Change miRNA EXO (+/- EPS)	Mean signal value miRNA EXO (+ EPS)	Mean signal value miRNA EXO (- EPS)
hsa-miR-4497	0.0397181	1.06083	35339.6	37489.5			hsa-miR-3665	0.65191	1.12751	10874	9644.56			hsa-miR-3665	0.571764	1.31603	2731.73	2075.73
hsa-miR-3665	0.303214	1.03748	35073.7	36388.6			hsa-miR-3960	0.470239	1.15298	9411.44	8162.53			hsa-miR-3960	0.460083	1.56629	2596.05	1657.51
hsa-miR-6090	0.473451	1.01206	27512.5	27844.4			hsa-miR-6089	0.657808	1.07454	8968.8	8346.76			hsa-miR-6090	0.515511	1.3429	2432.46	1811.29
hsa-miR-6089	0.328721	1.01738	27171.4	27642.5			hsa-miR-6090	0.706895	1.07895	8467.38	7847.95			hsa-miR-6089	0.56779	1.24132	2316.77	1866.47
hsa-miR-3960	0.110652	1.04747	25194.1	26389.9			hsa-miR-7704	0.68976	1.0748	6814.54	6340.14			hsa-miR-6087	0.576177	1.43896	1738.83	1208.41
hsa-miR-7704	0.152843	1.04208	23349.4	24332.6			hsa-miR-4787-5p	0.348369	1.15434	6500.34	5631.1			hsa-miR-224-3p	0.726312	1.36827	1683.44	1230.3
hsa-miR-8069	0.844192	-1.0051	21999.8	21888.7			hsa-miR-8069	0.651559	1.11349	6078.5	5458.92			hsa-miR-7704	0.756292	1.09884	1087.12	989.352
hsa-miR-4787-5p	0.144871	1.02078	20766.9	21198.9			hsa-miR-6087	0.454101	1.1032	5906.96	5354.37			hsa-miR-6088	0.500739	1.22965	1046.75	851.28
hsa-miR-4466	0.328172	1.03814	19197.1	19929.3			hsa-miR-4466	0.403081	1.27556	5513.3	4322.35			hsa-miR-4787-5p	0.913918	1.04286	1034.34	991.803
hsa-miR-4516	0.921771	1.00349	18313.2	18376.8			hsa-miR-6125	0.754271	1.05174	4893.33	4652.53			hsa-miR-4466	0.558282	1.2282	969.213	789.136
hsa-miR-1915-3p	0.0952158	-1.05682	17616	16669.2			hsa-miR-4488	0.483325	1.36526	4865.26	3563.8			hsa-miR-8069	0.714425	-1.11652	865.626	966.489
hsa-miR-6125	0.642173	1.00983	17517.4	17689.4			hsa-miR-1915-3p	0.447391	1.1368	4420.83	3889.04			hsa-miR-206	0.991564	1.00313	843.416	840.777
hsa-miR-6087	0.144227	1.04437	15414.5	16098.1			hsa-miR-6729-5p	0.401443	1.17647	4390.9	3732.17			hsa-miR-6125	0.947363	1.0183	792.282	778.04
hsa-miR-6727-5p	0.766044	-1.011	15371.8	15204.4			hsa-miR-4497	0.689742	1.13195	4255.76	3759.7			hsa-miR-4497	0.373347	1.23111	684.274	555.818
hsa-miR-4488	0.111724	1.04983	14792.7	15529.2			hsa-miR-6727-5p	0.507028	1.23138	3984.55	3235.78			hsa-miR-4488	0.107484	1.55641	682.408	438.45
hsa-miR-6088	0.373283	-1.04206	14786.6	14189.1			hsa-miR-6869-5p	0.730051	1.08141	3582.62	3312.95			hsa-miR-1915-3p	0.811954	-1.09168	623.459	680.622
hsa-miR-6729-5p	0.462863	1.02083	14073.6	14366.3			hsa-miR-6088	0.928218	-1.01804	3573.69	3638.18			hsa-miR-6729-5p	0.808495	-1.08283	620.867	672.295
hsa-miR-6869-5p	0.912643	1.00152	13530.2	13550.9			hsa-miR-4516	0.722599	1.11398	3564.05	3199.43			hsa-miR-4516	0.70675	-1.13942	563.488	642.049
hsa-miR-3196	0.0265363	1.07316	12472	13384.7			hsa-miR-638	0.549607	1.14901	3533.79	3075.49			hsa-miR-149-3p	0.868815	1.12581	537.869	477.763
hsa-miR-638	0.95358	1.00264	12354.9	12387.5			hsa-miR-3196	0.562021	1.27359	3479.59	2732.11			hsa-miR-5189-3p	0.146022	-1.45734	530.684	773.389
hsa-miR-1469	0.418131	1.00987	10801.2	10908			hsa-miR-1237-5p	0.520926	1.5896	2609.4	1641.5			hsa-miR-23a-3p	0.909616	1.03938	518.13	498.497
hsa-miR-1237-5p	0.212499	1.04576	9905.4	10358.3			hsa-miR-149-3p	0.609026	-1.07166	2495.82	2674.77			hsa-miR-5787	0.665629	1.07704	508.548	472.169
hsa-miR-2861	0.700009	1.01769	9573.3	9742.66			hsa-miR-2861	0.781531	1.05197	2450.91	2329.98			hsa-miR-638	0.694471	1.09735	504.633	459.863
hsa-miR-6724-5p	0.579133	1.02435	8934.06	9151.55			hsa-miR-1908-5p	0.444856	1.65488	2281.87	1378.9			hsa-miR-6727-5p	0.939411	1.02583	461.415	449.794
hsa-miR-4745-5p	0.163324	1.06356	8826.34	9387.34			hsa-miR-1469	0.557046	1.17718	2230.11	1894.37			hsa-miR-6869-5p	0.407278	-1.2634	442.312	558.816
hsa-miR-762	0.252177	1.07649	8513.28	9164.24			hsa-miR-6724-5p	0.517449	1.09876	2059.1	1873.99			hsa-miR-1237-5p	0.0354842	1.40997	400.226	283.855
hsa-miR-6800-5p	0.711717	-1.01701	8147.26	8011.19			hsa-miR-762	0.891109	1.03173	1885.33	1827.3			hsa-miR-4508	0.210159	-1.27555	392.936	501.213
hsa-miR-6850-5p	0.355634	-1.02996	7289.48	7077.38			hsa-miR-3656	0.538598	1.07921	1880.11	1742.09			hsa-miR-1469	0.747138	1.07985	383.829	355.447
hsa-miR-6789-5p	0.806836	1.00436	7118.71	7149.86			hsa-miR-3940-5p	0.437959	1.42153	1877.63	1320.89			hsa-miR-3196	0.668681	1.14386	381.926	333.893
hsa-miR-3940-5p	0.260003	1.07244	6720.72	7207.58			hsa-miR-5787	0.979999	-1.00714	1718.94	1731.13			hsa-miR-762	0.904888	-1.03235	369.564	381.521
hsa-miR-3656	0.0737684	1.09667	6600.68	7238.63			hsa-miR-6800-5p	0.929191	1.03476	1626.1	1571.47			hsa-miR-2861	0.722864	-1.09719	367.151	402.834
hsa-miR-1908-5p	0.257183	1.14437	6516.13	7457.11			hsa-miR-4508	0.478147	-1.12803	1616.44	1823.38			hsa-miR-6724-5p	0.882747	-1.04914	321.232	337.018
hsa-miR-4674	0.0529846	-1.03172	6412.63	6215.7			hsa-miR-4745-5p	0.406454	1.47459	1614.64	1094.99			hsa-miR-3656	0.417009	1.10463	304.325	275.498
hsa-miR-6786-5p	0.191386	1.1331	5513.68	6247.66			hsa-miR-8072	0.547293	1.6898	1447.35	856.494			hsa-miR-1908-5p	0.114618	1.38928	282.612	203.425
hsa-miR-5787	0.15486	1.21026	5143.02	6224.32			hsa-miR-4734	0.470035	1.38908	1404.95	1011.39			hsa-miR-6800-5p	0.592679	-1.09567	278.378	305.009
hsa-miR-6816-5p	0.26206	1.12194	4937.62	5539.73			hsa-miR-6786-5p	0.599014	1.201	1326.31	1104.36			hsa-miR-3940-5p	0.295746	1.17602	277.713	236.145
hsa-miR-6791-5p	0.648238	1.06838	4893.33	5228.21			hsa-miR-7108-5p	0.387576	1.32661	1322.73	997.083			hsa-miR-6786-5p	0.497867	1.13605	276.014	242.959
hsa-miR-3178	0.040926	1.22565	4627.44	5671.84			hsa-miR-6789-5p	0.480028	1.49357	1272.28	851.859			hsa-miR-2115-5p	0.0816053	-1.67587	273.834	458.911
hsa-miR-8072	0.151695	1.14921	4546.69	5225.31			hsa-miR-6816-5p	0.499261	2.08757	1212.61	580.857			hsa-miR-1273g-3p	0.179615	-1.33304	258.792	344.98
hsa-miR-4508	0.522599	1.14536	4146.56	4749.3			hsa-miR-6850-5p	0.592555	1.27555	1169.68	916.976			hsa-let-7b-5p	0.659432	-1.18509	257.92	305.659
hsa-miR-663a	0.0655525	1.12978	4034.57	4558.05			hsa-miR-6791-5p	0.490059	1.27547	1120.71	878.641			hsa-miR-217	0.820284	1.26434	245.863	194.459
hsa-miR-7108-5p	0.593816	1.08497	4027.31	4369.64			hsa-miR-4674	0.490877	1.7493	1064.9	608.76			hsa-miR-6732-5p	0.373071	-1.23636	242.339	299.618
hsa-miR-6821-5p	0.260319	1.14894	3885.54	4464.24			hsa-miR-1273g-3p	0.934309	1.03493	1060.33	1024.57			hsa-miR-6803-5p	0.4429	-1.11779	237.225	265.167
hsa-miR-4532	0.365905	1.15423	3391.01	3913.92			hsa-miR-6805-5p	0.445804	2.18288	999.276	457.78			hsa-miR-8072	0.0830451	1.45782	221.695	152.073
hsa-miR-24-3p	0.367949	-1.08321	3226.6	2978.77			hsa-miR-663a	0.4795	1.72604	991.26	574.3			hsa-miR-4745-5p	0.333246	1.10957	214.825	193.611
hsa-miR-6803-5p	0.723511	1.03668	3193.23	3310.42			hsa-miR-5001-5p	0.328215	1.36385	899.575	659.587			hsa-miR-7108-5p	0.679067	1.0631	213.049	200.403
hsa-miR-149-3p	0.936518	1.00813	3141.2	3166.78			hsa-miR-4707-5p	0.442329	1.56301	859.557	549.936			hsa-miR-6791-5p	0.623673	-1.10466	204.827	226.265
hsa-miR-1228-5p	0.0740408	1.0796	3070.16	3314.56			hsa-miR-6803-5p	0.217198	-1.25093	833.426	1042.55			hsa-miR-4734	0.394372	-1.163	180.369	209.771
hsa-miR-206	0.224582	-1.08534	2934.71	2703.85			hsa-miR-3178	0.510818	1.7958	811.153	451.697			hsa-miR-4687-3p	0.28703	-1.32257	178.899	236.607
hsa-miR-6765-5p	0.290776	1.04874	2772.94	2907.98			hsa-miR-1228-5p	0.540493	1.59924	806.187	504.105			hsa-miR-6821-5p	0.104733	1.19916	176.863	147.489
hsa-miR-4763-3p	0.749684	1.05273	2721.71	2865.16			hsa-miR-4454	0.454245	2.22684	776.224	348.579			hsa-miR-4530	0.466875	-1.31034	163.272	213.941
hsa-miR-5001-5p	0.535557	1.03716	2693.19	2793.19			hsa-miR-4687-3p	0.787045	1.06702	745.994	699.136			hsa-miR-6850-5p	0.341689	-1.16396	160.438	186.743
hsa-miR-4687-3p	0.52482	1.10544	2584.73	2857.23			hsa-miR-6821-5p	0.52321	1.22302	723.525	591.593			hsa-miR-8075	0.71037	1.13043	156.244	138.217
hsa-miR-6805-5p	0.34228	1.16128	2583.3	2999.9			hsa-miR-3185	0.451195	1.8238	607.424	333.053			hsa-miR-663a	0.105788	1.55142	155.479	100.217
hsa-miR-3621	0.365149	1.08049	2337.42	2525.58			hsa-miR-206	0.695623	1.01302	604.27	596.505			hsa-miR-23b-3p	0.687636	-1.22607	151.394	185.619
hsa-miR-4281	0.427935	1.12512	2044.17	2299.97			hsa-miR-4532	0.449117	1.49028	587.848	394.453			hsa-miR-5001-5p	0.835077	-1.03652	148.273	153.688
hsa-miR-3185	0.630023	1.06701	2027.24	2163.12			hsa-miR-4763-3p	0.460324	1.21071	584.241	482.558			hsa-miR-4707-5p	0.770205	1.04188	142.587	136.856
hsa-miR-23a-3p	0.162385	-1.15388	1740.15	1508.08			hsa-miR-6765-5p	0.446837	1.81169	539.063	297.546			hsa-miR-6816-5p	0.0791483	1.71421	141.986	82.8288
hsa-miR-4505	0.0445371	1.24115	1550.7	1924.68			hsa-miR-3621	0.410103	1.88683	528.691	280.199			hsa-miR-6789-5p	0.454408	1.2309	130.767	106.236
hsa-let-7b-5p	0.0788806	1.09051	1454.09	1585.7			hsa-miR-4467	0.371896	2.31328	494.001	213.55			hsa-miR-455-3p	0.116031	-1.73628	125.539	217.971
hsa-miR-22-3p	0.247097	-1.08635	1416.58	1303.97			hsa-miR-4281	0.291502	1.84025	480.646	261.185			hsa-miR-4763-3p	0.553087	1.10849	122.448	110.465
hsa-miR-23b-3p	0.165946	-1.14484	1414.03	1235.18			hsa-miR-4530	0.387735	-1.71281	478.522	819.619			hsa-miR-3178	0.0576699	1.42754	112.135	78.5511
hsa-miR-6858-5p	0.404312	1.21649	1328.42	1616.1			hsa-miR-1227-5p	0.402426	2.13843	446.099	208.611			hsa-miR-6808-3p	0.103442	-1.46583	108.232	158.651
hsa-miR-328-5p	0.265819	1.1584	1308.14	1515.31			hsa-miR-6743-5p	0.669049	1.18674	393.32	331.43			hsa-miR-24-3p	0.472618	1.31398	103.933	79.0975
hsa-miR-4454	0.601395	1.17059	1274.66	1492.17			hsa-miR-1343-5p	0.467229	2.14367	381.384	177.912			hsa-miR-6805-5p	0.0150536	1.58996	102.268	64.3211
hsa-miR-1227-5p	0.212463	1.25125	1260.78	1577.47			hsa-miR-6858-5p	0.428361	1.35182	377.434	279.205			hsa-miR-4281	0.0900474	1.88658	98.7145	52.3243
hsa-miR-6743-5p	0.213899	1.19986	1216.74	1459.95			hsa-miR-328-5p	0.437783	1.81142	307.314	169.653			hsa-miR-4492	0.336199	1.25015	96.3211	77.0477
hsa-miR-4530	0.92052	1.01502	1190.37	1208.25			hsa-miR-24-3p	0.498631	-1.43966	305.141	439.299			hsa-miR-4674	0.66997	1.10975	96.2397	86.7216
hsa-miR-1343-5p	0.255481	1.15623	1181.17	1365.68			hsa-let-7b-5p	0.467825	-1.18235	296.194	350.206			hsa-miR-1228-5p	0.138211	1.32127	93.6872	70.9067
hsa-miR-6722-3p	0.218713	1.2051	1127.18	1358.41			hsa-miR-6732-5p	0.791306	-1.0799	288.195	311.222			hsa-let-7c-5p	0.572717	-1.46904	92.026	135.19
hsa-miR-6752-5p	0.17558	1.2479	1114.44	1390.7			hsa-miR-6722-3p	0.386007	1.51927	278.457	183.283			hsa-let-7a-5p	0.600936	-1.72786	90.9316	157.117
hsa-miR-4463	0.153081	1.13645	1033.7	1174.72			hsa-miR-6126	0.255457	1.2049	257.249	213.501			hsa-miR-6858-5p	0.558165	1.22674	89.9	73.2837
hsa-miR-27a-3p	0.344976	-1.12461	1027.91	914.025			hsa-miR-4651	0.815414	-1.10223	256.842	283.098			hsa-miR-4505	0.433056	-1.24655	87.4369	108.994
hsa-miR-4651	0.252828	1.18365	970.396	1148.63			hsa-miR-4505	0.496008	-1.25489	248.894	312.335			hsa-miR-4463	0.511802	-1.08452	86.5265	93.8399
hsa-miR-26a-5p	0.855842	1.01274	835.138	845.775			hsa-miR-4492	0.790099	1.13727	233.19	205.043			hsa-miR-6743-5p	0.0785072	1.51593	83.5837	55.137
hsa-miR-100-5p	0.0159624	-1.22104	810.377	663.674			hsa-miR-6752-5p	0.287972	1.39551	224.627	160.965			hsa-miR-3185	0.543357	-1.13244	78.9523	89.4091
hsa-miR-125b-5p	0.771474	1.02132	808.47	825.709			hsa-miR-4463	0.410831	-1.22961	200.641	246.71			hsa-miR-328-5p	0.053002	1.82856	78.4081	42.8796
hsa-miR-4741	0.158641	1.17839	793.7	935.29			hsa-miR-4739	0.488447	1.62508	198.755	122.305			hsa-miR-3620-5p	0.697275	-1.16493	77.6697	90.4789
hsa-miR-103a-3p	0.0861939	-1.15662	747.593	646.363			hsa-miR-23a-3p	0.541552	1.18671	195.568	164.8			hsa-miR-4532	0.0347395	2.51984	75.0979	29.8027
hsa-miR-4739	0.341218	1.14664	743.784	852.851			hsa-miR-4741	0.743309	1.14953	195.288	169.884			hsa-miR-1227-5p	0.201026	1.33483	73.3269	54.9337
hsa-miR-4758-5p	0.233679	1.10964	735.086	815.68			hsa-miR-3620-5p	0.389504	-1.37768	179.612	247.449			hsa-miR-6756-5p	0.706823	-1.14297	65.6945	75.0869
hsa-miR-6732-5p	0.158175	1.1973	665.226	796.472			hsa-miR-3180-3p	0.406866	4.47957	176.515	39.4045			hsa-miR-937-5p	0.257969	-1.43128	64.095	91.7382
hsa-miR-3195	0.551765	1.05188	645.646	679.142			hsa-miR-5100	0.597659	1.52487	165.938	108.821			hsa-miR-6765-5p	0.229228	1.42949	63.0669	44.1181
hsa-miR-4467	0.082083	1.27159	610.463	776.257			hsa-miR-8075	0.920854	-1.07827	151.638	163.507			hsa-miR-6752-5p	0.563082	1.30697	62.8277	48.0715
hsa-let-7c-5p	0.652844	1.0527	577.922	608.38			hsa-miR-4758-5p	0.572325	-1.17895	147.52	173.919			hsa-miR-4651	0.580769	-1.04482	61.5693	64.3287
hsa-miR-1909-3p	0.158397	1.11406	563.679	627.969			hsa-miR-4695-5p	0.496228	1.58121	144.149	91.1639			hsa-miR-6126	0.513402	1.44429	57.0008	39.466
hsa-miR-221-3p	0.27831	-1.26239	557.833	441.883			hsa-miR-6068	0.988474	-1.00849	141.493	142.696			hsa-miR-6085	0.39856	1.64816	54.5993	33.1273
hsa-miR-4695-5p	0.518536	1.17234	554.403	649.948			hsa-miR-4270	0.507418	1.19821	136.28	113.736			hsa-miR-1343-5p	0.0639479	2.49549	53.0397	21.2543
hsa-miR-3180-3p	0.482552	1.13961	541.122	616.668			hsa-miR-937-5p	0.332575	-1.53119	136.093	208.384			hsa-miR-4467	0.036683	1.98291	51.7838	26.1151
hsa-miR-6723-5p	0.32013	-1.17823	537.79	456.44			hsa-miR-6756-5p	0.389509	-1.29985	134.652	175.027			hsa-miR-4741	0.886635	1.04228	51.1134	49.0401
hsa-miR-4270	0.832757	1.0409	523.556	544.969			hsa-miR-6775-5p	0.652127	1.26366	130.802	103.51			hsa-miR-3621	0.0976499	2.42666	51.0263	21.0274
hsa-miR-4689	0.570309	1.03294	507.791	524.519			hsa-miR-3180	0.427057	3.83533	129.123	33.6667			hsa-miR-6806-3p	0.34759	-1.18782	48.4401	57.5383
hsa-miR-107	0.166691	-1.10536	504.773	456.658			hsa-miR-92b-5p	0.524901	2.68277	127.124	47.3854			hsa-miR-6722-3p	0.48363	1.25327	48.1512	38.4204
hsa-miR-222-3p	0.00633627	-1.19981	488.993	407.558			hsa-miR-1233-5p	0.395454	2.3892	126.827	53.0834			hsa-miR-4739	0.185342	1.88483	48.0412	25.4882
hsa-miR-1233-5p	0.363368	1.15413	486.141	561.067			hsa-miR-6085	0.56705	1.26571	124.566	98.4166			hsa-miR-4758-5p	0.605136	-1.29866	45.2834	58.8076
hsa-miR-6790-5p	0.668368	1.04995	475.407	499.154			hsa-miR-23b-3p	0.994596	-1.00308	121.8	122.175			hsa-miR-6749-5p	0.00770339	1.6533	44.4278	26.8722
hsa-miR-4492	0.955839	1.00918	473.044	477.388			hsa-miR-6749-5p	0.684134	1.1337	121.635	107.291			hsa-miR-3613-5p	0.402759	-1.3612	42.8066	58.2683
hsa-let-7a-5p	0.836963	1.02713	460.52	473.014			hsa-miR-1231	0.400968	3.29956	121.554	36.8392			hsa-miR-4270	0.219973	1.78994	42.1106	23.5263
hsa-miR-3180	0.439752	1.12858	438.754	495.17			hsa-miR-6771-5p	0.566683	1.71695	97.7747	56.9467			hsa-miR-26a-5p	0.877199	1.11556	39.5468	35.4504
hsa-miR-6126	0.209186	1.11587	437.067	487.707			hsa-miR-3195	0.458803	2.04999	96.9474	47.2915			hsa-miR-4507	0.616125	1.16963	38.5068	32.9222
hsa-miR-6771-5p	0.26234	1.21111	410.529	497.192			hsa-miR-3141	0.447698	2.64858	96.2277	36.3318			hsa-miR-378h	0.154248	1.64044	34.0395	20.7503
hsa-miR-937-5p	0.674659	1.08913	384.951	419.263			hsa-miR-4749-5p	0.617461	1.25376	94.9331	75.7183			hsa-miR-1233-5p	0.0147436	3.28681	32.8101	9.98242
hsa-miR-3188	0.842115	-1.03652	378.983	365.632			hsa-miR-4486	0.506852	2.06146	94.2408	45.7155			hsa-miR-4433b-3p	0.0339764	1.89175	31.7347	16.7753
hsa-miR-6756-5p	0.707527	1.0855	378.568	410.936			hsa-miR-6790-5p	0.430169	1.87701	92.4499	49.2537			hsa-miR-6794-5p	0.131526	2.17203	30.532	14.0569
hsa-miR-4634	0.209104	1.21989	374.131	456.402			hsa-miR-1909-3p	0.412802	2.6419	91.4937	34.6317			hsa-miR-4749-5p	0.339033	2.09447	29.7507	14.2044
hsa-miR-6068	0.210355	-1.12168	373.367	332.864			hsa-miR-125b-5p	0.83429	1.02596	87.2994	85.0901			hsa-miR-320a	0.193769	1.9505	28.832	14.7818
hsa-miR-6775-5p	0.415894	1.19982	369.777	443.666			hsa-miR-22-3p	0.97177	1.01622	85.6529	84.2865			hsa-miR-548a-3p	0.0529445	-1.65697	27.7507	45.9818
hsa-miR-4486	0.368337	1.24228	366.846	455.722			hsa-miR-221-3p	0.958285	-1.0194	83.9984	85.6286			hsa-miR-4695-5p	0.979007	1.01782	27.0291	26.5557
hsa-miR-6749-5p	0.260628	1.20441	361.449	435.334			hsa-miR-4485	0.283537	2.5726	75.6648	29.4119			hsa-miR-6068	0.883187	-1.12902	26.9318	30.4065
hsa-miR-3620-5p	0.557006	1.20847	343.434	415.029			hsa-let-7c-5p	0.896475	1.04396	75.5374	72.3565			hsa-miR-92b-5p	0.0263913	2.49168	26.1609	10.4993
hsa-miR-29a-3p	0.67509	-1.06358	324.245	304.864			hsa-miR-4507	0.601991	-1.17865	74.781	88.1403			hsa-miR-8063	0.742973	-1.11312	25.2514	28.108
hsa-miR-92b-5p	0.0148147	1.27814	322.49	412.188			hsa-miR-4433b-3p	0.35267	1.57547	74.299	47.1596			hsa-miR-6779-5p	0.782422	1.08009	24.7531	22.9177
hsa-miR-8063	0.59299	1.08858	321.283	349.743			hsa-miR-4632-5p	0.419365	2.01913	73.3096	36.3076			hsa-miR-6775-5p	0.131235	1.47726	23.5041	15.9106
hsa-miR-4632-5p	0.526142	1.12139	314.749	352.955			hsa-miR-1207-5p	0.125945	1.67354	72.8789	43.5482			hsa-miR-6771-5p	0.107673	1.75187	22.6486	12.9282
hsa-miR-6798-5p	0.102625	1.14004	311.833	355.501			hsa-miR-27a-3p	0.509086	1.74957	69.6804	39.8271			hsa-miR-6790-5p	0.126992	1.49883	22.2952	14.875
hsa-miR-1231	0.13927	1.26691	285.693	361.948			hsa-miR-4634	0.426953	1.95295	69.5891	35.6329			hsa-let-7e-5p	0.743199	-1.2913	22.0667	28.4947
hsa-miR-3663-3p	0.66165	-1.049	282.587	269.386			hsa-miR-4649-5p	0.379545	2.55802	66.8155	26.1199			hsa-miR-6798-5p	0.0514191	3.87252	21.8332	5.63795
hsa-miR-17-5p	0.212538	-1.14391	280.911	245.572			hsa-miR-6132	0.118435	1.28644	65.7432	51.1049			hsa-miR-4487	0.287708	1.70696	21.1848	12.4108
hsa-miR-191-5p	0.669868	-1.0363	280.273	270.456			hsa-miR-6779-5p	0.792205	-1.10308	64.3327	70.9642			hsa-miR-1207-5p	0.278435	1.9974	21.0414	10.5344
hsa-miR-320a	0.500044	1.03782	269.009	279.182			hsa-miR-4484	0.788247	-1.0669	62.3613	66.5335			hsa-miR-320b	0.0330712	2.81135	20.5569	7.31212
hsa-miR-16-5p	0.888497	-1.00971	263.564	261.028			hsa-miR-4665-5p	0.299379	2.08264	62.2327	29.8815			hsa-let-7d-5p	0.958217	-1.05066	20.1234	21.1427
hsa-miR-8075	0.499326	-1.09998	259.164	235.607			hsa-miR-4690-5p	0.435065	2.38403	60.1837	25.2444			hsa-miR-3141	0.0250853	2.35482	19.7923	8.40507
hsa-miR-4649-5p	0.351509	1.17704	258.864	304.692			hsa-miR-6794-5p	0.340191	1.37341	59.8924	43.6083			hsa-miR-4706	0.0592631	2.38069	19.5315	8.20413
hsa-miR-3141	0.560398	1.16621	257.527	300.329			hsa-miR-4689	0.634536	1.18869	59.7675	50.2803			hsa-miR-6880-5p	0.490092	1.29295	19.383	14.9913
hsa-miR-4433b-3p	0.0766886	1.24861	256.478	320.24			hsa-miR-6798-5p	0.366384	2.56847	58.8349	22.9067			hsa-miR-4632-5p	0.229647	1.55886	18.9992	12.1879
hsa-miR-5100	0.97036	1.00746	255.261	257.165			hsa-miR-320a	0.239177	-2.12436	55.8494	118.644			hsa-miR-100-5p	0.759212	1.11194	18.8036	16.9106
hsa-miR-4665-5p	0.435166	1.11294	246.751	274.619			hsa-miR-1307-3p	0.470569	2.28156	54.939	24.0796			hsa-miR-125b-5p	0.662494	1.18945	18.1916	15.2942
hsa-miR-4507	0.473169	1.17839	243.409	286.832			hsa-miR-1225-5p	0.275982	1.91092	53.6792	28.0907			hsa-miR-4454	0.639913	1.72418	17.4622	10.1278
hsa-miR-4449	0.428754	1.084	241.237	261.501			hsa-miR-8063	0.634136	1.24946	52.9152	42.3503			hsa-miR-4689	0.647356	1.36975	16.7562	12.2329
hsa-miR-106a-5p	0.171347	-1.1841	238.592	201.496			hsa-miR-3188	0.524469	2.12826	52.14	24.499			hsa-miR-4486	0.102594	1.64927	16.3389	9.90674
hsa-miR-320b	0.369434	1.02467	235.194	240.997			hsa-miR-320b	0.517028	-1.39658	51.3439	71.7059			hsa-miR-4484	0.771373	-1.27686	15.6879	20.0312
hsa-miR-125a-5p	0.560164	1.077	233.495	251.475			hsa-miR-744-5p	0.463175	2.53353	51.0415	20.1464			hsa-miR-191-5p	0.0555715	2.31197	15.2767	6.60766
hsa-miR-4690-5p	0.898326	1.03312	221.03	228.351			hsa-miR-222-3p	0.71725	-1.07848	50.3497	54.3007			hsa-miR-4649-5p	0.00428845	2.02319	14.683	7.25734
hsa-miR-6085	0.615569	1.0986	219.289	240.91			hsa-miR-4750-5p	0.4467	2.71237	50.3144	18.5499			hsa-miR-6511b-5p	0.722175	1.19269	14.5176	12.1722
hsa-miR-99b-5p	0.417329	-1.09665	219.07	199.764			hsa-miR-6723-5p	0.507036	2.39108	48.8579	20.4334			hsa-miR-4330	0.284716	-1.39918	14.2132	19.8869
hsa-let-7d-5p	0.434022	1.05386	218.102	229.849			hsa-miR-7977	0.379293	1.65343	47.8667	28.95			hsa-miR-320c	0.137388	1.38476	14.0924	10.1769
hsa-miR-27b-3p	0.741424	-1.0378	210.776	203.098			hsa-miR-3937	0.472	2.49721	47.2021	18.9019			hsa-miR-6132	0.974401	1.00656	13.9476	13.8567
hsa-miR-1225-5p	0.52419	1.113	206.07	229.355			hsa-miR-6787-5p	0.495004	2.02412	45.8789	22.6662			hsa-miR-4663	0.177409	-2.46943	13.4827	33.2947
hsa-miR-4749-5p	0.211005	1.25517	204.629	256.846			hsa-miR-26a-5p	0.438429	1.86054	45.1142	24.2479			hsa-miR-4635	0.118881	1.84151	13.2597	7.20046
hsa-miR-3187-3p	0.0920101	1.31172	204.371	268.078			hsa-miR-103a-3p	0.84201	1.17873	44.9541	38.1375			hsa-miR-6782-5p	0.13372	1.85285	13.2492	7.15068
hsa-miR-4721	0.0831452	1.16502	199.664	232.612			hsa-miR-6075	0.38016	2.24535	44.6497	19.8854			hsa-miR-877-5p	0.212137	1.86898	12.7278	6.81002
hsa-miR-199a-5p	0.724137	-1.07707	192.676	178.888			hsa-miR-320c	0.173201	-1.55761	42.2477	65.8052			hsa-miR-4665-5p	0.140255	2.1754	12.6358	5.80848
hsa-miR-320c	0.694284	-1.04052	190.791	183.362			hsa-miR-3135b	0.771843	-1.03997	42.0441	43.7245			hsa-miR-4459	0.0262353	2.2644	12.5303	5.53361
hsa-let-7e-5p	0.933607	-1.00933	187.302	185.57			hsa-miR-191-5p	0.529924	-1.21427	40.3059	48.9423			hsa-miR-1225-5p	0.218646	1.85958	12.4566	6.69865
hsa-miR-6794-5p	0.582825	1.11728	187.204	209.161			hsa-miR-100-5p	0.584737	1.19325	39.2527	32.8955			hsa-miR-3921	0.161057	-1.76822	12.2005	21.5732
hsa-miR-3648	0.421224	1.15436	187.11	215.991			hsa-miR-6780b-5p	0.252233	2.80115	39.0977	13.9577			hsa-miR-101-5p	0.153595	-1.96628	12.1975	23.9837
hsa-miR-92a-3p	0.570355	-1.06861	181.591	169.932			hsa-miR-455-3p	0.313623	-1.47752	38.423	56.7709			hsa-miR-6075	0.260971	1.64553	12.0758	7.33863
hsa-miR-744-5p	0.377149	1.1525	181.482	209.158			hsa-miR-602	0.258776	2.73981	37.933	13.8452			hsa-miR-3188	0.0359311	1.60103	11.7277	7.32511
hsa-miR-1207-5p	0.883189	1.02586	167.847	172.188			hsa-miR-6820-5p	0.296732	2.14962	37.5448	17.4658			hsa-miR-6780b-5p	0.265264	1.21647	11.531	9.47903
hsa-miR-20a-5p	0.141469	-1.1785	166.233	141.055			hsa-miR-4449	0.110899	2.12408	35.366	16.65			hsa-miR-1231	0.161817	1.67749	11.3933	6.79183
hsa-miR-193b-3p	0.95763	1.0056	164.664	165.585			hsa-miR-4498	0.484337	2.05508	35.2942	17.1742			hsa-miR-6820-5p	0.717239	1.15319	11.3506	9.84281
hsa-miR-181a-5p	0.556635	1.05644	163.224	172.436			hsa-miR-4706	0.428133	2.32192	31.8707	13.726			hsa-miR-8089	0.171024	2.08684	11.3172	5.42311
hsa-miR-187-5p	0.218132	1.24653	160.903	200.571			hsa-miR-125a-5p	0.673892	1.25044	31.578	25.2536			hsa-miR-6716-3p	0.231395	-2.56064	11.2818	28.8888
hsa-miR-532-5p	0.364941	-1.11279	156.062	140.244			hsa-miR-3187-3p	0.520666	1.63168	30.2646	18.5481			hsa-miR-1909-3p	0.0379882	1.776	11.1258	6.26455
hsa-miR-93-5p	0.425776	-1.12672	155.925	138.388			hsa-miR-572	0.349043	2.59901	29.9682	11.5306			hsa-miR-1587	0.579155	1.18757	10.4818	8.82619
hsa-miR-1268a	0.69835	1.10247	155.497	171.431			hsa-miR-193a-5p	0.154968	-1.21814	29.2501	35.6307			hsa-miR-1307-3p	0.254811	2.11595	10.2373	4.83817
hsa-miR-185-5p	0.218045	-1.09808	151.012	137.524			hsa-miR-1268a	0.455994	1.48918	29.1229	19.5563			hsa-miR-4634	0.0485643	2.22907	10.0169	4.49378
hsa-miR-602	0.713049	-1.0179	146.831	144.248			hsa-let-7a-5p	0.33224	1.84717	28.9167	15.6545			hsa-miR-4690-5p	0.546915	1.21308	9.83851	8.11033
hsa-miR-6802-5p	0.770087	1.04021	145.813	151.676			hsa-miR-6802-5p	0.781375	1.19703	28.8862	24.1317			hsa-miR-150-3p	0.320651	1.92693	9.53445	4.94802
hsa-miR-151a-5p	0.0382329	-1.16951	142.828	122.125			hsa-miR-3648	0.584469	1.55407	28.8456	18.5614			hsa-miR-2277-5p	0.0380267	1.67561	9.43963	5.63353
hsa-miR-7110-5p	0.127848	1.16155	141.942	164.873			hsa-miR-6781-5p	0.476636	1.95695	28.7255	14.6787			hsa-miR-6802-5p	0.256144	1.36385	9.42511	6.91064
hsa-miR-6787-5p	0.494052	1.17545	140.712	165.401			hsa-miR-6782-5p	0.568316	1.45527	28.5851	19.6424			hsa-miR-6787-5p	0.512316	1.5599	9.4013	6.02687
hsa-miR-1307-3p	0.428935	1.1849	139.948	165.825			hsa-miR-3613-5p	0.0823901	-3.08334	26.7918	82.608			hsa-miR-3180-3p	0.272695	1.54521	9.33798	6.04319
hsa-miR-6768-5p	0.456473	-1.20207	138.279	115.034			hsa-miR-8089	0.662479	1.28685	26.2255	20.3795			hsa-miR-4449	0.309502	2.01202	9.22245	4.58369
hsa-miR-3937	0.0836793	1.25932	133.779	168.471			hsa-miR-5189-5p	0.681935	1.34073	26.1419	19.4982			hsa-miR-125a-5p	0.686147	-1.28111	9.15424	11.7276
hsa-miR-6781-5p	0.389885	1.21294	132.775	161.047			hsa-miR-6511b-5p	0.443878	2.01698	25.3322	12.5594			hsa-miR-1281	0.552187	-1.27341	8.79303	11.1972
hsa-miR-31-5p	0.167868	-1.13994	132.362	116.113			hsa-miR-92a-3p	0.798236	1.06567	23.2189	21.7881			hsa-miR-602	0.782283	1.20412	8.44783	7.01576
hsa-miR-6716-5p	0.1245	1.10836	128.29	142.191			hsa-miR-150-3p	0.7937	1.11521	22.7796	20.4264			hsa-miR-668-5p	0.234924	1.69002	8.40629	4.97408
hsa-miR-4498	0.330931	1.19915	125.785	150.835			hsa-miR-6848-5p	0.55227	1.6127	22.1442	13.7312			hsa-miR-6750-5p	0.793643	1.03137	8.39325	8.13798
hsa-miR-133a-3p	0.741354	1.03605	125.157	129.67			hsa-miR-4656	0.386944	2.02439	21.8776	10.807			hsa-miR-3648	0.0884446	1.69847	8.26549	4.86645
hsa-miR-138-5p	0.871515	-1.03925	123.312	118.655			hsa-miR-6813-5p	0.37609	1.91191	21.876	11.4419			hsa-miR-5000-5p	0.118395	-3.78341	8.20089	31.0274
hsa-miR-193a-5p	0.692066	-1.06118	120.773	113.811			hsa-miR-107	0.969488	-1.01461	21.6995	22.0166			hsa-miR-6768-5p	0.260344	2.58487	8.07779	3.12503
hsa-miR-133b	0.69908	1.06607	119.833	127.75			hsa-miR-4487	0.856331	1.0977	21.5287	19.6126			hsa-miR-498	0.051206	2.45923	7.97896	3.24449
hsa-miR-30a-5p	0.968294	1.00493	117.466	118.046			hsa-miR-4459	0.568529	1.34543	21.0819	15.6692			hsa-miR-548ac	0.179443	-1.47573	7.91188	11.6758
hsa-miR-5189-5p	0.822106	-1.05516	116.907	110.795			hsa-miR-181a-5p	0.156377	1.4544	21.0043	14.4419			hsa-miR-6891-5p	0.380099	1.25915	7.88412	6.26146
hsa-miR-6075	0.933716	-1.01242	116.643	115.212			hsa-miR-6891-5p	0.47776	1.45434	19.2303	13.2227			hsa-miR-1268a	0.60816	1.19138	7.86933	6.60519
hsa-miR-4750-5p	0.767098	1.08425	115.178	124.882			hsa-miR-6819-5p	0.448407	1.54654	18.9844	12.2753			hsa-miR-99b-5p	0.210104	1.96441	7.85358	3.99792
hsa-miR-675-5p	0.474536	1.18671	110.285	130.876			hsa-miR-4655-5p	0.310473	1.57729	18.396	11.6631			hsa-miR-4656	0.203206	1.89656	7.82576	4.12628
hsa-miR-143-3p	0.0279396	-1.18173	106.174	89.8465			hsa-let-7e-5p	0.267006	1.43953	18.2911	12.7063			hsa-miR-92a-3p	0.0436277	1.4102	7.70193	5.46159
hsa-miR-361-5p	0.304644	-1.09872	106.074	96.5437			hsa-miR-6726-5p	0.533219	2.20118	18.1427	8.24232			hsa-miR-3937	0.0842912	1.82786	7.69606	4.21041
hsa-miR-1273g-3p	0.929298	1.04373	104.814	109.397			hsa-miR-371b-5p	0.398927	2.65109	17.1456	6.46737			hsa-miR-103a-3p	0.368824	1.17744	7.40341	6.28773
hsa-miR-6779-5p	0.32926	1.22813	99.5369	122.244			hsa-miR-3921	0.183239	-2.64264	16.6901	44.1059			hsa-miR-107	0.034049	1.7161	7.30868	4.2589
hsa-let-7i-5p	0.266757	-1.10953	97.257	87.6559			hsa-miR-7112-5p	0.35002	2.549	16.5155	6.47922			hsa-miR-6848-5p	0.226106	1.8824	7.29855	3.87724
hsa-miR-127-3p	0.229134	-1.14146	93.2732	81.7139			hsa-miR-1587	0.835477	-1.12223	16.2244	18.2075			hsa-miR-6735-5p	0.0318087	1.52055	7.27411	4.78384
hsa-miR-572	0.383834	1.11875	93.2473	104.32			hsa-miR-7110-5p	0.961857	-1.02145	14.7417	15.0579			hsa-miR-6879-5p	0.332486	1.93808	7.26947	3.75086
hsa-miR-34a-5p	0.452367	-1.03716	89.5977	86.3875			hsa-miR-1275	0.474657	1.35275	14.7122	10.8758			hsa-miR-5100	0.414513	1.81487	7.2513	3.99548
hsa-miR-885-3p	0.753028	1.06741	89.2537	95.2707			hsa-miR-1184	0.884805	-1.11482	14.6218	16.3006			hsa-let-7f-5p	0.542975	1.60431	7.2387	4.51204
hsa-miR-145-5p	0.249887	-1.28229	88.7669	69.2249			hsa-miR-1268b	0.0997346	-1.60898	14.5289	23.3767			hsa-miR-106a-5p	0.306448	2.01054	7.20136	3.58181
hsa-miR-4743-5p	0.467907	1.17535	88.5794	104.112			hsa-miR-7150	0.484474	1.49563	14.0648	9.40397			hsa-miR-6813-5p	0.157034	1.68016	7.13775	4.24825
hsa-miR-6820-5p	0.671755	1.10503	87.8725	97.1021			hsa-miR-1260b	0.928099	-1.09107	12.888	14.0617			hsa-miR-6723-5p	0.43631	1.18025	7.11794	6.03089
hsa-miR-4656	0.442038	1.21286	86.706	105.163			hsa-miR-99b-5p	0.993051	1.00382	10.474	10.4341			hsa-miR-6776-5p	0.317692	1.37699	7.06006	5.12716
hsa-miR-455-3p	0.480176	-1.09598	86.5373	78.9584			hsa-miR-214-3p	0.613077	-1.24543	8.75581	10.9048			hsa-miR-1246	0.505185	1.68052	6.97566	4.15089
hsa-miR-4459	0.530963	1.18135	85.8889	101.464			hsa-miR-1281	0.540649	-1.90401	5.49386	10.4604			hsa-miR-7977	0.640594	1.42272	6.89476	4.84615
hsa-miR-140-3p	0.375636	-1.19182	85.122	71.4222			hsa-miR-17-5p	0.359982	-1.41991	5.48021	7.7814			hsa-miR-450b-5p	0.415547	-1.80529	6.88339	12.4264
hsa-miR-574-3p	0.226071	-1.57916	81.2339	51.4411			hsa-miR-31-5p	0.555263	-1.27389	5.27423	6.71878			hsa-miR-1268b	0.203516	2.19977	6.88115	3.12811
hsa-miR-874-3p	0.0400062	1.10838	78.8883	87.4381			hsa-miR-3157-3p	0.476396	-2.07336	4.28917	8.893			hsa-miR-3135b	0.333942	1.30324	6.86662	5.26889
hsa-miR-1281	0.161165	-1.49549	77.4385	51.7813										hsa-miR-3180	0.534833	1.06871	6.83679	6.39724
hsa-miR-210-3p	0.917982	-1.02342	74.7914	73.0798										hsa-miR-6763-5p	0.353536	1.75183	6.59901	3.76691
hsa-miR-150-3p	0.311032	1.13833	74.299	84.5768										hsa-miR-7110-5p	0.224661	1.80699	6.5648	3.63302
hsa-miR-1268b	0.247424	1.30906	73.684	96.4567										hsa-miR-7150	0.101408	1.56225	6.50212	4.16201
hsa-miR-3124-5p	0.790525	1.07042	73.6049	78.7883										hsa-miR-6812-5p	0.365094	1.19437	6.4223	5.37711
hsa-miR-130a-3p	0.58413	-1.35483	70.1441	51.7734										hsa-miR-6799-5p	0.12754	-1.1825	6.31731	7.47016
hsa-miR-6799-5p	0.714651	1.12153	67.7378	75.9696										hsa-miR-4655-5p	0.141755	1.92733	6.27311	3.25483
hsa-miR-214-3p	0.803775	-1.04958	65.1643	62.0862										hsa-miR-572	0.806333	1.07862	6.19258	5.74119
hsa-miR-152-3p	0.63968	-1.05307	64.9789	61.7043										hsa-miR-6769b-5p	0.490225	1.21703	6.18263	5.08011
hsa-miR-8064	0.135715	1.29161	64.5605	83.387										hsa-miR-5010-5p	0.133137	1.99521	6.16829	3.09155
hsa-miR-4706	0.512877	1.08193	64.3916	69.6673										hsa-miR-4498	0.785957	1.15205	6.15176	5.33985
hsa-miR-30c-5p	0.955231	-1.00722	62.5323	62.084										hsa-miR-5189-5p	0.708547	1.18146	6.10969	5.17131
hsa-miR-362-5p	0.0917991	-1.33601	62.14	46.5116										hsa-miR-185-5p	0.0805182	-1.25043	6.08345	7.60691
hsa-miR-99a-5p	0.241279	-1.10396	62.0483	56.2055										hsa-miR-3195	0.429845	1.34014	6.04482	4.5106
hsa-miR-6819-5p	0.62067	1.1094	61.0466	67.7252										hsa-miR-4793-3p	0.7486	1.07011	5.93431	5.54551
hsa-miR-199a-3p	0.736974	1.07263	60.1624	64.5319										hsa-miR-17-5p	0.322999	1.73592	5.88454	3.38987
hsa-miR-199b-3p	0.736974	1.07263	60.1624	64.5319										hsa-miR-4668-5p	0.0855736	1.53366	5.88409	3.83666
hsa-miR-7112-5p	0.0444317	1.28492	59.3769	76.2947										hsa-miR-3162-5p	0.516972	1.46935	5.86744	3.99321
hsa-miR-6806-5p	0.612849	1.07442	58.624	62.9865										hsa-miR-365b-5p	0.310164	1.58204	5.86231	3.70553
hsa-miR-6753-5p	0.741806	1.06501	57.6952	61.4461										hsa-miR-221-3p	0.371135	-1.30086	5.84159	7.59911
hsa-miR-4433-3p	0.0515089	1.22331	55.9021	68.3851										hsa-miR-7847-3p	0.301631	1.63805	5.80059	3.54118
hsa-miR-503-5p	0.175867	-1.99929	55.7844	27.9021										hsa-miR-6865-5p	0.206687	1.83085	5.78758	3.16113
hsa-miR-6824-5p	0.0346149	1.32314	55.7492	73.7643										hsa-miR-3187-3p	0.325108	1.31839	5.75434	4.36466
hsa-miR-500a-3p	0.172412	-1.23695	55.7168	45.0436										hsa-miR-16-2-3p	0.665976	-1.22702	5.73479	7.0367
hsa-miR-181b-5p	0.250923	-1.37584	55.7125	40.4933										hsa-miR-371b-5p	0.660242	1.47118	5.71895	3.88733
hsa-miR-7977	0.147606	1.42029	54.9794	78.0864										hsa-miR-574-3p	0.187011	2.10987	5.67205	2.68833
hsa-miR-106b-5p	0.31964	1.13296	54.8135	62.1012										hsa-let-7i-5p	0.0281744	1.22532	5.66066	4.61973
hsa-miR-939-5p	0.833653	1.05301	54.3109	57.19										hsa-miR-4429	0.0136221	1.35666	5.64397	4.16022
hsa-miR-4783-3p	0.264256	1.17	51.7978	60.6035										hsa-miR-1275	0.167844	1.43632	5.61451	3.90895
hsa-miR-504-3p	0.86395	-1.02277	51.7393	50.5875										hsa-miR-675-5p	0.414478	2.15767	5.59408	2.59264
hsa-miR-378a-3p	0.293507	-1.52079	51.217	33.6779										hsa-miR-4750-5p	0.292843	1.4859	5.56932	3.7481
hsa-miR-4485	0.104491	-2.13719	50.8706	23.8025										hsa-miR-8064	0.394583	1.32978	5.5003	4.13627
hsa-miR-21-5p	0.645399	-1.16002	49.5317	42.6993										hsa-miR-3619-5p	0.128319	1.11242	5.44831	4.89772
hsa-miR-342-3p	0.435238	1.09965	48.6656	53.5149										hsa-miR-4433-3p	0.615279	-1.06444	5.42555	5.7752
hsa-miR-4484	0.502999	1.09685	47.2928	51.8729										hsa-miR-5006-5p	0.137132	1.95893	5.41368	2.76358
hsa-miR-6840-3p	0.880582	-1.05244	46.9753	44.6343										hsa-miR-151a-5p	0.623806	1.33797	5.39133	4.02947
hsa-miR-5572	0.849657	1.05553	43.7239	46.152										hsa-miR-3663-3p	0.739807	1.09548	5.21331	4.75891
hsa-miR-4640-5p	0.053999	1.37747	43.3575	59.7236										hsa-miR-4717-3p	0.30762	1.52811	5.15967	3.3765
hsa-miR-6860	0.655385	-1.03532	42.2796	40.8371										hsa-miR-940	0.266746	-1.21747	5.15703	6.27854
hsa-miR-19b-3p	0.444137	1.17589	41.6276	48.9494										hsa-miR-6806-5p	0.301245	1.66807	5.13474	3.07827
hsa-miR-502-3p	0.249965	1.18875	41.5513	49.3942										hsa-miR-6781-5p	0.413273	1.37083	5.12997	3.74223
hsa-miR-6889-5p	0.127292	1.14599	41.1517	47.1593										hsa-miR-22-3p	0.203755	1.52002	5.0625	3.33055
hsa-miR-1910-5p	0.532052	1.14294	41.0665	46.9366										hsa-miR-193a-5p	0.20192	1.20349	4.95515	4.1173
hsa-miR-4688	0.211568	1.19173	40.6643	48.4606										hsa-miR-6889-5p	0.40757	1.70868	4.92376	2.88162
hsa-miR-3162-5p	0.436476	1.18493	40.2699	47.7173										hsa-miR-744-5p	0.82747	1.08187	4.91844	4.54626
hsa-miR-130b-3p	0.802246	-1.14486	40.2127	35.1246										hsa-miR-6741-5p	0.185311	1.84136	4.91465	2.66902
hsa-miR-1587	0.402379	1.14375	39.6916	45.3972										hsa-miR-6894-5p	0.167628	1.43255	4.89867	3.41953
hsa-miR-6845-5p	0.634133	-1.09738	39.3876	35.8925										hsa-miR-93-5p	0.704174	1.27323	4.87939	3.8323
hsa-miR-486-3p	0.336733	1.22347	39.0429	47.7676										hsa-miR-503-5p	0.272629	1.36068	4.75544	3.49487
hsa-miR-3135b	0.814223	1.03902	38.7593	40.2719										hsa-miR-4298	0.273974	1.67346	4.74905	2.83785
hsa-miR-4443	0.235295	1.26184	38.5046	48.5867										hsa-miR-6778-5p	0.216608	1.51492	4.7386	3.12796
hsa-miR-3197	0.943573	1.01731	38.2421	38.9041										hsa-miR-6726-5p	0.825386	1.03704	4.7362	4.56701
hsa-miR-324-5p	0.402321	1.2088	37.1892	44.9544										hsa-miR-4750-3p	0.165107	-1.54255	4.65442	7.17968
hsa-miR-486-5p	0.286068	-1.6361	36.982	22.6037										hsa-miR-7850-5p	0.314522	1.50478	4.65367	3.0926
hsa-miR-4655-5p	0.59355	1.1286	36.8139	41.5484										hsa-miR-7845-5p	0.714579	1.05833	4.64806	4.39191
hsa-miR-6861-5p	0.434967	1.21029	36.7961	44.5341										hsa-miR-4728-5p	0.151843	1.3401	4.64449	3.46578
hsa-miR-500a-5p	0.0906723	-1.92766	35.9911	18.6709										hsa-miR-885-3p	0.314081	1.6316	4.63924	2.84337
hsa-miR-6763-5p	0.846948	-1.06911	35.9428	33.6194										hsa-miR-4640-5p	0.88671	-1.05713	4.63272	4.89741
hsa-miR-6769b-5p	0.409612	1.14188	34.9699	39.9316										hsa-miR-4743-5p	0.637066	1.28355	4.61807	3.59791
hsa-miR-6511b-5p	0.0547957	1.2745	34.3448	43.7727										hsa-miR-6716-5p	0.742873	1.14699	4.59572	4.00677
hsa-miR-6812-5p	0.219936	1.14507	34.34	39.3219										hsa-miR-20a-5p	0.183837	1.38799	4.57867	3.2988
hsa-miR-1226-5p	0.191699	1.27103	33.6308	42.7461										hsa-miR-193b-3p	0.136275	1.91557	4.57173	2.38662
hsa-miR-4800-3p	0.16194	1.25178	33.3365	41.7299										hsa-miR-4433-5p	0.433841	1.26048	4.56926	3.625
hsa-miR-615-5p	0.361854	1.21655	33.3296	40.5472										hsa-miR-3679-5p	0.226562	1.66826	4.53644	2.71925
hsa-miR-425-5p	0.330352	-1.31173	33.1319	25.2584										hsa-miR-4740-3p	0.209415	-1.66639	3.37545	5.62483
hsa-miR-7845-5p	0.273907	1.40066	32.9864	46.2029
hsa-miR-320d	0.448871	1.32208	32.875	43.4631
hsa-miR-6782-5p	0.0147962	1.33277	32.8304	43.7554
hsa-miR-6132	0.0584514	1.14208	32.4397	37.0489
hsa-miR-671-5p	0.467984	-1.12241	31.9528	28.468
hsa-miR-4322	0.667058	1.18711	31.66	37.5838
hsa-miR-6741-5p	0.404036	1.351	31.6348	42.7387
hsa-miR-4429	0.0338573	1.32984	31.5754	41.9905
hsa-miR-4487	0.344431	-1.11587	31.4428	28.1779
hsa-miR-5196-5p	0.29544	1.24309	30.6503	38.1013
hsa-miR-379-5p	0.402089	-1.12733	30.1729	26.7647
hsa-miR-3613-5p	0.969094	1.02562	29.6134	30.3722
hsa-miR-6750-5p	0.90851	1.02527	29.2986	30.0389
hsa-miR-501-3p	0.835798	-1.06785	29.1596	27.3068
hsa-miR-6885-5p	0.20697	1.4545	28.0467	40.7939
hsa-let-7f-5p	0.923084	1.0605	27.638	29.3102
hsa-miR-6735-5p	0.0686998	1.20511	27.2052	32.7854
hsa-miR-2277-5p	0.106525	1.15806	27.0656	31.3436
hsa-miR-6776-5p	0.738998	1.08382	26.4587	28.6766
hsa-miR-4521	0.353422	-1.36527	26.4525	19.3752
hsa-miR-6848-5p	0.0948015	1.67413	26.4457	44.2735
hsa-miR-28-5p	0.466119	-1.22167	26.4111	21.6187
hsa-miR-1184	0.946937	1.02305	26.0999	26.7015
hsa-miR-4725-3p	0.238523	1.37421	25.7552	35.3929
hsa-miR-6778-5p	0.440867	-1.21884	25.7514	21.1279
hsa-miR-3619-5p	0.63715	1.09373	25.689	28.0969
hsa-miR-6080	0.411915	1.21725	25.6598	31.2343
hsa-miR-668-5p	0.400812	-1.26973	25.5833	20.1486
hsa-miR-3181	0.797103	1.05178	25.4203	26.7365
hsa-miR-6084	0.282074	-1.49605	25.4096	16.9844
hsa-miR-378h	0.20079	1.28683	24.214	31.1595
hsa-miR-7150	0.76606	1.0578	23.9587	25.3434
hsa-miR-532-3p	0.727402	-1.08915	23.8951	21.9392
hsa-miR-7847-3p	0.773011	1.08795	23.8059	25.8995
hsa-miR-660-5p	0.0484959	-1.42843	23.555	16.4901
hsa-miR-6836-5p	0.158004	1.15652	23.3435	26.9971
hsa-miR-4728-5p	0.270304	1.17621	22.7416	26.7489
hsa-miR-637	0.126644	1.13462	22.6491	25.6983
hsa-miR-1275	0.35076	1.35444	21.9977	29.7944
hsa-miR-4539	0.895924	1.06217	21.8936	23.2545
hsa-miR-1229-5p	0.130359	1.57812	21.8473	34.4774
hsa-miR-4417	0.714661	1.11939	21.152	23.6773
hsa-miR-6721-5p	0.0339235	1.78829	20.8222	37.2361
hsa-miR-6737-5p	0.333995	1.16707	20.821	24.2998
hsa-miR-3921	0.0188134	-1.56921	20.6964	13.1891
hsa-miR-6846-5p	0.0305999	1.86396	20.5893	38.3775
hsa-miR-6891-5p	0.372154	1.19227	19.8631	23.6822
hsa-miR-1292-5p	0.148473	1.53628	19.15	29.4197
hsa-miR-371b-5p	0.759935	1.14983	19.1112	21.9748
hsa-miR-4292	0.714879	-1.06505	18.6412	17.5028
hsa-miR-139-5p	0.958493	-1.0168	18.3566	18.0534
hsa-miR-345-5p	0.447461	-1.15817	18.2138	15.7264
hsa-miR-1260b	0.050705	1.97943	18.0223	35.674
hsa-miR-4436b-5p	0.881247	-1.07145	17.8581	16.6672
hsa-miR-4430	0.153128	1.54399	17.671	27.2839
hsa-miR-1	0.0885141	-2.29331	17.3229	7.55363
hsa-miR-6780b-5p	0.227552	-1.26778	17.2438	13.6017
hsa-miR-151a-3p	0.148917	-1.63148	16.3533	10.0236
hsa-miR-423-3p	0.492666	1.15218	15.7984	18.2027
hsa-miR-381-3p	0.471047	-1.18797	15.6643	13.1858
hsa-miR-409-3p	0.702597	-1.18872	15.5921	13.1168
hsa-miR-494-3p	0.27249	1.75806	15.4269	27.1216
hsa-miR-30d-5p	0.629823	-1.16087	15.2705	13.1544
hsa-miR-6726-5p	0.622128	1.23316	15.2649	18.8242
hsa-miR-487b-3p	0.0962214	1.38479	14.9881	20.7553
hsa-miR-128-3p	0.327006	-1.2228	14.9618	12.2357
hsa-miR-132-3p	0.31801	-1.13796	14.6367	12.8622
hsa-miR-149-5p	0.362132	1.45532	14.6236	21.2821
hsa-miR-30b-5p	0.353585	-1.38708	14.6052	10.5295
hsa-miR-18a-5p	0.736274	1.07511	14.1975	15.2639
hsa-miR-4479	0.456446	1.46138	14.1458	20.6723
hsa-let-7g-5p	0.326541	-1.62093	14.0821	8.68767
hsa-miR-6851-5p	0.256749	1.82937	14.0665	25.7329
hsa-miR-24-2-5p	0.852396	-1.05026	14.0439	13.3719
hsa-miR-195-5p	0.559179	-1.20993	13.7824	11.3911
hsa-miR-7975	0.869571	1.11193	13.6955	15.2285
hsa-miR-718	0.676626	-1.04549	12.7811	12.225
hsa-miR-4253	0.722775	1.16367	12.4773	14.5194
hsa-miR-188-5p	0.336506	-1.22708	12.4013	10.1063
hsa-miR-8073	0.141824	1.35649	12.1727	16.5122
hsa-miR-6784-5p	0.128882	1.63848	12.0873	19.8047
hsa-miR-4746-3p	0.160539	1.48931	12.0686	17.9739
hsa-miR-15a-5p	0.906879	1.0457	11.8854	12.4285
hsa-miR-6813-5p	0.552548	1.28738	11.2168	14.4403
hsa-miR-193b-5p	0.83226	1.07884	11.1964	12.0792
hsa-miR-4655-3p	0.685979	1.14431	11.1361	12.7431
hsa-miR-497-5p	0.497966	-1.11066	9.49514	8.54908
hsa-miR-193a-3p	0.524799	1.10309	9.28331	10.2403
hsa-miR-29b-3p	0.55136	1.15323	8.52589	9.83238
hsa-miR-134-5p	0.889168	-1.05227	8.33505	7.92104
hsa-miR-548a-3p	0.549108	1.13063	8.1643	9.23076
hsa-miR-1208	0.337811	1.37628	7.76723	10.6899
hsa-miR-1271-5p	0.720935	-1.16284	7.69707	6.61921
hsa-miR-23b-5p	0.571236	-1.30209	7.37376	5.66301
hsa-miR-17-3p	0.265053	1.12959	6.6727	7.53736
hsa-miR-339-5p	0.351425	1.38733	6.06497	8.41405
hsa-miR-432-5p	0.930309	-1.02457	6.03553	5.89083
hsa-miR-1246	0.358728	1.76643	5.96913	10.544
hsa-miR-548ac	0.243535	1.54753	5.58784	8.6473
hsa-miR-642a-3p	0.1864	1.61591	5.34111	8.63071
hsa-miR-133a-5p	0.171586	1.35332	3.64053	4.9268

## Sheet: B) Only EXO miRs
miRs only present in EXO not in MV (-EPS)
miR ID	Signal value
mir-224	1230
miR-5189-3p	773
miR-2115-5p	459
miR-6800-3p	305
miR-217	194
miR-6808-3p	159
miR-6805-3p	64
miR-6806-3p	58
miR-4663	33
miR-5000-5p	31
miR-6716-3p	29
miR-101-5p	24
miR-378h	21
miR-4330	20
miR-6880-5p	15
miR-450b-5p	12
miR-3162-3p	8
miR-16-2-3p	7
miR-4635	7
miR-4750-5p	7
miR-877-5p	7
miE-337-3p	6
miR-4740-3p	6
miR-7641	6
miR-940	6
miR-1202	5
miR-1234-3p	5
miR-4274	5
miR-6793-3p	5
miR-6796-3p	5

## Sheet: C) All exosome miRs
EXO miR (-EPS) Transcript ID(Array Design)	EXO miR Mean Signal value (- EPS)	EXO miR (+ EPS) Transcript D(Array Design)	Mean Signal value (+ EPS)		miRNA EXO only present in -EPS			miRNA EXO only present in +EPS
hsa-miR-3665	2075.73	hsa-miR-3665	2731.73		hsa-miR-1202		5	hsa-miR-106a-5p		7
hsa-miR-6089	1866.47	hsa-miR-3960	2596.05		hsa-miR-1229-5p		5	hsa-miR-107		7
hsa-miR-6090	1811.29	hsa-miR-6090	2432.46		hsa-miR-1234-3p		5	hsa-miR-1246		7
hsa-miR-3960	1657.51	hsa-miR-6089	2316.77		hsa-miR-181a-5p		5	hsa-miR-1268b		7
hsa-miR-224-3p	1230.3	hsa-miR-6087	1738.83		hsa-miR-222-3p		5	hsa-miR-1275		6
hsa-miR-6087	1208.41	hsa-miR-224-3p	1683.44		hsa-miR-3157-3p		8	hsa-miR-151a-5p		5
hsa-miR-4787-5p	991.803	hsa-miR-7704	1087.12		hsa-miR-3162-3p		8	hsa-miR-17-5p		6
hsa-miR-7704	989.352	hsa-miR-6088	1046.75		hsa-miR-337-3p		6	hsa-miR-193a-5p		5
hsa-miR-8069	966.489	hsa-miR-4787-5p	1034.34		hsa-miR-4274		5	hsa-miR-193b-3p		5
hsa-miR-6088	851.28	hsa-miR-4466	969.213		hsa-miR-4740-3p		6	hsa-miR-20a-5p		5
hsa-miR-206	840.777	hsa-miR-8069	865.626		hsa-miR-6753-5p		5	hsa-miR-22-3p		5
hsa-miR-4466	789.136	hsa-miR-206	843.416		hsa-miR-6793-3p		5	hsa-miR-3162-5p		6
hsa-miR-6125	778.04	hsa-miR-6125	792.282		hsa-miR-6796-3p		5	hsa-miR-3187-3p		6
hsa-miR-5189-3p	773.389	hsa-miR-4497	684.274		hsa-miR-6800-3p		12	hsa-miR-365b-5p		6
hsa-miR-1915-3p	680.622	hsa-miR-4488	682.408		hsa-miR-6805-3p		6	hsa-miR-3679-5p		5
hsa-miR-6729-5p	672.295	hsa-miR-1915-3p	623.459		hsa-miR-7641		6	hsa-miR-371b-5p		6
hsa-miR-4516	642.049	hsa-miR-6729-5p	620.867					hsa-miR-3937		8
hsa-miR-6869-5p	558.816	hsa-miR-4516	563.488					hsa-miR-4298		5
hsa-miR-4497	555.818	hsa-miR-149-3p	537.869					hsa-miR-4429		6
hsa-miR-4508	501.213	hsa-miR-5189-3p	530.684					hsa-miR-4433-5p		5
hsa-miR-23a-3p	498.497	hsa-miR-23a-3p	518.13					hsa-miR-4634		10
hsa-miR-149-3p	477.763	hsa-miR-5787	508.548					hsa-miR-4655-5p		6
hsa-miR-5787	472.169	hsa-miR-638	504.633					hsa-miR-4656		8
hsa-miR-638	459.863	hsa-miR-6727-5p	461.415					hsa-miR-4668-5p		6
hsa-miR-2115-5p	458.911	hsa-miR-6869-5p	442.312					hsa-miR-4717-3p		5
hsa-miR-6727-5p	449.794	hsa-miR-1237-5p	400.226					hsa-miR-4728-5p		5
hsa-miR-4488	438.45	hsa-miR-4508	392.936					hsa-miR-4743-5p		5
hsa-miR-2861	402.834	hsa-miR-1469	383.829					hsa-miR-4750-5p		6
hsa-miR-762	381.521	hsa-miR-3196	381.926					hsa-miR-498		8
hsa-miR-1469	355.447	hsa-miR-762	369.564					hsa-miR-5006-5p		5
hsa-miR-1273g-3p	344.98	hsa-miR-2861	367.151					hsa-miR-5010-5p		6
hsa-miR-6724-5p	337.018	hsa-miR-6724-5p	321.232					hsa-miR-503-5p		5
hsa-miR-3196	333.893	hsa-miR-3656	304.325					hsa-miR-5100		6
hsa-let-7b-5p	305.659	hsa-miR-1908-5p	282.612					hsa-miR-574-3p		6
hsa-miR-6800-5p	305.009	hsa-miR-6800-5p	278.378					hsa-miR-6716-5p		5
hsa-miR-6732-5p	299.618	hsa-miR-3940-5p	277.713					hsa-miR-6741-5p		5
hsa-miR-1237-5p	283.855	hsa-miR-6786-5p	276.014					hsa-miR-675-5p		6
hsa-miR-3656	275.498	hsa-miR-2115-5p	273.834					hsa-miR-6763-5p		7
hsa-miR-6803-5p	265.167	hsa-miR-1273g-3p	258.792					hsa-miR-6768-5p		8
hsa-miR-6786-5p	242.959	hsa-let-7b-5p	257.92					hsa-miR-6778-5p		5
hsa-miR-4687-3p	236.607	hsa-miR-217	245.863					hsa-miR-6781-5p		5
hsa-miR-3940-5p	236.145	hsa-miR-6732-5p	242.339					hsa-miR-6806-5p		5
hsa-miR-6791-5p	226.265	hsa-miR-6803-5p	237.225					hsa-miR-6813-5p		7
hsa-miR-455-3p	217.971	hsa-miR-8072	221.695					hsa-miR-6848-5p		7
hsa-miR-4530	213.941	hsa-miR-4745-5p	214.825					hsa-miR-6865-5p		6
hsa-miR-4734	209.771	hsa-miR-7108-5p	213.049					hsa-miR-6879-5p		7
hsa-miR-1908-5p	203.425	hsa-miR-6791-5p	204.827					hsa-miR-6889-5p		5
hsa-miR-7108-5p	200.403	hsa-miR-4734	180.369					hsa-miR-6894-5p		5
hsa-miR-217	194.459	hsa-miR-4687-3p	178.899					hsa-mIR-7110-5p		7
hsa-miR-4745-5p	193.611	hsa-miR-6821-5p	176.863					hsa-miR-7150		7
hsa-miR-6850-5p	186.743	hsa-miR-4530	163.272					hsa-miR-7845-5p		5
hsa-miR-23b-3p	185.619	hsa-miR-6850-5p	160.438					hsa-miR-7847-3p		6
hsa-miR-6808-3p	158.651	hsa-miR-8075	156.244					hsa-miR-7850-5p		5
hsa-let-7a-5p	157.117	hsa-miR-663a	155.479					hsa-miR-8064		6
hsa-miR-5001-5p	153.688	hsa-miR-23b-3p	151.394					hsa-miR-885-3p		5
hsa-miR-8072	152.073	hsa-miR-5001-5p	148.273					hsa-miR-93-5p		5
hsa-miR-6821-5p	147.489	hsa-miR-4707-5p	142.587					hsa-miR-99b-5p		8
hsa-miR-8075	138.217	hsa-miR-6816-5p	141.986
hsa-miR-4707-5p	136.856	hsa-miR-6789-5p	130.767
hsa-let-7c-5p	135.19	hsa-miR-455-3p	125.539
hsa-miR-4763-3p	110.465	hsa-miR-4763-3p	122.448
hsa-miR-4505	108.994	hsa-miR-3178	112.135
hsa-miR-6789-5p	106.236	hsa-miR-6808-3p	108.232
hsa-miR-663a	100.217	hsa-miR-24-3p	103.933
hsa-miR-4463	93.8399	hsa-miR-6805-5p	102.268
hsa-miR-937-5p	91.7382	hsa-miR-4281	98.7145
hsa-miR-3620-5p	90.4789	hsa-miR-4492	96.3211
hsa-miR-3185	89.4091	hsa-miR-4674	96.2397
hsa-miR-4674	86.7216	hsa-miR-1228-5p	93.6872
hsa-miR-6816-5p	82.8288	hsa-let-7c-5p	92.026
hsa-miR-24-3p	79.0975	hsa-let-7a-5p	90.9316
hsa-miR-3178	78.5511	hsa-miR-6858-5p	89.9
hsa-miR-4492	77.0477	hsa-miR-4505	87.4369
hsa-miR-6756-5p	75.0869	hsa-miR-4463	86.5265
hsa-miR-6858-5p	73.2837	hsa-miR-6743-5p	83.5837
hsa-miR-1228-5p	70.9067	hsa-miR-3185	78.9523
hsa-miR-4651	64.3287	hsa-miR-328-5p	78.4081
hsa-miR-6805-5p	64.3211	hsa-miR-3620-5p	77.6697
hsa-miR-4758-5p	58.8076	hsa-miR-4532	75.0979
hsa-miR-3613-5p	58.2683	hsa-miR-1227-5p	73.3269
hsa-miR-6806-3p	57.5383	hsa-miR-6756-5p	65.6945
hsa-miR-6743-5p	55.137	hsa-miR-937-5p	64.095
hsa-miR-1227-5p	54.9337	hsa-miR-6765-5p	63.0669
hsa-miR-4281	52.3243	hsa-miR-6752-5p	62.8277
hsa-miR-4741	49.0401	hsa-miR-4651	61.5693
hsa-miR-6752-5p	48.0715	hsa-miR-6126	57.0008
hsa-miR-548a-3p	45.9818	hsa-miR-6085	54.5993
hsa-miR-6765-5p	44.1181	hsa-miR-1343-5p	53.0397
hsa-miR-328-5p	42.8796	hsa-miR-4467	51.7838
hsa-miR-6126	39.466	hsa-miR-4741	51.1134
hsa-miR-6722-3p	38.4204	hsa-miR-3621	51.0263
hsa-miR-26a-5p	35.4504	hsa-miR-6806-3p	48.4401
hsa-miR-4663	33.2947	hsa-miR-6722-3p	48.1512
hsa-miR-6085	33.1273	hsa-miR-4739	48.0412
hsa-miR-4507	32.9222	hsa-miR-4758-5p	45.2834
hsa-miR-5000-5p	31.0274	hsa-miR-6749-5p	44.4278
hsa-miR-6068	30.4065	hsa-miR-3613-5p	42.8066
hsa-miR-4532	29.8027	hsa-miR-4270	42.1106
hsa-miR-6716-3p	28.8888	hsa-miR-26a-5p	39.5468
hsa-let-7e-5p	28.4947	hsa-miR-4507	38.5068
hsa-miR-8063	28.108	hsa-miR-378h	34.0395
hsa-miR-6749-5p	26.8722	hsa-miR-1233-5p	32.8101
hsa-miR-4695-5p	26.5557	hsa-miR-4433b-3p	31.7347
hsa-miR-4467	26.1151	hsa-miR-6794-5p	30.532
hsa-miR-4739	25.4882	hsa-miR-4749-5p	29.7507
hsa-miR-101-5p	23.9837	hsa-miR-320a	28.832
hsa-miR-4270	23.5263	hsa-miR-548a-3p	27.7507
hsa-miR-6779-5p	22.9177	hsa-miR-4695-5p	27.0291
hsa-miR-3921	21.5732	hsa-miR-6068	26.9318
hsa-miR-1343-5p	21.2543	hsa-miR-92b-5p	26.1609
hsa-let-7d-5p	21.1427	hsa-miR-8063	25.2514
hsa-miR-3621	21.0274	hsa-miR-6779-5p	24.7531
hsa-miR-378h	20.7503	hsa-miR-6775-5p	23.5041
hsa-miR-4484	20.0312	hsa-miR-6771-5p	22.6486
hsa-miR-4330	19.8869	hsa-miR-6790-5p	22.2952
hsa-miR-100-5p	16.9106	hsa-let-7e-5p	22.0667
hsa-miR-4433b-3p	16.7753	hsa-miR-6798-5p	21.8332
hsa-miR-6775-5p	15.9106	hsa-miR-4487	21.1848
hsa-miR-125b-5p	15.2942	hsa-miR-1207-5p	21.0414
hsa-miR-6880-5p	14.9913	hsa-miR-320b	20.5569
hsa-miR-6790-5p	14.875	hsa-let-7d-5p	20.1234
hsa-miR-320a	14.7818	hsa-miR-3141	19.7923
hsa-miR-4749-5p	14.2044	hsa-miR-4706	19.5315
hsa-miR-6794-5p	14.0569	hsa-miR-6880-5p	19.383
hsa-miR-6132	13.8567	hsa-miR-4632-5p	18.9992
hsa-miR-6771-5p	12.9282	hsa-miR-100-5p	18.8036
hsa-miR-450b-5p	12.4264	hsa-miR-125b-5p	18.1916
hsa-miR-4487	12.4108	hsa-miR-4454	17.4622
hsa-miR-4689	12.2329	hsa-miR-4689	16.7562
hsa-miR-4632-5p	12.1879	hsa-miR-4486	16.3389
hsa-miR-6511b-5p	12.1722	hsa-miR-4484	15.6879
hsa-miR-6800-3p	12.1351	hsa-miR-191-5p	15.2767
hsa-miR-125a-5p	11.7276	hsa-miR-4649-5p	14.683
hsa-miR-548ac	11.6758	hsa-miR-6511b-5p	14.5176
hsa-miR-1281	11.1972	hsa-miR-4330	14.2132
hsa-miR-1207-5p	10.5344	hsa-miR-320c	14.0924
hsa-miR-92b-5p	10.4993	hsa-miR-6132	13.9476
hsa-miR-320c	10.1769	hsa-miR-4663	13.4827
hsa-miR-4454	10.1278	hsa-miR-4635	13.2597
hsa-miR-1233-5p	9.98242	hsa-miR-6782-5p	13.2492
hsa-miR-4486	9.90674	hsa-miR-877-5p	12.7278
hsa-miR-6820-5p	9.84281	hsa-miR-4665-5p	12.6358
hsa-miR-6780b-5p	9.47903	hsa-miR-4459	12.5303
hsa-miR-1587	8.82619	hsa-miR-1225-5p	12.4566
hsa-miR-3141	8.40507	hsa-miR-3921	12.2005
hsa-miR-3157-3p	8.31646	hsa-miR-101-5p	12.1975
hsa-miR-4706	8.20413	hsa-miR-6075	12.0758
hsa-miR-6750-5p	8.13798	hsa-miR-3188	11.7277
hsa-miR-4690-5p	8.11033	hsa-miR-6780b-5p	11.531
hsa-miR-3162-3p	7.89276	hsa-miR-1231	11.3933
hsa-miR-185-5p	7.60691	hsa-miR-6820-5p	11.3506
hsa-miR-221-3p	7.59911	hsa-miR-8089	11.3172
hsa-miR-6799-5p	7.47016	hsa-miR-6716-3p	11.2818
hsa-miR-6075	7.33863	hsa-miR-1909-3p	11.1258
hsa-miR-3188	7.32511	hsa-miR-1587	10.4818
hsa-miR-320b	7.31212	hsa-miR-1307-3p	10.2373
hsa-miR-4649-5p	7.25734	hsa-miR-4634	10.0169
hsa-miR-4635	7.20046	hsa-miR-4690-5p	9.83851
hsa-miR-4750-3p	7.17968	hsa-miR-150-3p	9.53445
hsa-miR-6782-5p	7.15068	hsa-miR-2277-5p	9.43963
hsa-miR-16-2-3p	7.0367	hsa-miR-6802-5p	9.42511
hsa-miR-602	7.01576	hsa-miR-6787-5p	9.4013
hsa-miR-6802-5p	6.91064	hsa-miR-3180-3p	9.33798
hsa-miR-877-5p	6.81002	hsa-miR-4449	9.22245
hsa-miR-1231	6.79183	hsa-miR-125a-5p	9.15424
hsa-miR-1225-5p	6.69865	hsa-miR-1281	8.79303
hsa-miR-191-5p	6.60766	hsa-miR-602	8.44783
hsa-miR-1268a	6.60519	hsa-miR-668-5p	8.40629
hsa-miR-3180	6.39724	hsa-miR-6750-5p	8.39325
hsa-miR-103a-3p	6.28773	hsa-miR-3648	8.26549
hsa-miR-940	6.27854	hsa-miR-5000-5p	8.20089
hsa-miR-337-3p	6.26898	hsa-miR-6768-5p	8.07779
hsa-miR-1909-3p	6.26455	hsa-miR-498	7.97896
hsa-miR-6891-5p	6.26146	hsa-miR-548ac	7.91188
hsa-miR-3180-3p	6.04319	hsa-miR-6891-5p	7.88412
hsa-miR-6723-5p	6.03089	hsa-miR-1268a	7.86933
hsa-miR-6787-5p	6.02687	hsa-miR-99b-5p	7.85358
hsa-miR-6805-3p	5.9621	hsa-miR-4656	7.82576
hsa-miR-7641	5.88605	hsa-miR-92a-3p	7.70193
hsa-miR-4665-5p	5.80848	hsa-miR-3937	7.69606
hsa-miR-4433-3p	5.7752	hsa-miR-103a-3p	7.40341
hsa-miR-572	5.74119	hsa-miR-107	7.30868
hsa-miR-6798-5p	5.63795	hsa-miR-6848-5p	7.29855
hsa-miR-2277-5p	5.63353	hsa-miR-6735-5p	7.27411
hsa-miR-4740-3p	5.62483	hsa-miR-6879-5p	7.26947
hsa-miR-4793-3p	5.54551	hsa-miR-5100	7.2513
hsa-miR-4459	5.53361	hsa-let-7f-5p	7.2387
hsa-miR-92a-3p	5.46159	hsa-miR-106a-5p	7.20136
hsa-miR-8089	5.42311	hsa-miR-6813-5p	7.13775
hsa-miR-1202	5.40768	hsa-miR-6723-5p	7.11794
hsa-miR-6812-5p	5.37711	hsa-miR-6776-5p	7.06006
hsa-miR-4498	5.33985	hsa-miR-1246	6.97566
hsa-miR-3135b	5.26889	hsa-miR-7977	6.89476
hsa-miR-222-3p	5.21136	hsa-miR-450b-5p	6.88339
hsa-miR-5189-5p	5.17131	hsa-miR-1268b	6.88115
hsa-miR-4274	5.13374	hsa-miR-3135b	6.86662
hsa-miR-6776-5p	5.12716	hsa-miR-3180	6.83679
hsa-miR-1229-5p	5.09662	hsa-miR-6763-5p	6.59901
hsa-miR-6769b-5p	5.08011	hsa-miR-7110-5p	6.5648
hsa-miR-668-5p	4.97408	hsa-miR-7150	6.50212
hsa-miR-150-3p	4.94802	hsa-miR-6812-5p	6.4223
hsa-miR-6793-3p	4.93568	hsa-miR-6799-5p	6.31731
hsa-miR-3619-5p	4.89772	hsa-miR-4655-5p	6.27311
hsa-miR-4640-5p	4.89741	hsa-miR-572	6.19258
hsa-miR-3648	4.86645	hsa-miR-6769b-5p	6.18263
hsa-miR-7977	4.84615	hsa-miR-5010-5p	6.16829
hsa-miR-1307-3p	4.83817	hsa-miR-4498	6.15176
hsa-miR-6735-5p	4.78384	hsa-miR-5189-5p	6.10969
hsa-miR-3663-3p	4.75891	hsa-miR-185-5p	6.08345
hsa-miR-181a-5p	4.64852	hsa-miR-3195	6.04482
hsa-miR-6796-3p	4.63141	hsa-miR-4793-3p	5.93431
hsa-let-7i-5p	4.61973	hsa-miR-17-5p	5.88454
hsa-miR-4449	4.58369	hsa-miR-4668-5p	5.88409
hsa-miR-6753-5p	4.56812	hsa-miR-3162-5p	5.86744
hsa-miR-6726-5p	4.56701	hsa-miR-365b-5p	5.86231
hsa-miR-1234-3p	4.56049	hsa-miR-221-3p	5.84159
hsa-miR-744-5p	4.54626	hsa-miR-7847-3p	5.80059
hsa-let-7f-5p	4.51204	hsa-miR-6865-5p	5.78758
hsa-miR-3195	4.5106	hsa-miR-3187-3p	5.75434
		hsa-miR-16-2-3p	5.73479
		hsa-miR-371b-5p	5.71895
		hsa-miR-574-3p	5.67205
		hsa-let-7i-5p	5.66066
		hsa-miR-4429	5.64397
		hsa-miR-1275	5.61451
		hsa-miR-675-5p	5.59408
		hsa-miR-4750-5p	5.56932
		hsa-miR-8064	5.5003
		hsa-miR-3619-5p	5.44831
		hsa-miR-4433-3p	5.42555
		hsa-miR-5006-5p	5.41368
		hsa-miR-151a-5p	5.39133
		hsa-miR-3663-3p	5.21331
		hsa-miR-4717-3p	5.15967
		hsa-miR-940	5.15703
		hsa-miR-6806-5p	5.13474
		hsa-miR-6781-5p	5.12997
		hsa-miR-22-3p	5.0625
		hsa-miR-193a-5p	4.95515
		hsa-miR-6889-5p	4.92376
		hsa-miR-744-5p	4.91844
		hsa-miR-6741-5p	4.91465
		hsa-miR-6894-5p	4.89867
		hsa-miR-93-5p	4.87939
		hsa-miR-503-5p	4.75544
		hsa-miR-4298	4.74905
		hsa-miR-6778-5p	4.7386
		hsa-miR-6726-5p	4.7362
		hsa-miR-4750-3p	4.65442
		hsa-miR-7850-5p	4.65367
		hsa-miR-7845-5p	4.64806
		hsa-miR-4728-5p	4.64449
		hsa-miR-885-3p	4.63924
		hsa-miR-4640-5p	4.63272
		hsa-miR-4743-5p	4.61807
		hsa-miR-6716-5p	4.59572
		hsa-miR-20a-5p	4.57867
		hsa-miR-193b-3p	4.57173
		hsa-miR-4433-5p	4.56926
		hsa-miR-3679-5p	4.53644
